# Supplementary material for: Study of genetic variability in Vitis vinifera L. germplasm by high-throughput Vitis18kSNP array: the case of Georgian genetic resources
Source: BMC Plant Biol. 2015 Jun 23;15:154. doi: 10.1186/s12870-015-0510-9 (PMC4477415; doi:10.1186/s12870-015-0510-9)
Supplement: Additional file 1: Table S1. — SNP allelic profile of 43 grapevine cultivars and 28 putative wild individuals from Georgia at 15,317 SNP loci. Dataset resulted was filtered based on SNP call. [file 12870_2015_510_MOESM1_ESM.xlsx]

## Sheet: Sheet1
Additional file Table S1: SNP allelic profile of 43 grapevine cultivars and 28 putative wild individuals from Georgia at 15,317 SNP loci. Dataset resulted was filtered based on SNP call quality and GenTrain score: samples with low SNP call quality (p50GC<0.54) were removed from the analysis and only SNPs with a GenTrain score higher than 0.6 were retained.
		Vitis vinifera subsp. sativa																																											Vitis vinifera subsp. sylvestris
Chromosome	Position	Adjaruli tetri	Aladasturi	Ananura	Argvetula	Asuretuli shavi	Bazaleturi	Didshavi	Dziganidzis Shavi	Gabekhouri tsiteli	Ghvinis tsiteli	Gorula	Goruli mtsvane	Jani bakhvis	Kamuri shavi	Khushia shavi	Kvelouri	Marguli sapere	Mgaloblishvili	Mrgvali Kurdzeni	Okhtoura	Orona	Paneshi	Rkatsiteli	Rkatsiteli vardisperi	Rko shavi	Samarkhi	Sapena	Saperavi atenis	Saperavi grdzelmtevana	Shavkapito	Tamaris vazi	Tavkveri	Tchumuta	Tchvitiluri	Tita kartlis	Tkbili kurdzeni	Tkvlapa shavi	Tqupkvirta	Tskobila	Utkhveti	Vertkvitchalis tetri	Zakatalis tetri	Zerdagi	Bagitchala 05	Baisubani 01	Chachkhriala 01	Delisi 04	Delisi 06
1	27655	BB	BB	AB	AB	AA	AB	AB	BB	BB	AB	BB	AB	AB	BB	BB	BB	AA	BB	BB	AB	AB	AB	AB	AB	AB	AB	AB	AB	AA	AB	AA	AB	BB	BB	AA	AB	AB	AB	AB	BB	AA	BB	AB	AB	AB	AB	AB	AB
1	53639	AA	AA	AB	AB	BB	AB	AB	AA	AA	AB	AA	AB	AB	AA	AA	AA	BB	AA	AA	AB	AB	AB	AB	AB	AB	AB	AB	AB	BB	AB	BB	AB	AA	AA	BB	AB	AB	AB	AB	AA	BB	AA	AB	AB	AB	AB	AB	AB
1	61191	BB	BB	BB	BB	BB	AB	BB	BB	BB	BB	BB	AB	AB	BB	BB	BB	BB	BB	BB	BB	AB	AB	BB	BB	BB	AB	BB	AB	BB	AB	AB	BB	BB	BB	AB	AB	AB	AB	AB	BB	AB	BB	BB	BB	AB	AB	BB	BB
1	119067	AA	AA	AA	AA	AA	AB	AA	AA	AA	AA	AA	AB	AB	AA	AA	AA	AA	AA	AA	AA	AA	AB	AA	AA	AA	AB	AA	AB	AA	AB	AB	AA	AA	AA	BB	AB	AB	AB	AB	AA	AB	AA	AA	AA	AB	AB	AA	AA
1	159994	AA	AA	AA	AA	AA	AA	AA	AA	AA	AA	AA	AA	AA	AA	AA	AA	AA	AA	AA	AA	AA	AA	AA	AA	AA	AA	AA	AA	AA	AA	AA	AA	AA	AA	AA	AA	AA	AA	AA	AA	AA	AA	AA	AA	AA	AA	AA	AA
1	196881	AA	AA	AA	AA	AA	AB	AA	AA	AA	AA	AA	AB	AB	AA	AA	AA	AA	AA	AA	AA	AA	AB	AA	AA	AA	AA	AA	AB	AA	AB	AB	AA	AA	AA	AB	AB	AB	AB	AB	AA	AB	AA	AA	AA	AB	AA	AA	AA
1	215048	BB	BB	BB	BB	BB	BB	BB	BB	BB	BB	BB	BB	BB	BB	BB	BB	BB	BB	BB	BB	BB	BB	BB	BB	BB	BB	BB	BB	BB	BB	BB	BB	BB	BB	BB	BB	BB	BB	BB	BB	BB	BB	BB	BB	BB	BB	BB	BB
1	230083	AA	AA	AA	AA	AA	AA	AA	AA	AA	AA	AA	AA	AA	AA	AA	AA	AA	AA	AA	AA	AA	AA	AA	AA	AA	AA	AA	AA	AA	AA	AA	AA	AA	AA	AA	AA	AA	AA	AA	NC	NC	AA	AA	AA	AA	AA	AA	AA
1	249428	BB	BB	BB	BB	BB	BB	BB	BB	BB	BB	BB	BB	BB	BB	BB	BB	BB	BB	BB	BB	BB	BB	BB	BB	BB	BB	BB	BB	BB	BB	BB	BB	BB	BB	BB	BB	BB	BB	BB	BB	BB	BB	BB	BB	BB	BB	BB	BB
1	250099	BB	BB	BB	BB	BB	BB	BB	BB	BB	BB	BB	BB	BB	BB	BB	BB	BB	BB	BB	BB	BB	BB	BB	BB	BB	BB	BB	BB	BB	BB	BB	BB	BB	BB	BB	BB	BB	BB	BB	BB	BB	BB	BB	BB	BB	BB	BB	BB
1	261342	BB	BB	BB	BB	BB	BB	BB	BB	BB	BB	AB	AB	BB	BB	BB	BB	BB	BB	BB	BB	AB	AB	BB	BB	BB	AB	BB	AB	BB	AB	AB	AB	BB	BB	AB	AB	AB	NC	AB	BB	BB	BB	BB	BB	AB	AB	BB	BB
1	301596	BB	AA	AA	AA	AA	AA	AA	AB	BB	AA	AA	AA	AA	AB	BB	AB	AA	BB	AA	AA	AB	AA	AA	AA	AA	AB	AA	AA	AA	AA	AA	AA	BB	AB	AA	AA	AA	AA	AA	AA	AA	AA	AA	AA	AA	AA	AA	AA
1	340893	BB	BB	BB	BB	BB	AB	BB	BB	BB	BB	BB	BB	AB	BB	BB	BB	BB	BB	BB	BB	BB	AB	BB	BB	BB	BB	BB	AB	BB	AB	AB	BB	BB	BB	AA	AB	AB	AB	AB	BB	AA	BB	BB	BB	AB	BB	BB	BB
1	373564	AA	AA	AB	AB	BB	AB	AB	AA	AA	AB	AB	AB	AB	AA	AA	AA	BB	AA	AB	AB	AA	AB	AB	AB	AB	AB	AB	AB	BB	AB	BB	BB	AA	AA	BB	AB	AB	BB	AB	BB	BB	AB	AB	AB	AB	AB	AB	AB
1	380881	AA	AA	AA	AA	AA	AA	AA	AA	AA	AA	AA	AA	AA	AA	AA	AB	AA	AA	AA	AB	AA	AA	AA	AA	AA	AA	AA	AA	AA	AB	AA	AA	AA	AA	AA	AB	AA	AA	AA	AA	AA	AA	AA	AA	AA	AB	AA	AB
1	404955	AA	AA	AA	AA	AA	AA	AA	AA	AA	AA	AA	AA	AA	AA	AA	AA	AA	AA	AA	AA	AA	AA	AA	AA	AA	AB	AA	AA	AA	AA	AA	AA	AA	AA	AB	AA	AA	AA	AA	AA	AA	AA	AA	AA	AA	AA	AA	AA
1	482242	AA	AA	AA	AA	AA	AB	AA	AA	AA	AA	AA	AA	AB	AA	AA	AA	AA	AA	AA	AA	AA	AA	AB	AB	AA	AA	AA	AA	AA	AA	AA	AA	AA	AA	AA	AA	AA	AA	AA	AA	AB	AA	AA	AA	AA	AA	AA	AA
1	496453	AA	AA	AA	AA	NC	AA	AA	AA	AA	AA	AA	AA	AA	AA	AA	AA	NC	AA	AB	AA	AA	AA	AA	AA	AA	AA	AA	AA	NC	AA	NC	AA	AA	AA	NC	AA	AA	AA	AA	AB	AA	AB	AA	AA	AA	AA	AA	AA
1	518154	BB	BB	AB	AB	AA	BB	AB	BB	BB	AB	BB	AB	BB	BB	BB	NC	AA	BB	AB	AB	BB	AB	BB	BB	AB	AB	AB	AB	AA	AB	AA	BB	BB	BB	AA	AB	AB	AB	AB	BB	AB	AB	AB	AB	AB	BB	NC	AB
1	542829	BB	BB	BB	BB	BB	BB	BB	BB	BB	BB	BB	BB	BB	BB	BB	BB	BB	BB	BB	BB	BB	BB	BB	BB	BB	BB	BB	BB	BB	BB	BB	AB	BB	BB	BB	BB	BB	BB	BB	AB	BB	BB	BB	AB	BB	AB	BB	BB
1	551026	AA	AA	AA	NC	BB	AB	AA	AA	AA	AA	AB	AB	AB	AA	AA	NC	BB	AA	AA	AA	AA	AB	AB	AB	AA	AB	AB	AB	BB	AB	BB	NC	NC	AA	BB	AB	AB	BB	AB	AB	BB	AA	AA	NC	BB	AB	AB	AB
1	618929	AA	AA	AA	AA	AA	AA	AA	AA	AA	AA	AA	AA	AA	AA	AA	AA	AA	AA	AA	AA	AA	AA	AA	AA	AA	AA	AA	AA	AA	AA	AA	AA	AA	AA	AA	AA	AA	AA	AA	AA	AA	AA	AA	AA	AA	AA	AA	AA
1	658493	AB	AA	AA	AA	AA	AB	AA	NC	AB	AA	AA	AA	AB	AA	AB	NC	AA	AB	AA	AB	AB	AA	AA	AA	AA	AB	AA	AA	AA	AB	AA	AA	AB	AA	AA	AB	AA	AA	AA	AB	AB	AA	AA	AA	AA	AB	AA	AA
1	690894	AB	AA	AB	AB	BB	AB	AB	AB	AB	AB	AB	AB	AB	AA	AB	BB	BB	AB	AB	BB	AB	AB	AB	AB	AB	BB	AB	AB	BB	BB	BB	BB	AB	AA	BB	BB	AB	BB	AB	BB	BB	AB	AB	NC	BB	BB	AB	AB
1	728704	AA	AA	AA	AA	AA	AB	AA	AA	AB	AA	AA	AB	AB	AA	AB	AB	AA	AB	AA	AB	AA	AA	AB	AB	AA	AB	AA	AA	AA	AB	AA	AA	AA	AA	BB	AB	AA	AA	AA	AA	AB	AA	AA	AA	AA	AB	AA	AA
1	729514	AB	BB	BB	BB	AB	AB	BB	AB	AB	NC	AB	BB	AB	BB	AB	AA	AB	AB	AB	AB	AB	BB	AB	AB	BB	AB	AB	BB	AB	AB	BB	AA	AB	BB	BB	AB	BB	AB	BB	AB	AA	AB	BB	AB	AB	AB	AB	AB
1	733395	BB	BB	BB	BB	BB	BB	BB	BB	BB	BB	BB	BB	BB	BB	BB	BB	BB	BB	BB	BB	BB	BB	BB	BB	BB	BB	BB	BB	BB	BB	BB	BB	BB	BB	BB	BB	BB	BB	BB	BB	BB	BB	BB	BB	BB	BB	BB	BB
1	743384	BB	BB	BB	BB	BB	BB	BB	BB	BB	BB	BB	BB	BB	BB	BB	BB	BB	BB	BB	BB	BB	BB	BB	BB	BB	BB	BB	BB	BB	BB	BB	BB	BB	BB	BB	BB	BB	BB	BB	BB	BB	BB	BB	BB	BB	BB	BB	BB
1	744647	AA	AA	AA	AA	AA	AA	AA	AA	AA	AA	AA	AA	AA	AA	AA	AA	AA	AA	AA	AA	AA	AA	AA	AA	AA	AA	AA	AA	AA	AA	AA	AA	AA	AA	AA	AA	AA	AA	AA	AA	AA	AA	AA	AA	AA	AA	AA	AA
1	745121	BB	BB	BB	BB	BB	BB	BB	BB	BB	BB	BB	BB	BB	BB	BB	BB	BB	BB	BB	BB	BB	BB	BB	BB	BB	BB	BB	BB	BB	BB	BB	BB	BB	BB	BB	BB	BB	BB	BB	BB	BB	BB	BB	BB	BB	BB	BB	BB
1	765680	BB	AB	AB	AB	AB	BB	AB	BB	AB	AB	BB	BB	BB	BB	AB	BB	AB	AB	AB	AB	BB	BB	BB	BB	AB	BB	BB	BB	AB	BB	AB	AB	BB	BB	AB	BB	BB	BB	BB	AB	BB	AB	AB	AB	BB	AB	BB	BB
1	792517	BB	BB	BB	BB	BB	BB	BB	BB	BB	BB	BB	BB	BB	BB	BB	BB	BB	BB	BB	BB	BB	BB	BB	BB	AB	BB	BB	BB	BB	BB	BB	BB	BB	BB	BB	BB	BB	BB	BB	BB	BB	BB	BB	BB	BB	BB	BB	BB
1	799033	BB	AB	AB	AB	AB	AB	AB	AB	BB	AB	AB	BB	AB	BB	BB	BB	AB	BB	AB	AB	BB	AB	BB	BB	AA	AB	BB	AB	AB	AB	AA	AB	BB	BB	AA	AB	AB	AA	AB	AB	AB	AB	AB	AA	AA	BB	BB	BB
1	799751	AB	BB	AB	AB	AB	BB	AB	AB	AA	AB	BB	AB	BB	BB	AA	AB	AB	AA	BB	AB	AB	BB	AB	AB	AB	AB	BB	BB	AB	BB	AB	AB	NC	BB	BB	BB	BB	BB	BB	BB	BB	BB	AB	AB	BB	AA	AB	BB
1	946801	BB	BB	BB	BB	BB	AB	BB	BB	BB	BB	AB	BB	AB	BB	BB	BB	BB	BB	BB	BB	BB	BB	BB	BB	BB	BB	BB	BB	BB	BB	BB	AB	BB	BB	BB	BB	BB	AB	BB	AB	AB	BB	BB	BB	BB	BB	BB	BB
1	980292	AA	AA	AB	AB	AB	AB	AB	AB	AA	AB	AB	AA	AB	AA	AA	AA	AB	AA	AB	AB	AA	AA	AA	AA	AB	AB	AA	AA	AB	AA	AB	AB	AA	AA	BB	AA	AA	AB	AA	AA	AB	AB	AB	AB	AA	AA	AA	AA
1	996477	AA	AA	AA	AA	AA	AA	AA	AA	AA	AA	AA	AA	AA	AA	AA	AA	AA	AA	AB	AA	AA	AA	AB	AB	AA	AB	AA	AA	AA	AA	AA	AB	AA	AA	BB	AA	AA	AA	AA	AB	AA	AB	AA	AA	AA	AA	AA	AA
1	1054717	AB	AA	AA	AA	AA	AA	AA	AA	AB	AA	AA	AA	AA	AA	AB	AB	AA	AB	AA	AB	BB	AA	AA	AA	AA	BB	AA	AA	AA	BB	AA	NC	AB	AA	NC	BB	AA	NC	AA	AB	AA	AA	AA	AA	BB	AA	AB	AA
1	1087116	BB	BB	BB	BB	BB	BB	BB	BB	BB	BB	BB	BB	BB	BB	BB	BB	BB	BB	BB	BB	BB	BB	AB	AB	BB	BB	BB	BB	BB	BB	BB	AB	BB	BB	BB	BB	BB	BB	BB	AB	BB	BB	BB	BB	BB	BB	BB	BB
1	1163551	BB	BB	AB	AB	AB	AB	AB	AB	BB	AB	AB	AB	AB	BB	BB	BB	AB	AB	AB	AB	BB	AB	BB	BB	AA	AB	BB	AB	AB	AB	AA	AA	BB	BB	AA	AB	AB	AA	AB	AB	AB	AB	AB	AA	AA	BB	AB	AB
1	1164056	AA	AA	AB	AB	AB	AB	AB	AB	AA	AB	AB	AB	AB	AA	AA	AA	AB	AB	AB	AB	AA	AB	AA	AA	BB	AB	AA	AB	AB	AB	BB	BB	AA	AA	BB	AB	AB	BB	AB	AB	AB	AB	AB	BB	BB	AA	AB	AB
1	1173370	AA	AA	AA	AA	AA	AA	AA	AA	AA	AA	AA	AA	AA	AA	AA	AA	AA	AA	AA	AA	AA	AA	AA	AA	AA	AA	AA	AA	AA	AA	AA	AA	AA	AA	AA	AA	AA	AA	AA	AA	AA	AA	AA	AA	AA	AA	AA	AA
1	1206278	BB	BB	BB	BB	BB	BB	BB	BB	BB	BB	BB	BB	BB	BB	BB	BB	BB	BB	BB	BB	BB	BB	BB	BB	BB	BB	BB	BB	BB	BB	BB	BB	BB	BB	BB	BB	BB	BB	BB	BB	BB	BB	BB	BB	BB	BB	BB	BB
1	1211000	BB	BB	AB	AB	AB	BB	AB	AB	BB	AB	BB	BB	BB	BB	BB	BB	AB	AB	BB	AB	BB	BB	AB	AB	AB	AB	BB	AB	AB	BB	AB	AB	BB	BB	AB	BB	BB	BB	BB	BB	BB	BB	AB	AB	BB	BB	BB	BB
1	1222768	AA	AA	AA	AA	AA	AA	AA	AA	AA	AA	AA	AA	AA	AA	AA	AA	AA	AA	AA	AB	AA	AA	AA	AA	AA	AA	AA	AA	AA	AB	AA	AA	AA	AA	AA	AB	AA	AA	AA	AA	AA	AA	AA	AA	AA	AA	AA	AA
1	1225518	AA	AA	AA	AA	AA	AA	AA	AA	AA	AA	AA	AA	AA	AA	AA	AA	AA	AA	AA	AA	AA	AA	AA	AA	AA	AA	AA	AA	AA	AA	AA	AA	AA	AA	AA	AA	AA	AA	AA	AA	AA	AA	AA	NC	AA	AA	AA	AA
1	1259215	AA	AA	AA	AA	AA	AB	AA	AA	AA	AA	AB	AA	AB	AA	AA	AA	AA	AA	AB	AA	AA	AB	AA	AA	AA	AA	AA	AA	AA	AB	AB	AB	AA	AA	AB	AB	AB	BB	AB	AA	AB	AB	AA	AA	AB	AA	AA	AB
1	1261165	BB	BB	AB	BB	BB	BB	AB	BB	AB	NC	AB	AB	BB	BB	AB	AB	BB	BB	AB	BB	BB	AB	AB	AB	BB	NC	AB	AB	BB	BB	BB	BB	NC	AB	AB	BB	NC	BB	AB	BB	BB	AB	AB	NC	AB	BB	AB	BB
1	1274657	AA	AA	AA	AA	AA	AA	AA	AA	AA	AA	AA	AA	AA	AA	AA	AA	AA	AA	AA	AA	AA	AA	AA	AA	AA	AA	AA	AA	AA	AA	AA	AA	AA	AA	AA	AA	AA	AA	AA	AA	AA	AA	AA	AA	AA	AA	AA	AA
1	1304398	AA	AA	AA	AA	AA	AA	AA	AA	AB	AA	AA	AA	AA	AA	AB	AA	AA	AA	AA	AA	AA	AB	AA	AA	AB	AB	AA	AA	AA	AB	AB	AA	AA	AA	AB	AB	AB	AB	AB	AA	AA	AA	AA	AB	BB	AA	AB	AA
1	1336961	BB	BB	BB	BB	BB	BB	BB	BB	BB	BB	BB	BB	BB	BB	BB	BB	BB	BB	BB	BB	BB	AB	BB	BB	BB	BB	BB	BB	BB	AB	AB	BB	BB	BB	BB	AB	AB	AB	AB	BB	BB	BB	BB	BB	AB	BB	BB	BB
1	1372222	AA	AA	AA	AA	AB	AB	AA	AA	AA	AA	AB	AA	AB	AA	AA	AA	AA	AA	AA	AB	AA	AA	AB	AB	AB	AA	AA	AA	AB	AA	AA	AB	AA	AA	AA	AA	AA	AB	AA	AA	AB	AA	AA	AA	AA	AB	AA	AA
1	1403770	BB	BB	BB	BB	BB	BB	BB	BB	BB	BB	BB	BB	BB	BB	BB	BB	BB	BB	AB	BB	BB	AB	BB	BB	BB	BB	BB	BB	BB	AB	AB	BB	BB	BB	AA	AB	AB	AB	AB	BB	BB	AB	BB	BB	AB	BB	BB	BB
1	1449213	BB	AB	AA	AA	AB	AB	AA	AB	BB	AA	AA	AA	AA	BB	BB	AB	AB	AB	AA	AA	AB	AA	AA	AA	AB	AB	AB	AA	AB	AA	AA	AA	BB	AB	AA	AA	AA	AA	AA	AA	AB	AA	AA	AA	AA	AA	AA	AB
1	1458632	BB	BB	BB	BB	BB	BB	BB	BB	BB	BB	BB	BB	BB	BB	BB	BB	BB	BB	BB	AB	BB	BB	BB	BB	BB	BB	BB	BB	BB	AB	BB	BB	BB	BB	BB	AB	BB	BB	BB	AB	BB	BB	BB	BB	BB	BB	BB	BB
1	1482338	BB	AB	BB	BB	NC	BB	BB	AB	AB	BB	BB	BB	AB	BB	AB	BB	AB	BB	BB	AB	BB	BB	BB	BB	BB	BB	AB	BB	AB	AB	BB	BB	BB	NC	BB	AB	BB	BB	BB	AB	AB	BB	BB	NC	BB	BB	BB	AB
1	1482634	AA	AA	AA	AA	AA	AA	AA	AA	AA	AA	AA	AA	AA	AA	AA	AA	AA	AA	BB	AA	AA	AA	AA	AA	AA	AA	AA	AA	AA	AA	AA	AA	AA	AA	BB	AA	AA	AA	AA	AA	AA	BB	AA	AA	AA	NC	AA	AA
1	1513844	BB	BB	BB	BB	AB	AB	BB	BB	BB	BB	NC	BB	AB	BB	BB	BB	BB	BB	BB	AB	BB	BB	BB	BB	AB	BB	BB	BB	AB	BB	BB	NC	BB	BB	BB	BB	BB	AB	BB	BB	AB	BB	BB	BB	BB	BB	BB	BB
1	1562688	BB	BB	BB	BB	BB	BB	BB	BB	BB	BB	BB	AB	BB	BB	BB	BB	BB	BB	AB	BB	BB	BB	BB	BB	BB	BB	BB	BB	BB	BB	BB	BB	BB	BB	AA	BB	BB	BB	BB	AB	BB	AB	BB	BB	AB	AA	AB	BB
1	1563978	AA	AA	BB	BB	AB	AB	BB	AA	AA	BB	BB	BB	AB	AA	AA	AB	AB	AB	BB	AB	AB	AB	BB	BB	AB	AB	AB	BB	AB	AA	AB	BB	AA	AB	BB	AA	AB	AB	AB	AB	AB	BB	BB	BB	AB	BB	BB	BB
1	1583561	AA	AA	AB	AA	AB	AB	AB	AA	AA	AB	BB	BB	AB	AA	AA	AB	AA	AA	BB	AB	AB	AB	BB	BB	AB	AA	AB	AB	AB	AA	AB	AB	AA	AB	BB	AA	AB	AB	AB	AB	AB	BB	AB	AB	AB	BB	BB	BB
1	1587657	BB	BB	BB	BB	BB	BB	BB	BB	BB	BB	BB	BB	BB	BB	BB	BB	BB	BB	BB	BB	BB	BB	BB	BB	BB	BB	BB	BB	BB	BB	BB	BB	BB	BB	BB	BB	BB	BB	BB	BB	BB	BB	BB	BB	BB	BB	BB	BB
1	1611098	BB	BB	NC	AA	AB	AB	AA	BB	BB	AA	AA	AA	AB	BB	BB	AB	AB	AB	AA	AB	AB	AA	AA	AA	AB	AB	AB	AA	AB	AB	AA	AA	BB	AB	AA	AB	AA	AA	AA	AB	AB	AA	AA	AA	AA	AA	AA	AA
1	1620902	BB	BB	AA	AA	AA	AB	AA	BB	BB	AA	AA	AA	AB	BB	BB	AB	AA	AB	AA	AB	AB	AA	AB	AB	AB	AB	AA	AA	AA	AB	AA	AA	BB	AB	AA	AB	AA	AA	AA	AB	AA	AA	AA	AA	AA	AA	AA	AA
1	1655940	BB	BB	BB	BB	AB	AB	BB	BB	AB	BB	AB	BB	AB	BB	AB	BB	BB	BB	BB	AB	BB	BB	BB	BB	AB	BB	BB	BB	AB	BB	BB	AB	BB	BB	BB	BB	BB	AB	BB	BB	AB	BB	BB	BB	BB	BB	BB	BB
1	1693732	BB	BB	BB	BB	BB	BB	BB	BB	BB	BB	BB	BB	BB	BB	BB	BB	BB	BB	BB	BB	BB	BB	BB	BB	BB	BB	BB	BB	BB	BB	BB	BB	BB	BB	BB	BB	BB	BB	BB	BB	BB	BB	BB	BB	BB	BB	BB	BB
1	1695157	AA	AA	AB	BB	AA	AA	AB	AA	AA	AB	AA	AA	AA	AA	AA	AA	AB	AB	AB	AA	AB	AB	AB	AB	AA	AB	AA	AB	AA	AB	BB	AA	AA	AA	AB	AB	AB	AB	AB	AA	AA	AB	AB	BB	AB	AA	AA	AA
1	1705248	BB	BB	BB	BB	BB	BB	BB	BB	BB	BB	BB	BB	BB	BB	BB	BB	BB	BB	BB	BB	BB	BB	BB	BB	BB	BB	BB	BB	BB	BB	BB	BB	BB	BB	BB	BB	BB	BB	BB	BB	BB	BB	BB	BB	BB	BB	BB	BB
1	1729237	AA	AA	AA	AA	AA	AA	AA	AA	AA	AA	AA	AA	AA	AA	AA	AA	AA	AA	AA	AA	AA	AA	AA	AA	AA	AA	AA	AA	AA	AA	AA	AA	AA	AA	AA	AA	AA	AA	AA	AA	AA	AA	AA	AA	AA	AA	AA	AA
1	1764767	AA	AA	AA	AA	AB	AA	AA	AA	AA	AA	AB	AA	AA	AA	AA	AA	AA	AA	AA	AB	AA	AA	AA	AA	AB	AA	AA	AA	AB	AA	AA	AB	AA	AA	AA	AA	AA	AB	AA	AB	AA	AA	AA	AA	AA	AA	AA	AB
1	1813511	AA	AA	AA	AA	AA	AA	AA	AA	AA	AA	AA	AA	AA	AA	AA	AA	AA	AA	AA	AA	AA	AA	AA	AA	AA	AA	AA	AA	AA	AA	AA	AA	AA	AA	AA	AA	AA	AA	AA	AA	AA	AA	AA	AA	AA	AA	AA	AA
1	1836149	AB	AA	AB	AB	AB	AA	AA	AA	AB	AB	AB	AA	AA	AA	AB	AB	AA	AB	AA	BB	AB	AB	AA	AA	AB	AB	AA	AB	AB	AB	AA	AB	AB	AA	AA	AB	AA	AB	AA	AA	AA	AA	AB	AB	AA	AA	AA	AA
1	1870587	AB	AA	AA	AA	AA	AA	AA	AA	AB	AA	AA	AA	AA	AA	AB	AB	AA	AB	AA	AB	AB	AA	AA	AA	AA	AB	AA	AA	AA	AB	AA	AA	AB	AA	AA	AB	AA	AA	AA	AA	AA	AA	AA	AA	AA	AA	AA	AA
1	1915459	AA	AA	AA	AA	AA	AA	AA	AA	AA	AA	AA	AA	AA	AA	AA	AA	AA	AA	AA	AA	AA	AA	AA	AA	AA	AA	AA	AA	AA	AA	AA	AA	AA	AA	AA	AA	AA	AA	AA	AA	AA	AA	AA	AA	AA	AA	AA	AA
1	1915978	BB	BB	BB	BB	BB	AB	BB	BB	BB	BB	BB	BB	AB	AB	BB	BB	BB	BB	AB	BB	AB	BB	AB	AB	BB	BB	BB	BB	BB	AB	AA	AB	BB	BB	AB	AB	AB	AB	AB	BB	AB	AB	BB	BB	AA	AA	AA	BB
1	1941422	BB	BB	AB	AB	AB	BB	BB	BB	BB	AB	AB	BB	BB	BB	BB	BB	BB	BB	BB	AB	BB	AB	BB	BB	AB	BB	BB	AB	AB	BB	BB	AB	BB	BB	BB	BB	BB	AB	BB	BB	BB	BB	AB	AB	BB	BB	BB	BB
1	2013068	BB	BB	AA	BB	AB	BB	AB	BB	BB	AA	AA	AA	BB	BB	BB	AB	BB	BB	AB	AB	BB	AA	AB	AB	AB	BB	AB	AA	AB	AB	AB	AB	BB	AB	BB	AB	AA	AB	AA	BB	BB	AB	AA	AB	AB	AB	AB	BB
1	2049117	AB	AA	AB	AB	AB	AA	AA	AA	AB	AB	AB	AA	AA	AA	AB	AB	AA	AB	AA	AB	AB	AB	AA	AA	AB	AB	AA	AB	AB	AB	AB	AB	AB	AA	AA	AB	AB	AB	AB	AA	AA	AA	AB	NC	AA	AB	AA	AA
1	2083858	AA	AA	AB	AA	AB	AA	AA	AA	AA	AB	AB	AA	AA	AA	AA	AA	AA	AA	AA	AB	AA	AB	AA	AA	AB	AA	AA	AB	AB	AB	AB	AB	AA	AA	AA	AB	AB	AB	AB	AA	AA	AA	AB	AB	AA	AA	AA	AA
1	2119583	AB	AB	AB	AB	AA	AB	AB	AB	AB	AB	AB	BB	AB	AB	AB	BB	AA	AB	BB	AA	BB	AB	AB	AB	AA	AB	AB	AB	AA	AA	AB	NC	AB	AB	AB	AA	AB	AB	AB	AB	AB	BB	AB	AB	BB	BB	AB	AB
1	2136674	AA	AB	AA	AA	AA	AB	AA	AA	AA	AA	AA	AB	AB	AB	AA	AA	AA	AA	AA	AA	AA	AA	AA	AA	AA	AA	AA	AA	AA	AA	AA	AA	NC	AA	AA	AA	AA	AB	AA	AA	AB	AA	AA	AB	AB	BB	AA	AB
1	2145603	BB	BB	BB	BB	BB	BB	BB	BB	BB	BB	BB	BB	BB	BB	BB	BB	BB	BB	BB	BB	BB	BB	AB	AB	BB	BB	BB	BB	BB	BB	BB	BB	BB	BB	BB	BB	BB	BB	BB	BB	BB	BB	BB	BB	BB	BB	BB	BB
1	2201992	AA	AA	AA	AA	AA	AA	AA	AA	AA	AA	AA	AA	AA	AA	AA	AA	AA	AA	AA	AA	AA	AA	AA	AA	AA	AA	AA	AA	AA	AA	AA	AA	AA	AA	AA	AA	AA	AA	AA	AA	AA	AA	AA	AA	AA	AA	AA	AA
1	2232932	AA	AA	AA	AA	AA	AA	AA	AA	AA	AA	AA	AA	AA	AA	AA	AA	AA	AA	AA	AA	AA	AA	AA	AA	AA	AA	AA	AA	AA	AA	AA	AA	AA	AA	AA	AA	AA	AA	AA	AA	AA	AA	AA	AA	AA	AA	AA	AA
1	2243289	AA	BB	AB	AA	AA	AA	AB	AA	AA	AB	AB	AB	AB	AA	AA	AB	AA	AA	AB	AA	AB	AB	AB	AB	AA	AA	AB	AB	AA	AA	AA	AA	AA	AB	AA	AA	AB	AB	AB	AB	AA	AB	AB	AB	AB	AB	AA	AB
1	2247383	AA	AA	AA	AA	AA	AA	AA	AA	AA	AA	AA	AA	AA	AA	AA	AA	AA	AA	AA	AA	AA	AA	AA	AA	AA	AA	AA	AA	AA	AA	AA	AA	AA	AA	AA	AA	AA	AA	AA	AA	AA	AA	AA	AA	AA	AA	AA	AA
1	2296184	BB	AA	AA	AB	AB	AB	AA	AB	BB	AA	AA	AA	AA	AB	BB	AB	AB	AB	AA	AB	AB	AA	AB	AB	AA	AB	AB	AA	AB	AB	AA	AB	BB	AB	AA	AB	AA	AA	AA	AB	AB	AA	AA	AA	AA	AA	AB	AB
1	2425051	AB	AA	AB	BB	BB	BB	AB	BB	AB	AB	AB	AB	AA	AB	AA	AB	BB	BB	AA	BB	AB	AB	AB	AB	AB	AB	AB	AB	BB	BB	BB	BB	BB	AB	AB	BB	AB	AB	AB	BB	BB	AA	AB	BB	AB	AB	BB	AB
1	2438051	AB	BB	AB	AB	AA	AA	AB	AA	BB	AB	AB	BB	BB	AB	BB	AB	AA	AB	AB	AA	BB	AB	AB	AB	AB	AB	AB	AB	AA	AA	AB	AA	AB	AB	AA	AA	AB	AB	AB	AB	AA	AB	AB	AA	BB	AB	AB	AB
1	2465455	AB	AB	BB	AB	AB	BB	BB	BB	AA	BB	BB	BB	AA	AB	AA	BB	AB	AB	BB	BB	AB	BB	BB	BB	BB	AB	AB	BB	AB	BB	BB	BB	AB	BB	BB	BB	BB	BB	BB	AB	AB	BB	BB	AB	BB	BB	BB	AB
1	2477665	AB	AB	BB	AB	AB	BB	BB	AB	AA	BB	BB	BB	AA	AB	AA	AB	AB	AB	AB	BB	AB	BB	BB	BB	BB	AB	AB	BB	AB	BB	BB	BB	AB	BB	AB	BB	BB	AB	BB	AB	AB	AB	BB	AB	AB	BB	BB	AB
1	2511205	BB	BB	AB	AB	AB	AB	AB	BB	BB	AB	AB	BB	BB	BB	BB	BB	AB	AB	BB	AA	BB	AB	BB	BB	AB	AB	BB	AB	AB	AA	AB	AA	BB	BB	AB	AA	AB	AB	AB	AB	AB	BB	AB	AB	BB	BB	BB	BB
1	2532098	AB	AA	AA	AA	AA	AB	AA	AB	AA	AA	AA	AA	AA	AB	AA	AA	AA	AA	AB	AA	AA	AA	AA	AA	AA	AA	AA	AA	AA	AA	AA	AA	AB	AB	AB	AA	AA	AA	AA	AB	AA	AB	AA	AA	AA	AB	AB	AA
1	2547257	AA	AA	AA	AA	AA	AA	AA	AA	AA	AA	AA	AA	AA	AA	AA	AA	AA	AA	AA	AA	AA	AA	AA	AA	AA	AA	AA	AA	AA	AA	AA	AA	AA	AA	AA	AA	AA	AA	AA	AA	AA	AA	AA	AA	AA	AA	AA	AA
1	2582787	AA	AA	AA	AA	AA	AA	AA	AA	AA	AA	AA	AA	AA	AA	AA	AA	AA	AA	AA	AA	AA	AA	AA	AA	AA	AA	AA	AA	AA	AA	AA	AA	AA	AA	AA	AA	AA	AA	AA	AA	AA	AA	AA	AA	AA	AA	AA	AA
1	2624505	AA	AA	AA	AA	AA	AA	AA	AA	AA	AA	AA	AA	AA	AA	AA	AA	AA	AA	AA	AA	AA	AA	AA	AA	AA	AA	AA	AA	AA	AA	AA	AA	AA	AA	AA	AA	AA	AA	AA	AB	AA	AA	AA	AA	AA	AA	AA	AA
1	2653364	AB	BB	BB	AB	BB	AA	AB	AA	BB	BB	BB	AB	AB	AA	BB	AB	AB	AB	AB	AB	BB	BB	AB	AB	AB	AB	BB	BB	BB	AB	BB	AB	AB	AB	AB	AB	BB	BB	BB	AA	AB	AB	BB	BB	BB	AB	AB	BB
1	2690277	AA	AA	AA	AA	AB	AA	AA	AA	AA	AA	AA	AA	AA	AA	AA	AA	AB	AA	AA	AA	AA	AA	AA	AA	AA	AA	AB	AA	AB	AA	AA	AA	AA	AA	AA	AA	AA	AA	AA	AB	AB	AA	AA	AB	AA	AA	AA	BB
1	2693043	BB	BB	BB	BB	BB	BB	BB	BB	BB	BB	BB	BB	BB	BB	BB	BB	BB	BB	BB	BB	BB	BB	AB	AB	BB	BB	BB	BB	BB	BB	BB	BB	BB	BB	BB	BB	BB	BB	BB	AB	BB	BB	BB	BB	BB	BB	BB	BB
1	2696217	BB	BB	BB	BB	BB	BB	BB	BB	BB	BB	BB	BB	BB	BB	BB	BB	BB	BB	BB	BB	BB	BB	BB	BB	BB	BB	BB	BB	BB	BB	BB	BB	BB	BB	BB	BB	BB	BB	BB	BB	BB	BB	BB	BB	BB	BB	BB	BB
1	2766340	AA	AA	AB	AA	BB	AA	AA	AA	AA	AB	AB	AA	AA	AA	AA	AA	AB	AA	AA	AB	AB	AB	AA	AA	AB	AA	AB	AB	BB	AB	AB	AB	AA	AA	AB	AB	AB	BB	AB	AB	AB	AA	AB	BB	BB	AB	AB	BB
1	2793596	AA	AA	AA	AA	AA	AA	AA	AA	AA	AA	AA	AA	AA	AA	AA	AA	AA	AA	AA	AA	AA	AA	AA	AA	AA	AA	AA	AA	AA	AA	AA	AA	AA	AA	AA	AA	AA	AA	AA	AA	AA	AA	AA	AA	AA	AA	AA	AA
1	2796258	BB	BB	BB	BB	BB	BB	BB	AB	BB	BB	BB	BB	BB	BB	BB	AB	AB	BB	BB	BB	BB	BB	BB	BB	BB	BB	BB	BB	BB	BB	BB	AB	BB	BB	AB	BB	BB	BB	BB	BB	BB	BB	BB	BB	BB	AB	BB	BB
1	2824341	AA	AA	AA	AA	AA	AA	AA	AB	AA	AA	AA	AA	AA	AA	AA	AB	AB	AA	AA	AA	AA	AA	AA	AA	AA	AA	AA	AA	AA	AA	AA	AB	AA	AA	AB	AA	AA	AA	AA	AA	AA	AA	AA	AA	AA	AB	AA	AA
1	2844356	AB	BB	AB	AB	AB	AB	BB	AB	AB	AB	AB	BB	BB	AB	BB	BB	BB	AB	AB	AA	AB	AB	AB	AB	AB	BB	BB	AB	AB	AA	AB	AB	AA	AB	AB	AA	AB	AA	AB	AA	BB	AB	AB	AB	AB	BB	AB	BB
1	2880420	AA	BB	AA	AB	AA	AB	AB	AA	AA	AA	AA	AA	BB	AB	AA	AA	AA	AB	AA	AA	AA	AA	AA	AA	AA	AB	AA	AA	AA	AA	AA	AA	AA	AA	AA	AA	AA	AA	AA	AA	AB	AA	AA	AA	AB	AB	AB	AA
1	2941366	AA	AA	AB	AA	AB	AA	AA	AB	AA	AB	AB	AA	AA	AA	AA	AB	AB	AA	AA	AB	AA	AB	AA	AA	AB	AA	AA	AB	AB	AB	AB	BB	AA	AA	BB	AB	AB	BB	AB	AA	AA	AA	AB	AB	AB	AB	AA	AA
1	2992477	AA	AB	BB	BB	AB	AB	BB	AB	AB	BB	BB	BB	BB	AB	AA	BB	AB	BB	BB	AB	AB	BB	BB	BB	BB	AB	AB	BB	AB	AB	BB	BB	AB	AB	BB	AB	BB	BB	BB	AB	AB	BB	BB	AB	BB	BB	BB	AB
1	3010321	AA	AA	AB	AB	AB	AA	AA	AA	AB	AB	AB	AA	AA	AB	AA	AA	AA	AB	AA	AB	AB	AB	AA	AA	AB	AA	AA	AB	AB	AB	AB	AB	AB	AA	AB	AB	AB	BB	AB	AA	AA	AA	AB	AB	AB	AA	AA	AA
1	3047360	BB	BB	BB	BB	BB	BB	BB	BB	BB	BB	BB	BB	BB	BB	BB	BB	BB	BB	BB	BB	BB	BB	BB	BB	BB	BB	BB	BB	BB	BB	BB	BB	BB	BB	BB	BB	BB	BB	BB	BB	BB	BB	BB	BB	BB	BB	BB	AB
1	3081200	AB	AB	BB	BB	AB	AB	BB	AB	AB	BB	BB	BB	BB	AB	AA	BB	AB	BB	AB	BB	AB	BB	BB	BB	BB	AB	AB	BB	AB	BB	BB	BB	BB	BB	BB	BB	BB	BB	BB	BB	AB	AB	BB	AB	BB	BB	BB	AB
1	3100779	AA	AA	AB	AB	AB	AA	AA	AA	AB	AB	AB	AA	AA	AB	AA	AA	AA	AB	AA	AB	AB	AB	AA	AA	AB	AA	AA	AB	AB	AB	AB	AB	AB	AA	AB	AB	AB	BB	AB	AA	AA	AA	AB	AB	AB	AA	AA	AA
1	3120443	AA	AA	AA	AA	AA	AA	AA	AA	AA	AA	AA	AA	AA	AA	AA	AA	AA	AA	AA	AA	AA	AA	AA	AA	AA	AA	AA	AA	AA	AA	AA	AA	AA	AA	AA	AA	AA	AA	AA	AB	AA	AA	AA	AA	AA	AA	AA	AA
1	3126878	BB	BB	BB	BB	BB	BB	BB	BB	BB	BB	BB	BB	BB	BB	BB	BB	BB	BB	BB	BB	BB	BB	BB	BB	BB	BB	BB	BB	BB	BB	BB	BB	BB	BB	BB	BB	BB	BB	BB	BB	BB	BB	BB	BB	BB	BB	BB	BB
1	3145799	AB	AA	AA	AA	AB	AB	AA	AB	AB	AA	AA	AB	AA	AB	BB	AA	AB	AA	AB	AA	AB	AA	AA	AA	AA	AB	AB	AA	AB	AA	AB	AA	AA	AA	AA	AA	AA	AA	AA	AA	AB	AB	AA	AB	AB	AB	BB	AB
1	3147694	BB	BB	BB	BB	BB	BB	BB	BB	BB	BB	BB	BB	BB	BB	BB	BB	BB	BB	BB	AB	BB	BB	BB	BB	BB	BB	BB	BB	BB	AB	BB	BB	BB	BB	BB	AB	BB	BB	BB	AA	BB	BB	BB	BB	BB	BB	BB	AB
1	3169143	AA	AA	AA	AA	AA	NC	NC	AA	AA	AA	AA	NC	NC	AA	NC	AA	AA	AA	NC	AA	AA	AA	AA	AA	AA	NC	NC	AA	AA	AA	AA	AA	AA	AA	AA	AA	AA	AA	AA	AA	NC	NC	AA	AA	AA	AA	NC	AA
1	3174683	BB	BB	BB	BB	BB	BB	BB	BB	BB	BB	BB	BB	BB	BB	BB	BB	BB	BB	BB	BB	BB	BB	BB	BB	BB	BB	BB	BB	BB	BB	BB	BB	BB	BB	BB	BB	BB	BB	BB	BB	BB	BB	BB	BB	BB	BB	BB	BB
1	3183841	BB	BB	BB	BB	BB	BB	BB	BB	BB	BB	BB	BB	BB	BB	BB	BB	BB	BB	BB	BB	BB	BB	BB	BB	BB	BB	BB	BB	BB	BB	BB	BB	BB	BB	BB	BB	BB	BB	BB	BB	BB	BB	BB	BB	BB	BB	BB	BB
1	3184789	AA	AA	AA	AA	AA	AA	AA	AA	AA	AA	AA	AA	AA	AA	AA	AA	AA	AA	AA	AA	AA	AA	AA	AA	AA	AA	AA	AA	AA	AA	AA	AA	AA	AA	AA	AA	AA	AA	AA	AA	AA	AA	AA	AA	AA	AA	AA	AA
1	3188815	AB	AB	AA	AA	AA	AA	AA	AB	AA	AA	AA	AA	AA	AA	AA	AB	AB	AA	AA	AA	AA	AA	AA	AA	AA	AA	AA	AA	AA	AA	AA	AB	AB	AB	AB	AA	AA	AA	AA	BB	AA	AA	AA	AA	AA	AA	AA	AA
1	3208911	BB	BB	BB	BB	BB	BB	BB	BB	BB	BB	BB	BB	BB	BB	BB	BB	BB	BB	BB	BB	BB	BB	BB	BB	BB	BB	BB	BB	BB	BB	BB	BB	BB	BB	BB	BB	BB	BB	BB	BB	BB	BB	BB	BB	BB	BB	BB	BB
1	3224471	AB	AB	BB	BB	BB	BB	BB	BB	BB	BB	BB	BB	BB	BB	BB	BB	BB	BB	BB	AB	BB	BB	BB	BB	AB	BB	BB	BB	BB	AB	BB	BB	AB	AB	BB	AB	BB	BB	BB	AA	BB	BB	BB	BB	BB	AB	BB	BB
1	3260597	BB	BB	BB	BB	BB	NC	AA	BB	BB	BB	BB	NC	NC	BB	AA	BB	BB	BB	AA	BB	BB	BB	BB	BB	BB	NC	AA	BB	BB	BB	BB	BB	BB	BB	BB	BB	BB	BB	BB	BB	AA	AA	BB	BB	BB	BB	AA	NC
1	3306534	AB	AB	AB	AB	AB	AA	AA	AB	AB	AB	AB	AA	AA	AB	AA	AB	AB	AB	AA	BB	AB	AB	AB	AB	BB	AA	AA	AB	AB	BB	AB	BB	BB	AB	BB	BB	AB	BB	AB	BB	AA	AA	AB	AB	AB	AB	AA	AA
1	3328583	BB	BB	BB	AB	BB	AB	AB	BB	BB	BB	BB	BB	AB	BB	BB	BB	BB	AB	BB	BB	BB	BB	BB	BB	BB	AB	BB	BB	BB	BB	BB	BB	BB	BB	BB	BB	BB	BB	BB	BB	AB	BB	BB	BB	BB	BB	BB	BB
1	3373891	BB	BB	AB	AB	BB	BB	BB	AB	AB	AB	BB	BB	BB	BB	BB	AB	AB	AB	BB	AB	AB	AB	AB	AB	BB	BB	BB	AB	BB	AA	AB	AB	AB	BB	AB	AA	AB	BB	AB	AA	BB	BB	AB	AB	BB	AB	BB	BB
1	3402236	AA	AA	AA	AA	AA	AA	AA	AA	AA	AA	AA	AA	AA	AA	AA	AA	AA	AA	AA	AA	AA	AA	AA	AA	AA	AA	AA	AA	AA	AA	AA	AA	AA	AA	AA	AA	AA	AA	AA	AA	AA	AA	AA	AA	AA	AA	AA	AA
1	3434841	AA	AB	AA	AA	AA	AA	AA	AA	AA	AA	AA	AA	AA	AA	AA	AA	AA	AA	AA	AB	AA	AA	AB	AB	AA	AA	AA	AA	AA	AB	AA	AA	AA	AA	AA	AB	AA	AA	AA	AB	AA	AA	AA	AA	AA	AB	AA	AA
1	3451797	BB	AB	AB	BB	BB	BB	AB	BB	BB	AB	AB	AB	AB	BB	BB	AB	BB	BB	AB	BB	BB	AB	AB	AB	BB	BB	AB	AB	BB	BB	BB	BB	BB	AB	BB	BB	AB	BB	AB	BB	BB	AB	AB	BB	BB	BB	BB	BB
1	3452991	AA	AA	AA	AA	AA	AA	AA	AA	AA	AA	AA	AA	AA	AA	AA	AA	AA	AA	AA	AA	AA	AA	AA	AA	AA	AA	AA	AA	AA	AA	AA	AA	AA	AA	AA	AA	AA	AA	AA	AA	AA	AA	AA	AA	AA	AA	AA	AA
1	3456810	BB	BB	BB	BB	AB	BB	BB	AB	BB	BB	AB	BB	BB	BB	BB	AB	AB	BB	BB	AB	BB	BB	BB	BB	AB	BB	BB	BB	AB	BB	BB	AA	BB	BB	AA	BB	BB	AA	BB	AB	BB	BB	BB	BB	AB	BB	BB	AB
1	3477330	AA	AA	AA	AA	AA	AA	AA	AB	AA	AA	AA	AA	AA	AA	AA	AB	AB	AA	AA	AB	AA	AA	AA	AA	AA	AA	AA	AA	AA	AB	AA	AB	AA	AA	AB	AB	AA	AA	AA	AB	AA	AA	AA	AA	AA	AA	AA	AA
1	3509301	BB	BB	BB	BB	AB	BB	BB	BB	BB	BB	AB	BB	BB	BB	BB	BB	BB	BB	BB	AB	BB	BB	AB	AB	AB	BB	BB	BB	AB	BB	BB	AB	BB	BB	AB	BB	BB	AA	BB	BB	BB	BB	BB	BB	AB	BB	BB	AB
1	3557391	BB	BB	BB	BB	BB	BB	BB	BB	BB	BB	BB	BB	BB	BB	BB	BB	BB	BB	BB	BB	BB	BB	BB	BB	BB	BB	BB	BB	BB	BB	BB	BB	BB	BB	BB	BB	BB	BB	BB	BB	BB	BB	BB	BB	BB	BB	BB	BB
1	3581101	AA	AB	AA	AA	AB	AA	AA	AA	AA	AA	AB	AA	AA	AA	AA	AA	AA	AA	AA	AB	AA	AA	AB	AB	AB	AA	AA	AA	AB	AA	AA	AB	AA	AA	AB	AA	AA	BB	AA	AA	AA	AA	AA	AB	AB	AB	AB	AA
1	3591346	BB	AB	BB	BB	AB	BB	BB	BB	BB	BB	AB	BB	BB	BB	BB	BB	BB	BB	BB	AB	BB	BB	BB	BB	AB	BB	BB	BB	AB	BB	BB	AB	BB	BB	AB	BB	BB	AA	BB	AB	BB	BB	BB	BB	AB	AB	BB	BB
1	3631408	AA	AA	AA	AA	AA	AA	AA	AA	AA	AA	AA	AA	AA	AA	AA	AA	AA	AA	AA	AB	AA	AA	AA	AA	AA	AA	AA	AA	AA	AB	AA	AA	AA	AA	AA	AB	AA	AA	AA	AB	AA	AA	AA	AA	AA	AA	AA	AA
1	3652739	BB	BB	BB	BB	BB	BB	BB	BB	BB	BB	BB	BB	BB	BB	BB	BB	BB	BB	BB	AB	BB	BB	BB	BB	BB	BB	BB	BB	BB	AB	BB	BB	BB	BB	BB	AB	BB	BB	BB	AB	BB	BB	BB	BB	BB	BB	BB	BB
1	3654499	BB	AB	AB	AB	BB	AB	AB	BB	BB	AB	AB	AA	AA	AB	BB	AB	BB	AB	AA	BB	BB	AB	AB	AB	AB	AB	AB	AB	BB	BB	AB	BB	BB	AB	BB	BB	AB	BB	AB	BB	AB	AA	AB	AB	AB	BB	AA	AB
1	3658518	AA	AA	AA	AA	AA	AA	AA	AA	AA	AA	AA	AA	AA	AA	AA	AA	AA	AA	AA	AA	AA	AA	AA	AA	AA	AA	AA	AA	AA	AA	AA	AA	AA	AA	AA	AA	AA	AA	AA	AA	AA	AA	AA	AA	AA	AA	AA	AA
1	3660406	BB	BB	BB	BB	BB	BB	BB	BB	BB	BB	BB	BB	BB	BB	BB	BB	BB	BB	BB	BB	BB	BB	BB	BB	BB	BB	BB	BB	BB	BB	BB	BB	BB	BB	BB	BB	BB	BB	BB	BB	BB	BB	BB	BB	BB	BB	BB	BB
1	3671441	BB	BB	BB	AB	BB	AB	BB	BB	BB	BB	BB	BB	AB	BB	BB	BB	BB	AB	BB	AB	BB	BB	BB	BB	BB	AB	BB	BB	BB	AB	AB	BB	BB	BB	BB	AB	BB	BB	BB	AB	AB	BB	BB	BB	BB	BB	BB	BB
1	3687262	BB	AB	AA	AA	AB	AB	AA	AB	AB	AA	AA	AB	AA	AB	BB	AA	AB	AA	AA	AB	AB	AA	AB	AB	AA	AB	AB	AA	AB	AB	AB	AA	AB	AB	AA	AB	AA	AA	AA	AB	AB	AA	AA	AB	AA	BB	BB	BB
1	3691115	AA	AB	AA	AA	AA	AA	AA	AB	AA	AA	AA	AB	AA	AB	AA	AA	AA	AA	AA	AA	AA	AA	AA	AA	AA	AA	AA	AA	AA	AA	AA	AA	AA	AA	AA	AA	AA	AA	AA	AB	AA	AA	AA	AA	AA	BB	AB	AB
1	3724132	NC	AB	AB	AB	NC	BB	AB	AA	AA	AB	BB	BB	BB	AB	AB	AB	AA	AB	BB	BB	AA	AB	BB	BB	BB	BB	BB	AB	BB	AA	AA	AB	NC	AA	NC	AA	AB	BB	AB	AA	BB	BB	AB	AB	AB	AA	BB	BB
1	3759142	BB	AB	AB	AB	BB	BB	AB	AB	AB	AB	BB	BB	BB	AB	BB	BB	BB	AB	BB	BB	AB	AB	BB	BB	BB	BB	BB	AB	BB	AB	AB	BB	AB	AB	BB	AB	AB	BB	AB	AB	BB	BB	AB	AB	BB	AB	BB	BB
1	3774934	AA	AA	AA	AA	AA	AA	AA	AA	AA	AA	AA	AA	AA	AA	AA	AA	AA	AA	AA	AA	AA	AA	AA	AA	AA	AA	AA	AA	AA	AA	AA	AA	AA	AA	AA	AA	AA	NC	AA	AA	AA	AA	AA	AA	AA	AA	AA	AA
1	3782883	AA	AA	AA	AA	AA	AA	AA	AA	AA	AA	AA	AA	AA	AA	AA	AA	AA	AA	AA	AA	AA	AA	AA	AA	AA	AA	AA	AA	AA	AA	AA	AA	AA	AA	AA	AA	AA	AA	AA	AA	AA	AA	AA	AA	AA	AA	AA	AA
1	3797506	BB	BB	AB	AB	AB	BB	AB	BB	AB	AB	AB	BB	BB	BB	BB	BB	BB	AB	BB	AB	AB	AB	AB	AB	AB	BB	BB	AB	AB	AB	AB	AB	AB	AB	AB	AB	AB	AA	AB	BB	BB	BB	AB	AB	AB	BB	BB	BB
1	3831340	AA	AA	AB	AB	AB	AA	AB	BB	AB	AB	AB	AA	AA	AB	AA	AB	AB	AB	AB	BB	AA	AB	AA	AA	AB	AB	AA	AB	AB	BB	AB	BB	AA	AB	BB	BB	AB	BB	AB	BB	AA	AB	AB	AB	BB	AB	AA	AA
1	3859748	BB	AB	BB	BB	BB	BB	BB	BB	BB	BB	BB	BB	AB	BB	BB	BB	BB	BB	AB	BB	BB	BB	AB	AB	BB	BB	BB	BB	BB	BB	BB	BB	BB	BB	BB	BB	BB	BB	BB	BB	BB	AB	BB	BB	BB	BB	BB	BB
1	3901308	BB	BB	BB	BB	AB	AB	BB	BB	BB	BB	BB	BB	BB	AB	BB	BB	AB	BB	BB	BB	BB	BB	BB	BB	BB	BB	AB	BB	AB	BB	BB	BB	BB	BB	BB	BB	BB	BB	BB	BB	AB	BB	BB	AB	BB	BB	BB	AB
1	3912644	AA	BB	AB	AB	AB	BB	AB	AA	AA	AB	BB	AB	BB	AB	AA	AB	AB	AB	BB	BB	AB	AB	AB	AB	BB	AA	BB	AB	BB	AB	AB	AB	AA	AB	AB	AB	AB	BB	AB	AB	BB	BB	AB	AB	AB	AA	AA	AB
1	3939437	AB	AA	BB	BB	BB	BB	BB	BB	BB	BB	BB	BB	AB	AB	BB	BB	BB	BB	BB	BB	BB	BB	BB	BB	BB	BB	BB	BB	BB	BB	AB	BB	AB	BB	BB	BB	BB	BB	BB	BB	BB	BB	BB	BB	BB	BB	AB	BB
1	3971191	AA	AA	AA	AA	AA	AA	AA	AA	AA	AA	AA	AA	AA	AA	AA	AA	AA	AA	AA	AA	AA	AA	AA	AA	AA	AA	AA	AA	AA	AA	AA	AA	AA	AA	AA	AA	AA	AA	AA	AA	AA	AA	AA	AA	AA	AA	AA	AA
1	3973232	AB	BB	AB	AB	AB	AA	AB	BB	BB	AB	AA	AB	AB	AB	BB	AB	AB	AB	AA	AB	AB	AB	AB	AB	AA	BB	AA	AB	AA	BB	AB	AB	AB	AB	AA	BB	AB	AA	AB	BB	AA	AA	AB	AB	AB	BB	AB	AB
1	4037365	AB	AA	AA	AA	AA	AA	AA	AA	AA	AA	AB	AB	AA	AA	AA	AA	AA	AA	AA	BB	AA	AA	AA	AA	AB	AA	AA	AA	AB	AB	AA	AB	AB	AA	AB	AB	AA	BB	AA	AB	AA	AA	AA	AA	AB	AB	AB	AB
1	4065334	AA	AA	AA	AA	AA	AA	AA	AA	AA	AA	AB	AA	AA	AA	AA	AA	AA	AA	AA	AB	AA	AA	AA	AA	AB	AA	AA	AA	AB	AA	AA	AB	AA	AA	AB	AA	AA	BB	AA	AA	AA	AA	AA	AA	AB	AA	AA	AA
1	4080597	AA	AA	AA	AA	AA	AA	AA	AA	AA	AA	AB	AA	AA	AA	AA	AA	AA	AA	AA	AB	AA	AA	AA	AA	AB	AA	AA	AA	AB	AA	AA	AB	AA	AA	AB	AA	AA	BB	AA	AA	AA	AA	AA	AA	AB	AA	AB	AA
1	4112247	BB	BB	BB	BB	BB	BB	BB	BB	BB	BB	BB	BB	BB	BB	BB	BB	BB	BB	BB	BB	BB	BB	BB	BB	BB	BB	BB	BB	BB	BB	BB	BB	BB	BB	BB	BB	BB	BB	BB	BB	BB	BB	BB	BB	BB	BB	BB	BB
1	4115621	BB	BB	BB	BB	BB	BB	BB	BB	BB	BB	BB	AB	BB	BB	BB	BB	BB	BB	BB	BB	BB	BB	BB	BB	BB	BB	BB	BB	BB	BB	BB	BB	BB	BB	BB	BB	BB	BB	BB	BB	BB	BB	BB	BB	BB	AB	AB	AB
1	4115697	AB	AA	AA	AA	AA	AB	AA	AB	AB	AA	AA	AB	AA	AA	AB	AB	AB	AA	AA	AB	AB	AA	AA	AA	AA	BB	AA	AA	AA	AB	AA	AB	AB	AA	AA	AB	AA	AA	AA	BB	AA	AA	AA	AA	AB	BB	AB	AB
1	4153036	AB	AA	AB	BB	BB	AB	AB	AB	AB	AB	AB	AA	AB	AA	AA	AB	BB	BB	AB	BB	AA	AB	AB	AB	AB	AB	AB	AB	BB	BB	BB	BB	AB	BB	BB	BB	AB	BB	AB	BB	BB	AB	AB	BB	BB	AB	AB	AB
1	4159276	BB	BB	BB	BB	BB	BB	BB	BB	BB	BB	BB	BB	BB	BB	BB	BB	BB	BB	BB	BB	BB	BB	BB	BB	BB	BB	BB	BB	BB	BB	BB	BB	BB	BB	BB	BB	BB	BB	BB	BB	BB	BB	BB	BB	BB	BB	BB	BB
1	4169519	BB	BB	BB	BB	BB	BB	BB	BB	BB	BB	BB	BB	BB	BB	BB	BB	BB	BB	BB	BB	BB	BB	BB	BB	BB	BB	BB	BB	BB	BB	BB	BB	BB	BB	BB	BB	BB	BB	BB	BB	BB	BB	BB	BB	BB	BB	BB	BB
1	4189252	BB	AB	AB	AB	AB	BB	AB	BB	AB	AB	AB	BB	AB	BB	BB	BB	BB	AB	BB	AB	BB	AB	AB	AB	AB	BB	BB	AB	AB	AB	AB	AB	BB	AB	AB	AB	AB	AA	AB	BB	BB	BB	AB	AB	AB	BB	BB	BB
1	4216628	AA	AA	AA	AA	AA	AA	AA	AA	AA	AA	AA	AB	AA	AA	AA	AA	AA	AA	AA	AA	AA	AA	AA	AA	AA	AA	AA	AA	AA	AA	AA	AA	AA	AA	AA	AA	AA	AA	AA	AA	AA	AA	AA	AA	AA	AB	AB	AB
1	4217401	BB	BB	BB	BB	BB	BB	BB	AB	BB	BB	AB	BB	BB	BB	BB	AB	BB	BB	BB	AB	BB	BB	BB	BB	AB	AB	BB	BB	AB	BB	BB	AA	BB	BB	AB	BB	BB	AA	BB	BB	BB	BB	BB	BB	AB	BB	BB	BB
1	4244591	BB	AB	AB	AB	AB	BB	AB	BB	AB	AB	BB	BB	AB	BB	BB	BB	BB	AB	BB	BB	BB	AB	BB	BB	BB	BB	BB	AB	BB	AB	AB	BB	BB	AB	BB	AB	AB	BB	AB	BB	BB	BB	AB	BB	BB	BB	BB	BB
1	4328972	BB	AB	AB	AB	AB	BB	AB	AB	AB	AB	AB	BB	AB	AB	BB	AB	BB	AB	BB	AB	BB	AB	BB	BB	AB	AB	BB	AB	AB	NC	AA	NC	BB	AB	AA	NC	AB	AA	AB	BB	BB	BB	AB	BB	AB	BB	BB	BB
1	4363169	AA	BB	AB	AB	AA	AA	AB	AA	AB	AB	AA	AA	AB	AA	AB	AA	AB	AB	AA	AB	AA	AB	AB	AB	AB	AA	AA	AB	AA	BB	AB	AA	AA	AB	AA	BB	AB	AA	AB	AB	AA	AA	AB	AB	AB	AA	AA	AA
1	4372397	BB	BB	BB	BB	BB	BB	BB	BB	BB	BB	BB	AB	BB	BB	BB	BB	BB	BB	BB	BB	BB	BB	BB	BB	BB	BB	BB	BB	BB	BB	BB	BB	BB	BB	BB	BB	BB	BB	BB	AB	BB	BB	BB	BB	BB	AB	AB	AB
1	4401025	NC	AA	BB	AA	AA	AA	BB	BB	NC	BB	BB	BB	AA	AB	AA	BB	AA	AA	AB	AB	NC	BB	BB	BB	BB	BB	BB	BB	BB	AA	NC	BB	NC	AA	BB	AA	BB	BB	BB	AA	AA	AB	BB	AA	AB	NC	AA	NC
1	4450776	AA	AA	AA	AA	AA	AA	AA	AA	AA	AA	AA	AA	AA	AA	AA	AA	AA	AA	AA	AA	AA	AA	AA	AA	AA	AA	AA	AA	AA	AA	AA	AA	AA	AA	AA	AA	AA	AA	AA	AB	AA	AA	AA	AA	AA	AA	AA	AA
1	4472344	AB	AA	NC	AB	BB	BB	AB	BB	AA	BB	BB	BB	AB	AB	AA	BB	AB	AB	BB	AB	AA	BB	BB	BB	AB	AB	BB	BB	BB	AB	BB	BB	AB	AB	BB	AB	BB	BB	BB	BB	BB	BB	BB	AB	AB	BB	BB	AB
1	4473038	AA	AA	AA	AA	AA	AA	AA	AA	AA	AA	AA	AA	AA	AA	AA	AA	AA	AA	AA	AA	AA	AA	AA	AA	AA	AA	AA	AA	AA	AA	AA	AA	AA	AA	AA	AA	AA	AA	AA	AA	AA	AA	AA	AA	AA	AA	AA	AA
1	4507532	AB	BB	AA	AB	AB	AA	AB	AA	BB	AA	AA	AA	AB	AB	BB	AA	AB	AB	AA	AB	BB	AA	AA	AA	AB	AB	AB	AA	AB	AB	AA	AA	AB	AB	AA	AB	AA	AA	AA	AB	AB	AA	AA	AB	AB	AA	AA	AB
1	4542269	AB	BB	NC	BB	BB	AB	AB	AB	BB	AA	AA	AA	BB	BB	BB	AA	AB	BB	AB	AB	BB	AA	AB	AB	AB	AB	AB	AA	AB	AB	AA	AA	AB	BB	AB	AB	AA	AA	AA	BB	BB	AB	AA	AB	AB	AA	AB	AB
1	4576447	AB	BB	AB	AB	BB	AA	AB	AB	BB	AB	AB	AA	AB	AB	BB	AB	BB	AB	AB	BB	BB	AB	AB	AB	BB	BB	AB	AB	BB	BB	AB	BB	AB	AB	AB	BB	AB	BB	AB	AB	AB	AB	AB	AB	BB	AB	AA	AB
1	4613154	AB	BB	AB	BB	AB	AB	AB	AB	BB	AB	AB	AA	BB	AB	BB	AB	BB	BB	AA	BB	BB	AB	AA	AA	BB	BB	AB	AB	BB	BB	AB	BB	AB	BB	AB	BB	AB	BB	AB	AB	BB	AA	AB	AB	BB	AB	AA	AB
1	4644161	BB	BB	BB	BB	NC	BB	BB	BB	NC	BB	BB	AB	BB	BB	BB	BB	BB	BB	AB	BB	BB	BB	BB	BB	BB	NC	BB	BB	BB	BB	BB	BB	NC	BB	BB	BB	BB	BB	BB	BB	BB	AB	BB	NC	BB	NC	AB	AB
1	4651426	AA	AB	AB	BB	AB	AB	BB	AB	AB	AB	AB	BB	BB	AB	AA	AB	AB	BB	BB	AA	AA	AB	BB	BB	AA	AA	AB	AB	AA	AA	AB	AA	AA	BB	AB	AA	AB	AA	AB	AB	AB	BB	AB	AA	AA	AA	BB	AB
1	4654425	AA	AA	AA	AA	AA	AA	AA	AA	AA	AA	AA	AA	AA	AA	AA	AA	AA	AA	AA	AA	AA	AA	AA	AA	AA	AA	AA	AA	AA	AA	AA	AA	AA	AA	AA	AA	AA	AA	AA	AA	AA	AA	AA	AA	AA	AA	AA	AA
1	4657877	AA	AA	AA	AA	AA	AA	AA	AA	AA	AA	AA	AA	AA	AA	AA	AA	AA	AA	AA	AA	AA	AA	AA	AA	AA	AA	AA	AA	AA	AA	AA	AA	AA	AA	AA	AA	AA	AA	AA	AA	AA	AA	AA	AA	AA	AA	AA	AA
1	4682493	AB	AB	NC	AB	BB	AB	AB	BB	AB	BB	BB	BB	AB	BB	BB	BB	BB	AB	BB	BB	BB	BB	BB	BB	BB	BB	BB	BB	BB	BB	BB	BB	AB	AB	BB	BB	BB	BB	BB	BB	BB	BB	BB	AB	BB	AB	BB	BB
1	4720796	BB	BB	AB	BB	BB	BB	BB	AB	BB	AB	AB	BB	BB	BB	BB	AB	BB	BB	BB	AB	BB	AB	BB	BB	BB	AB	BB	AB	AB	AB	AB	AA	BB	BB	AB	AB	AB	AA	AB	AB	BB	BB	AB	BB	AB	AB	BB	AB
1	4765587	BB	BB	BB	BB	AB	BB	BB	BB	BB	BB	BB	BB	BB	AB	BB	BB	AA	BB	BB	AB	BB	BB	BB	BB	AB	BB	AB	BB	AB	AB	BB	BB	BB	BB	BB	AB	BB	BB	BB	BB	AB	BB	BB	AB	AB	BB	BB	BB
1	4837590	AA	AA	AA	AA	AA	AA	AA	AA	AA	AA	AA	AA	AA	AA	AA	AA	AA	AA	AA	AA	AA	AA	AA	AA	AA	AA	AA	AA	AA	AA	AA	AA	AA	AA	AA	AA	AA	AA	AA	AA	AA	AA	AA	AA	AA	AA	AA	AA
1	4849070	AA	AA	BB	AA	AA	NC	AB	AB	NC	BB	BB	AB	AA	AA	AA	BB	AB	AA	BB	BB	AA	BB	BB	BB	BB	NC	AB	BB	AB	BB	AB	BB	AB	AA	BB	BB	BB	BB	BB	AA	AA	BB	BB	BB	BB	BB	AA	BB
1	4899311	AA	AA	AA	AA	AA	AA	AA	AA	AA	AA	AA	AA	AA	AB	AA	AA	AA	AA	AA	AB	AA	AA	AA	AA	AB	AA	AA	AA	AA	AB	AA	AA	AA	AA	AA	AB	AA	AA	AA	AB	AA	AA	AA	AA	AA	AA	AA	AA
1	4934163	AA	AB	BB	AB	AB	AB	BB	AB	AB	BB	BB	AB	AB	AB	AA	BB	AB	AB	BB	BB	AA	BB	BB	BB	BB	AB	AB	BB	AB	BB	AB	BB	AB	AB	AB	BB	BB	BB	BB	BB	AA	BB	BB	BB	AB	BB	AA	AB
1	4969240	AA	AA	AB	AA	AA	AA	AB	AB	AA	AB	AB	AA	AA	AA	AA	AB	AB	AA	AA	AB	AA	AB	AA	AA	AA	AB	AA	AB	AB	AB	AB	AB	AA	AA	AB	NC	AB	BB	AB	AB	AA	AA	AB	AB	AB	AA	AA	AB
1	4986870	BB	BB	AB	BB	AA	BB	AB	AB	BB	AB	AB	BB	BB	BB	BB	AB	AA	BB	AB	AA	BB	AB	AB	AB	AA	AB	AB	AB	AA	AA	AA	AA	AB	BB	AB	AA	AB	AA	AB	AA	AB	AB	AB	AA	AA	AB	AB	AB
1	5042215	AA	AB	BB	BB	AA	NC	BB	AB	AB	BB	BB	BB	BB	AA	AA	BB	AB	BB	AA	BB	AA	BB	BB	BB	BB	AB	AA	BB	AB	BB	BB	BB	AA	BB	BB	BB	BB	BB	BB	BB	AA	AA	BB	AB	BB	AA	AB	BB
1	5060409	AB	AA	AB	AB	AB	AB	AB	AB	AA	AB	AB	AB	AB	AB	AA	AB	AA	AB	AB	AA	AA	AB	AB	AB	AA	AA	AB	AB	AA	AA	AA	AA	AA	AB	AA	AA	AB	AA	AB	AA	AB	AB	AB	AA	AA	AA	AA	AB
1	5121140	AA	AA	AA	AA	AA	AA	AA	AA	AA	AA	AA	AA	AA	AA	AA	AA	AA	AA	AA	AA	AA	AA	AA	AA	AB	AA	AA	AA	AA	AA	AA	AA	AA	AA	AA	AA	AA	AA	AA	AA	AA	AA	AA	AA	AA	AA	AA	AA
1	5140666	AB	BB	NC	AB	AB	AB	AB	BB	AB	BB	BB	BB	AB	BB	AB	BB	BB	AB	BB	BB	AA	BB	BB	BB	AB	BB	BB	BB	BB	BB	BB	BB	AB	AB	AB	BB	BB	BB	BB	AB	AB	BB	BB	BB	BB	BB	BB	BB
1	5141117	AA	AA	AA	AA	AA	AA	AA	AA	AA	AA	AA	AA	AA	AA	AA	AA	AA	AA	AA	AA	AA	AA	AA	AA	AA	AA	AA	AA	AA	AA	AA	AA	AA	AA	AA	AA	AA	AA	AA	AA	AA	AA	AA	AA	AA	AA	AA	AA
1	5144110	AA	AA	AB	AA	AA	AA	AA	AB	AA	AB	AB	AB	AA	AA	AA	AB	AB	AA	AB	AB	AA	AB	AB	AB	AA	AB	AA	AB	AB	AB	AB	NC	AA	AA	AB	AB	AB	BB	AB	AA	AA	AB	AB	AB	AB	AA	AB	AB
1	5144587	AA	AA	AA	AA	AB	AB	AA	AA	AA	AA	AA	AA	AA	AA	AA	AA	AB	AA	AA	AA	AA	AA	AA	AA	AB	AA	AB	AA	AB	AA	NC	AA	AA	AA	AA	AA	AA	AA	AA	AB	AB	AA	AA	AA	AB	NC	AB	AA
1	5172624	AA	AA	AA	AA	AA	AA	AA	AA	AA	AA	AA	AA	AA	AA	AA	AA	AA	AA	AA	AA	AA	AA	AA	AA	AA	AA	AA	AA	AA	AA	AA	AA	AA	AA	AA	AA	AA	AA	AA	AA	AA	AA	AA	AA	AA	AA	AA	AA
1	5183903	BB	BB	BB	BB	BB	BB	BB	BB	BB	BB	BB	BB	BB	BB	BB	BB	BB	BB	BB	BB	BB	BB	BB	BB	BB	BB	BB	BB	BB	BB	BB	BB	BB	BB	BB	BB	BB	BB	BB	BB	BB	BB	BB	BB	BB	BB	BB	AB
1	5189397	BB	BB	BB	BB	BB	BB	BB	BB	BB	BB	BB	BB	BB	BB	BB	BB	BB	BB	BB	BB	BB	BB	BB	BB	BB	BB	BB	BB	BB	BB	BB	BB	BB	BB	BB	BB	BB	BB	BB	BB	BB	BB	BB	BB	BB	BB	BB	BB
1	5213775	AB	AB	AB	AB	BB	BB	AB	AB	AA	AB	AB	AB	AB	AB	AB	AB	BB	AB	AB	BB	AA	AB	AB	AB	BB	AB	AB	AB	BB	BB	BB	BB	AB	AB	BB	BB	AB	BB	AB	BB	BB	AB	AB	AB	BB	BB	BB	AB
1	5255483	BB	BB	BB	BB	BB	BB	BB	BB	BB	BB	BB	BB	BB	BB	BB	BB	BB	BB	AB	BB	BB	BB	BB	BB	AB	BB	BB	BB	BB	BB	AB	BB	BB	BB	AB	BB	BB	BB	BB	BB	BB	AB	BB	BB	AB	BB	BB	BB
1	5295802	BB	BB	BB	BB	BB	BB	BB	BB	BB	BB	BB	BB	BB	BB	BB	BB	BB	BB	BB	BB	BB	BB	BB	BB	BB	BB	BB	BB	BB	BB	AB	BB	BB	BB	BB	BB	BB	AB	BB	BB	BB	BB	BB	BB	AB	BB	BB	BB
1	5325032	AA	AA	AA	AA	AA	AB	AA	AA	AA	AA	AA	AA	AA	AA	AA	AA	AA	AA	AA	AA	AA	AA	AA	AA	AA	AA	AA	AA	AA	AA	AA	AA	AA	AA	AA	AA	AA	AB	AA	AA	AA	AA	AA	AA	AB	AA	AA	AA
1	5368886	AB	AB	AB	BB	AB	BB	AA	AB	AB	AB	AB	AB	BB	AA	AA	AB	BB	BB	AA	BB	AA	AB	AB	AB	AB	AB	AB	AB	BB	BB	AB	BB	AA	BB	AB	BB	AB	BB	AB	AB	BB	AA	AB	AB	AB	AB	BB	AB
1	5371051	BB	BB	BB	BB	BB	BB	BB	BB	BB	BB	BB	BB	BB	BB	BB	BB	BB	BB	BB	BB	BB	BB	BB	BB	BB	BB	BB	BB	BB	BB	BB	BB	BB	BB	BB	BB	BB	BB	BB	BB	BB	BB	BB	BB	BB	BB	BB	BB
1	5399768	AA	AA	AA	AA	AB	AA	AA	AA	AA	AA	AA	AA	AA	AA	AA	AA	AB	AA	AA	AA	AA	AA	AB	AB	AB	AA	AB	AA	AB	AA	AA	AA	AA	AA	AA	AA	AA	AA	AA	AB	AB	AA	AA	AA	AA	AB	AA	AA
1	5423772	BB	BB	BB	BB	BB	BB	BB	BB	BB	BB	BB	BB	BB	BB	BB	BB	BB	BB	BB	BB	BB	BB	BB	BB	BB	BB	BB	BB	BB	BB	BB	BB	BB	BB	BB	BB	BB	BB	BB	BB	BB	BB	BB	BB	BB	BB	BB	BB
1	5433796	AA	AB	AA	AB	AB	AB	AA	AA	AB	AA	AA	AA	AB	AA	AA	AA	AB	AB	AA	AA	AA	AA	AA	AA	AB	AA	AB	AA	AB	AA	AA	AA	AA	AB	AA	AA	AA	AA	AA	AB	AB	AA	AA	AA	AB	NC	AA	AA
1	5447426	BB	BB	BB	BB	BB	BB	BB	BB	BB	BB	BB	BB	BB	BB	BB	BB	BB	BB	AB	BB	BB	BB	BB	BB	BB	BB	BB	BB	BB	BB	BB	BB	BB	BB	BB	BB	BB	AB	BB	BB	BB	AB	BB	BB	AB	BB	BB	BB
1	5540305	BB	BB	BB	BB	AB	BB	BB	BB	BB	BB	BB	BB	BB	BB	BB	BB	AB	BB	BB	BB	BB	BB	BB	BB	AB	BB	AB	BB	AB	BB	BB	BB	BB	BB	BB	BB	BB	BB	BB	AB	AB	BB	BB	BB	AB	AB	BB	BB
1	5577208	BB	BB	BB	BB	AB	BB	BB	BB	BB	BB	BB	BB	BB	BB	BB	BB	AB	BB	BB	BB	BB	BB	BB	BB	AB	BB	AB	BB	AB	BB	BB	BB	BB	BB	BB	BB	BB	BB	BB	AB	AB	BB	BB	BB	AB	BB	BB	BB
1	5583235	BB	BB	BB	BB	BB	BB	BB	BB	BB	BB	BB	BB	BB	BB	BB	BB	BB	BB	BB	BB	BB	BB	BB	BB	BB	BB	BB	BB	BB	BB	BB	BB	BB	BB	BB	BB	BB	BB	BB	BB	BB	BB	BB	BB	BB	BB	BB	BB
1	5600327	BB	BB	BB	BB	BB	BB	BB	BB	BB	BB	BB	BB	BB	BB	BB	BB	BB	BB	BB	BB	BB	BB	BB	BB	BB	BB	BB	BB	BB	BB	BB	BB	BB	BB	BB	BB	BB	BB	BB	BB	BB	BB	BB	BB	BB	BB	BB	BB
1	5612001	BB	AB	BB	AB	BB	BB	BB	BB	AB	BB	BB	BB	AB	BB	BB	BB	BB	AB	BB	BB	BB	BB	AB	AB	BB	BB	BB	BB	BB	BB	BB	BB	BB	AB	BB	BB	BB	BB	BB	BB	BB	BB	BB	BB	BB	BB	AB	BB
1	5617181	AA	AB	AB	AB	AB	AA	AB	AA	BB	AB	AB	AB	AB	AA	AB	AB	AB	AB	BB	AB	BB	AB	BB	BB	AB	AB	BB	AB	AB	AB	AA	AA	AB	BB	AA	AB	AB	AA	AB	AB	AB	BB	AB	AB	AB	AA	AA	AA
1	5633809	AB	BB	AB	AB	AB	AB	AB	AB	AB	AB	AB	AB	AB	AA	AB	AB	BB	AB	AA	BB	AA	AB	AA	AA	AB	AB	AB	AB	BB	BB	AB	BB	AA	AB	AB	BB	AB	AB	AB	BB	AB	AA	AB	AA	AB	AB	AB	AB
1	5634775	AA	AA	AA	AA	AA	AA	AA	AA	AA	AA	AA	AA	AA	AA	AA	AA	AA	AA	AA	AA	NC	AA	AA	AA	AA	AA	AA	AA	AA	AA	AA	AA	AA	AA	AA	AA	AA	AA	AA	AA	AA	AA	AA	AA	AA	AA	AA	AA
1	5720872	BB	BB	BB	BB	BB	BB	BB	BB	BB	BB	BB	BB	BB	BB	BB	BB	BB	BB	NC	BB	NC	BB	BB	BB	BB	BB	BB	BB	BB	BB	BB	BB	BB	BB	BB	BB	BB	BB	BB	BB	BB	NC	BB	BB	NC	NC	BB	BB
1	5753959	BB	BB	BB	BB	BB	BB	BB	BB	BB	BB	BB	BB	BB	BB	BB	BB	BB	BB	BB	AB	BB	BB	BB	BB	BB	BB	BB	BB	BB	AB	BB	BB	BB	BB	BB	AB	BB	BB	BB	BB	BB	BB	BB	BB	BB	BB	BB	BB
1	5754629	BB	AB	AB	AB	AB	BB	BB	AB	AB	AB	AB	BB	AB	BB	BB	AB	AB	AB	BB	AB	BB	AB	BB	BB	BB	BB	BB	AB	AB	AB	AA	AA	BB	AB	AB	AB	AB	AA	AB	BB	BB	BB	AB	AB	AB	AB	BB	BB
1	5755006	AB	AB	AA	AA	AB	AB	AA	AA	AA	AA	AA	AB	AA	AA	AB	AA	AB	AA	AA	AA	AA	AA	AA	AA	AB	AA	AB	AA	AB	AA	AA	AA	AA	AA	AA	AA	AA	AA	AA	AB	AB	AA	AA	AA	AB	AA	AB	AB
1	5789020	AA	AA	AA	AA	AA	AA	AA	AA	AA	AA	AA	AA	AA	AA	AA	AA	AA	AA	AA	AA	AA	AA	AA	AA	AA	AA	AA	AA	AA	AA	AB	AA	AA	AA	AA	AA	AA	AB	AA	AA	AA	AA	AA	AA	AB	AA	AA	AA
1	5862174	AA	AA	AA	AA	AA	AA	AA	AA	AA	AA	AA	AA	AA	AA	AA	AA	AA	AA	AA	AA	AA	AA	AA	AA	AA	AA	AA	AA	AA	AA	AA	AA	AA	AA	AA	AA	AA	AB	AA	AA	AA	AA	AA	AA	AB	AA	AA	AA
1	5878739	AA	AA	AA	AA	AA	AA	AA	AA	AA	AA	AA	AA	AA	AA	AA	AA	AA	AA	AA	AA	AA	AA	AA	AA	AA	AA	AA	AA	AA	AA	AA	AA	AA	AA	AA	AA	AA	AA	AA	AA	AA	AA	AA	AA	AA	AA	AA	AA
1	5898296	BB	BB	BB	BB	BB	BB	AB	BB	BB	BB	BB	BB	BB	BB	BB	BB	BB	BB	BB	BB	BB	BB	BB	BB	BB	AB	BB	BB	BB	BB	BB	BB	BB	BB	BB	BB	BB	BB	BB	AA	BB	BB	BB	BB	BB	BB	BB	BB
1	5906790	BB	BB	BB	BB	BB	BB	BB	BB	BB	BB	BB	BB	BB	BB	BB	BB	BB	BB	BB	BB	BB	BB	BB	BB	BB	BB	BB	BB	BB	BB	BB	BB	BB	BB	BB	BB	BB	AB	BB	BB	BB	BB	BB	BB	AB	BB	BB	BB
1	5933624	AA	AA	AA	AA	AA	AA	AA	AA	AA	AA	AA	AA	AA	AA	AA	AA	AA	AA	AA	AA	NC	AA	AA	AA	AA	AA	AA	AA	AA	AA	AA	AA	AA	AA	AA	AA	AA	AB	AA	AA	AA	AA	AA	AA	AB	AA	AA	AA
1	5973457	AA	AB	BB	AB	BB	AA	AB	AB	BB	BB	AB	BB	AB	BB	AB	AB	AB	AB	AB	AA	BB	BB	AB	AB	AB	AB	BB	BB	AB	AA	BB	AA	AB	BB	AA	AB	AB	AB	AB	AA	AA	AB	BB	BB	AB	AB	BB	AB
1	6004042	AB	AA	NC	AB	AA	AB	AA	AA	AB	AA	AA	AA	AB	AA	AB	AA	AA	AB	AB	AB	BB	AA	AB	AB	AA	AA	AA	AA	AA	AB	AA	AA	AB	AB	AB	AB	AA	AA	AA	AA	AB	AB	AA	AA	AA	AA	AB	AA
1	6062580	AA	AA	AB	AA	AA	AA	AA	AA	AA	AB	AA	AA	AA	AA	AA	AA	AA	AA	AA	AA	AA	AB	AA	AA	AA	AA	AA	AB	AA	AA	AB	AA	AA	AA	AA	AB	AA	AA	AA	AA	AA	AA	AB	AA	AA	AA	AA	AA
1	6074809	AA	AA	AA	AA	AA	AA	AB	AB	AA	AA	AB	AA	AA	AA	AA	AB	AB	AA	AA	AB	AA	AA	AB	AB	AA	AB	AA	AA	AB	AB	AA	AB	AA	AA	AB	AA	AB	AA	AB	AB	AA	AA	AA	AA	AA	AB	AA	AA
1	6083020	AB	AB	NC	AA	BB	AB	BB	AB	AB	BB	BB	BB	AA	AB	BB	BB	BB	AA	BB	BB	BB	BB	BB	BB	BB	BB	BB	BB	BB	BB	BB	BB	BB	AB	BB	BB	BB	BB	BB	BB	AB	BB	BB	BB	BB	BB	BB	BB
1	6109262	AA	AA	AB	AA	AA	AA	AA	AA	AA	AB	AA	AB	AA	AB	AA	AA	AB	AA	AA	AA	AA	AB	AA	AA	AB	AA	AA	AB	AA	AA	BB	AA	AA	AA	AB	AB	AA	AB	AA	AA	AA	AA	AB	AA	BB	AB	AA	AB
1	6117883	AA	AA	AA	AA	AA	AA	AA	AA	AA	AA	AA	AA	AA	AA	AA	AA	AA	AA	AA	AA	AA	AA	AA	AA	AA	AA	AA	AA	AA	AA	AA	AA	AA	AA	AA	AA	AA	AA	AA	AA	AA	AA	AA	AA	AA	AA	AA	AA
1	6118771	BB	BB	BB	BB	BB	BB	BB	BB	BB	BB	BB	BB	BB	BB	BB	BB	BB	BB	BB	BB	BB	BB	BB	BB	BB	BB	BB	BB	BB	BB	BB	BB	BB	BB	BB	BB	BB	BB	BB	BB	BB	BB	BB	BB	BB	BB	BB	BB
1	6124236	BB	BB	BB	BB	BB	BB	BB	BB	BB	BB	BB	AB	BB	BB	BB	BB	BB	BB	AB	BB	BB	BB	BB	BB	BB	BB	BB	BB	BB	BB	BB	AA	BB	BB	BB	BB	BB	AB	BB	BB	BB	AB	BB	BB	AB	BB	BB	AB
1	6125440	AA	AA	AA	AA	AA	AA	AA	AA	AA	AA	AA	AA	AA	AA	AA	AA	AA	AA	AA	AA	AA	AA	AA	AA	AA	AA	AA	AA	AA	AA	AA	AA	AA	AA	AA	AA	AA	AA	AA	AA	AA	AA	AA	AA	AA	AA	AA	AA
1	6131884	AA	AA	AA	AA	AA	AA	AA	AA	AA	AA	AA	AA	AA	AA	AA	AA	AA	AA	AA	AA	AA	AA	AA	AA	AA	AA	AA	AA	AA	AA	AA	AA	AA	AA	AA	AA	AA	AA	AA	AA	AA	AA	AA	AA	AA	AA	AA	AA
1	6142886	BB	AB	AB	AB	AB	BB	AA	AA	AB	AB	AA	AA	AB	AB	BB	AA	AB	AB	AB	AB	BB	AB	AB	AB	AB	AA	AB	AB	AB	AB	BB	AB	BB	AB	AB	BB	AA	AB	AA	AA	BB	AB	AB	BB	AB	AB	BB	AB
1	6214249	BB	BB	BB	BB	BB	BB	AB	BB	BB	BB	BB	BB	BB	BB	BB	BB	BB	BB	BB	BB	BB	BB	BB	BB	BB	AB	BB	BB	BB	BB	BB	BB	BB	BB	BB	BB	BB	BB	BB	AB	BB	BB	BB	BB	BB	BB	BB	BB
1	6218393	AA	AA	AA	AA	AA	AA	AA	AA	AA	AA	AA	AA	AA	AA	AA	AA	NC	AA	AA	AA	AA	AA	AA	AA	AA	AA	AA	AA	AA	AA	AA	AA	AA	AA	AA	AA	AA	AB	AA	AA	AA	AA	AA	AA	AA	AA	AA	AA
1	6298545	AB	AB	AB	BB	AA	AB	AB	BB	AB	AB	BB	AB	AB	AB	AA	NC	AA	AB	AB	AA	AA	AB	AB	AB	AA	AB	AB	AB	AA	AA	AB	AB	AB	AB	AB	AA	AB	AA	AB	AA	AB	AB	AB	AB	AA	AB	AA	AB
1	6322315	BB	BB	AB	BB	AB	AB	BB	BB	BB	AB	BB	AB	AB	BB	BB	BB	AB	AB	AB	AB	BB	AB	BB	BB	BB	BB	BB	AB	AB	AB	AB	AB	BB	BB	BB	AB	AB	AA	AB	BB	AB	AB	AB	BB	AA	AB	AB	AB
1	6359505	AA	AA	AA	AA	AA	AA	AA	AA	AB	AA	AA	AA	AA	AA	AB	AA	AB	AA	AA	AA	BB	AA	AA	AA	AA	AA	AA	AA	AA	AA	AA	AA	AB	AB	AA	AA	AA	AB	AA	AA	AA	AA	AA	AA	AA	AA	AB	AA
1	6366603	BB	BB	AB	BB	AB	AB	BB	BB	AB	AB	BB	AB	AB	BB	AB	BB	AB	AB	AB	AB	AA	AB	BB	BB	BB	BB	BB	AB	AB	AB	AB	AB	AB	AB	BB	AB	AB	AA	AB	BB	AB	AB	AB	BB	AA	AB	AA	AB
1	6394661	BB	BB	BB	BB	BB	BB	BB	AB	BB	BB	AB	BB	BB	BB	BB	AB	BB	BB	BB	BB	BB	BB	AA	AA	BB	BB	BB	BB	BB	BB	BB	AB	BB	BB	AA	BB	BB	BB	BB	BB	BB	BB	BB	BB	BB	BB	BB	BB
1	6416049	AA	AA	AB	AA	AA	AA	AA	AA	AA	AB	AA	AA	AA	AA	AA	AA	AA	AA	AB	AB	AA	AB	AB	AB	AA	AA	AA	AB	AA	AB	AB	AB	AA	AA	AA	BB	AA	AB	AA	AA	AA	AB	AB	AA	AB	AA	AB	AA
1	6433498	AA	AA	AA	AA	AB	AA	AA	AA	AB	AA	AA	AB	AA	AA	AB	AA	AA	AA	AA	AB	BB	AA	AA	AA	AA	AA	AA	AA	AB	AB	AA	AA	AB	AB	AB	AA	AB	AA	AB	AA	AA	AA	AA	AA	BB	AB	BB	AB
1	6466156	BB	BB	AB	BB	BB	AB	AB	BB	BB	AB	AB	AB	AB	BB	BB	AB	AB	AB	AB	AB	BB	AB	AB	AB	BB	AB	AB	AB	BB	AB	BB	BB	BB	BB	BB	AB	AB	AB	AB	BB	AB	AB	AB	BB	BB	BB	BB	BB
1	6610767	AB	AB	AB	NC	AB	BB	AA	AA	AA	AB	AA	AA	NC	AB	AB	AA	AA	AA	AA	BB	AA	AB	NC	NC	AA	AA	AA	AB	AB	BB	AA	NC	AA	NC	AA	BB	AB	AA	AB	AA	BB	AA	AB	NC	AB	NC	NC	AB
1	6612179	AA	AA	AA	AA	AA	AB	AA	AB	AA	AA	AB	AB	AB	AA	AA	AB	AA	AB	AB	AA	AA	AA	AA	AA	AA	AA	AA	AA	AA	AA	AA	BB	AA	AA	AB	AA	AA	AB	AA	AA	AB	AB	AA	AA	AA	AA	AB	AA
1	6615339	AA	AA	AA	AA	AA	AA	AA	AA	AA	AA	AA	AA	AA	AA	AA	AA	AA	AA	AA	AA	AA	AA	AA	AA	AA	AA	AA	AA	AA	AA	AA	AA	AA	AA	AA	AA	AA	AA	AA	AA	AA	AA	AA	AA	AA	AA	AA	AA
1	6617103	BB	AB	NC	AB	BB	BB	AB	AB	AA	BB	BB	BB	AB	AB	AB	BB	BB	AB	BB	BB	AA	BB	BB	BB	AB	AB	BB	BB	BB	BB	AB	BB	AB	AA	AB	BB	BB	BB	BB	AB	BB	BB	BB	BB	BB	BB	AB	BB
1	6623145	AA	AA	AA	AA	AA	AA	AA	AA	AA	AA	AA	AA	AA	AA	AA	AA	AA	AA	AA	AA	AA	AA	AA	AA	AA	AA	AA	AA	AA	AA	AA	AA	AA	AA	AA	AA	AA	AA	AA	AA	AA	AA	AA	AA	AA	AA	AA	AA
1	6673914	AB	BB	BB	AB	AB	BB	BB	BB	BB	BB	BB	BB	BB	BB	BB	BB	AA	BB	BB	BB	BB	BB	BB	BB	AB	BB	AB	BB	AB	BB	AB	BB	AB	BB	BB	BB	BB	AB	BB	AB	BB	BB	BB	AA	AB	AB	BB	AB
1	6681414	AB	AB	AB	AA	AA	AB	AA	AB	AA	AB	AB	AB	AB	AA	AB	AB	AA	AB	AA	AB	AA	AB	AB	AB	AA	AB	AA	AB	AA	AB	AB	AB	AA	AA	AB	BB	AA	AA	AA	AA	AB	AA	AB	AA	AA	AA	AB	AA
1	6715047	AA	AB	AB	AB	AB	AB	AB	BB	BB	AB	BB	BB	NC	BB	AB	BB	AB	AB	AB	AB	BB	AB	AB	AB	AB	BB	AB	AB	AA	AB	AA	AB	AB	BB	AB	AB	AB	AB	AB	AA	AB	AB	AB	AA	AA	AA	BB	AA
1	6737530	BB	BB	BB	BB	BB	BB	BB	AB	BB	BB	AB	AB	BB	BB	BB	AB	BB	BB	BB	BB	BB	BB	BB	BB	BB	BB	BB	BB	BB	BB	BB	AB	BB	BB	AB	BB	BB	BB	BB	BB	BB	BB	BB	BB	BB	BB	BB	BB
1	6751978	AA	AA	AB	AA	AB	BB	AA	AB	AA	AB	AB	AB	AB	AB	AA	AB	AB	AB	AA	AB	AA	AB	AB	AB	AA	AB	AB	AB	AB	AB	AB	AB	AA	AA	AB	BB	AA	AA	AA	AA	BB	AA	AB	AA	AA	AA	AB	AA
1	6787182	AB	BB	AB	AB	BB	BB	AB	BB	BB	AB	AB	AB	BB	BB	BB	AB	BB	BB	AB	AB	BB	AB	BB	BB	AB	AB	AB	AB	AB	AB	AB	BB	AB	BB	BB	BB	AA	BB	AA	AB	BB	AB	AB	AA	AA	AB	BB	AB
1	6829041	AA	AA	AA	AA	AA	AA	AB	AA	AA	AA	AA	AA	AA	AA	AA	AA	AA	AA	AB	AA	AA	AA	AA	AA	AA	AA	AA	AA	AA	AA	AA	AB	AA	AA	AA	AA	AA	AB	AA	AB	AA	AB	AA	AA	AA	AA	AA	AA
1	6834635	BB	BB	BB	BB	BB	BB	BB	BB	BB	BB	BB	BB	BB	BB	BB	BB	BB	BB	BB	BB	BB	BB	BB	BB	BB	BB	BB	BB	BB	BB	BB	BB	BB	BB	BB	BB	BB	BB	BB	BB	BB	BB	BB	BB	BB	BB	BB	BB
1	6864170	AB	AA	AA	AB	AA	AA	AB	AA	AA	AA	AA	AA	AA	AA	AA	AA	AA	AA	AA	AA	AA	AA	AA	AA	AB	AA	AA	AA	AA	AA	AA	AA	AA	AA	AA	AA	AA	AA	AA	AB	AA	AA	AA	AA	AA	AA	AA	AA
1	6902301	AB	AB	AA	AA	AB	BB	AA	AB	AB	AA	AB	AB	AB	AB	BB	AB	BB	AB	AB	AA	BB	AA	AB	AB	AA	AB	AB	AA	AB	AA	AB	BB	NC	AB	BB	AA	AA	BB	AA	AA	BB	AB	AA	AA	AA	AA	AB	AA
1	6966305	AB	AA	AB	AB	AB	AA	BB	AA	AA	AB	AB	AB	AA	AB	AA	AB	AB	AA	AB	BB	AA	AB	BB	BB	AB	AB	AB	AB	AB	BB	BB	AA	AB	AA	AB	AB	BB	AB	BB	BB	AA	AB	AB	BB	BB	BB	AB	BB
1	6982438	BB	BB	AB	BB	BB	BB	AA	BB	BB	AB	AB	AB	BB	AB	BB	AB	BB	BB	AB	AB	BB	AB	AB	AB	AB	AB	AB	AB	BB	AB	AB	BB	AB	BB	BB	AB	AB	BB	AB	AA	BB	AB	AB	AB	AB	BB	BB	BB
1	6994761	AB	BB	AB	AB	BB	BB	AA	BB	BB	AB	AB	AB	BB	AB	BB	AB	BB	BB	AB	AA	BB	AB	AA	AA	AB	AA	AB	AB	AB	AA	AB	BB	AB	BB	BB	AB	AA	BB	AA	AA	BB	AB	AB	AA	AA	AA	BB	AA
1	7041778	AA	AA	AA	AA	AA	AA	AA	AA	AA	AA	AA	AA	AA	AA	AA	AA	AA	AA	AA	AA	AA	AA	AA	AA	AA	AA	AA	AA	AA	AA	AA	AA	AA	AA	AA	AA	AA	AA	AA	AA	AA	AA	AA	AA	AA	AA	AA	AA
1	7082544	BB	AB	BB	AB	BB	BB	BB	AB	AB	BB	BB	BB	AB	AB	BB	BB	BB	AB	BB	AB	BB	BB	AB	AB	AB	BB	BB	BB	BB	AB	BB	BB	BB	AB	BB	AB	BB	BB	BB	BB	BB	BB	BB	BB	BB	BB	BB	BB
1	7100593	AA	AA	AA	AA	AA	AA	AA	AA	AA	AA	AA	AA	AA	AA	AA	AA	AA	AA	AA	AA	AA	AA	AA	AA	AA	AA	AA	AA	AA	AA	AA	AA	AA	AA	AA	AA	AA	AA	AA	AA	AA	AA	AA	AA	AA	AA	AA	AA
1	7108686	AA	AA	AB	AA	AA	AB	AB	AB	AA	AB	AA	AB	AA	AA	AA	AB	AA	AA	AB	AA	AA	AB	AA	AA	AA	AA	AA	AB	AA	AA	AB	AB	AA	AA	AA	AB	AA	AB	AA	AB	AB	AB	AB	AA	AA	AA	AB	AA
1	7112638	BB	BB	BB	BB	BB	BB	BB	BB	BB	BB	BB	BB	BB	BB	BB	BB	BB	BB	BB	BB	BB	BB	BB	BB	BB	BB	BB	BB	BB	BB	BB	BB	BB	BB	BB	BB	BB	BB	BB	BB	BB	BB	BB	BB	BB	BB	BB	BB
1	7130173	AA	AA	AB	AA	AA	AB	AB	AB	AA	AB	AA	AB	AA	AA	AA	AB	AA	AA	AB	AA	AA	AB	AA	AA	AA	AA	AA	AB	AA	AA	AB	AB	AA	AA	AA	AB	AA	AB	AA	AB	AB	AB	AB	AA	AA	AA	AB	AA
1	7135890	AA	AA	AB	AA	AA	AB	AB	AB	AA	AB	AA	AB	AA	AA	AA	AB	AA	AA	AB	AA	AA	AB	AA	AA	AA	AA	AA	AB	AA	AA	AB	AB	AA	AA	AA	AB	AA	AB	AA	AB	AB	AB	AB	AA	AA	AA	AB	AA
1	7146078	BB	BB	BB	BB	BB	BB	AB	BB	BB	BB	BB	BB	BB	BB	BB	BB	BB	BB	BB	BB	BB	BB	BB	BB	BB	BB	BB	BB	BB	BB	BB	BB	BB	BB	BB	BB	BB	BB	BB	AB	BB	BB	BB	BB	BB	BB	BB	BB
1	7159740	BB	BB	BB	BB	BB	BB	BB	BB	BB	BB	BB	BB	BB	BB	BB	BB	BB	BB	BB	BB	BB	BB	BB	BB	BB	BB	BB	BB	BB	BB	BB	BB	BB	BB	BB	BB	BB	BB	BB	BB	BB	BB	BB	BB	BB	BB	BB	BB
1	7251013	AB	AA	AB	AB	AA	AA	AB	AB	AB	AB	AB	AB	AA	AB	AB	BB	AB	AA	AB	AA	BB	AB	AB	AB	AB	BB	AB	AB	AA	AA	AB	AA	BB	AB	AA	AA	AB	AB	AB	AB	AA	AB	AB	AB	AA	NC	AA	AB
1	7288880	AA	AA	AA	AA	AA	AA	AB	AA	AA	AA	AA	AA	AA	AA	AA	AA	AA	AA	AA	AB	AA	AA	AB	AB	AA	AA	AA	AA	AA	AB	AA	AA	AA	AA	AA	AB	AA	AA	AA	AB	AA	AA	AA	AA	AA	AA	AA	AA
1	7290040	AB	AB	AB	AA	BB	BB	AA	AA	AA	AB	AB	AA	AB	AA	AB	AA	AB	AB	AB	AA	AA	AB	AB	AB	AA	AA	AB	AB	AB	AA	BB	BB	AA	AA	BB	AB	AA	AB	AA	AA	BB	AB	AB	AB	AB	AA	BB	AA
1	7323014	AA	AA	AB	AB	BB	AB	AA	BB	AB	AB	AB	AB	AB	AB	AA	AB	BB	AB	AB	AB	AA	AB	AB	AB	AB	AA	AB	AB	BB	AB	AB	BB	AA	AB	AB	AB	AB	BB	AB	AB	AB	AB	AB	AB	BB	AB	BB	AB
1	7349729	BB	BB	BB	BB	BB	BB	AB	BB	BB	BB	AB	BB	BB	BB	BB	BB	BB	BB	AB	AB	BB	BB	AB	AB	BB	BB	BB	BB	BB	AB	BB	AB	BB	BB	AB	AB	BB	BB	BB	AB	BB	AB	BB	BB	BB	BB	BB	BB
1	7394780	AB	AB	AB	AB	AA	AA	AB	AA	AA	AB	AB	AB	AA	AA	AA	AB	AA	AA	AB	AA	AA	AB	AA	AA	AB	AB	AB	AB	AA	AA	AA	AA	AB	AA	AA	AA	AB	AA	AB	AA	AA	AB	AB	BB	AA	AA	AB	AB
1	7395213	AA	AA	NC	AB	AA	AA	AA	AB	AB	AA	AA	AA	AB	AB	AA	AA	AA	AB	AA	AA	AA	AA	AB	AB	AA	AA	AA	AA	AA	AA	AA	AA	AA	AB	AA	AA	AA	AA	AA	AA	AA	AA	AA	AA	AB	BB	AA	AA
1	7422730	AB	AB	AB	AB	AA	AA	AB	AA	AB	AB	AB	AB	AA	AA	AB	AB	AA	AA	AB	AA	BB	AB	AA	AA	AB	BB	AB	AB	AA	AA	AA	AA	BB	AB	AA	AA	AB	AA	AB	AB	AA	AB	AB	BB	AB	BB	AB	AB
1	7440546	AB	AB	AB	AB	AA	BB	AB	BB	AB	AB	AB	AB	BB	AB	AB	AB	AA	BB	AB	BB	AA	AB	BB	BB	AB	AA	AA	AB	AB	BB	BB	AB	AA	AB	BB	BB	AB	BB	AB	AB	BB	AB	AB	AA	BB	AB	AA	AB
1	7498727	BB	BB	AB	BB	AB	AB	BB	AB	BB	AB	BB	AB	AB	AB	BB	AB	AA	AB	BB	BB	BB	AB	BB	BB	AB	BB	AB	AB	AB	BB	BB	AA	BB	BB	AB	AB	BB	AA	BB	BB	AB	BB	AB	BB	BB	BB	AB	BB
1	7511958	AA	AA	AA	AA	AA	AA	AA	AA	AA	AA	AA	AA	AA	AA	AA	AA	AA	AA	AA	AA	AA	AA	AA	AA	AA	AA	AA	AA	AA	AA	AA	AA	AA	AA	AA	AA	AA	AA	AA	AA	AA	AA	AA	AA	AA	AA	AA	AA
1	7536794	AB	BB	BB	AB	BB	BB	BB	BB	BB	BB	BB	AB	BB	BB	BB	BB	BB	BB	BB	BB	BB	BB	AB	AB	BB	AB	BB	BB	BB	BB	BB	BB	BB	BB	BB	BB	BB	BB	BB	AB	BB	BB	BB	BB	AB	AB	BB	BB
1	7571627	AB	AB	AB	AB	AA	AA	BB	AA	AB	AB	BB	AB	AA	AA	AB	AB	AA	AA	BB	BB	BB	AB	BB	BB	AB	BB	AB	AB	AB	BB	AB	AA	BB	AB	AB	AB	BB	AA	BB	BB	AA	BB	AB	AB	BB	BB	AB	BB
1	7577532	AA	AA	AA	AA	AA	AA	AA	AA	AA	AA	AA	AA	AA	AA	AA	AA	AA	AA	AA	AA	AA	AA	AA	AA	AA	AA	AA	AA	AA	AA	AA	AA	AA	AA	AA	AA	AA	AA	AA	AA	AA	AA	AA	AA	AA	AA	AA	AA
1	7588868	BB	BB	BB	BB	BB	BB	BB	BB	BB	BB	BB	BB	BB	BB	BB	BB	BB	BB	BB	BB	BB	BB	BB	BB	BB	BB	BB	BB	BB	BB	BB	BB	BB	BB	BB	BB	BB	BB	BB	BB	BB	BB	BB	BB	BB	BB	BB	BB
1	7593079	AA	AA	AA	AA	BB	AA	AA	AB	AA	AA	AA	AA	AA	AB	AA	AB	BB	AA	AA	AA	AA	AA	AA	AA	AB	AA	AB	AA	NC	AA	AA	AB	AA	AA	AA	AA	AA	AB	AA	AA	AA	AA	AA	AA	AA	AA	AA	AA
1	7621682	AB	AB	AA	AA	BB	AA	AA	AB	AA	AA	AA	AA	AA	AA	AB	AB	AB	AA	AA	AA	AA	AA	AA	AA	AA	AA	AB	AA	AB	AA	AA	BB	AA	AA	AB	AA	AA	BB	AA	AA	AA	AA	AA	AA	AA	AA	AA	AA
1	7637892	AB	AB	AA	AB	BB	AA	AB	BB	AB	AA	AB	AB	AB	AB	AB	AB	AB	AB	AB	AB	AA	AA	BB	BB	AA	AA	AB	AA	AB	AB	NC	BB	AA	AB	BB	AB	AA	BB	AA	AB	AA	AB	AA	NC	AA	AA	AA	AA
1	7658107	AA	AA	AA	AA	AA	AA	AA	AA	AA	AA	AA	AA	AA	AA	AA	AA	AA	AA	AA	AA	AA	AA	AA	AA	AA	AA	AA	AA	AA	AA	AA	AA	AA	AA	AA	AA	AA	AA	AA	AA	AA	AA	AA	AA	AA	AA	AA	AA
1	7691369	AB	AB	AB	AA	AB	BB	AA	AA	AA	AB	AA	AB	AB	AB	AB	AA	BB	AB	AA	AA	AA	AB	AB	AB	AB	AB	AB	AB	AB	AA	BB	BB	AA	AA	AB	AB	AA	AB	AA	AA	BB	AA	AA	AB	AB	AA	AB	AA
1	7712244	BB	AB	AB	BB	BB	BB	AB	BB	BB	AB	AB	AB	BB	BB	BB	AB	BB	BB	AB	BB	BB	AB	BB	BB	AB	AA	AB	AB	BB	BB	AB	BB	BB	BB	BB	BB	AB	BB	AB	BB	BB	AB	AB	AB	BB	BB	BB	BB
1	7741364	AB	AB	AB	AB	AB	BB	AB	AA	AB	AB	AB	AB	BB	BB	AB	AA	AB	BB	AB	AB	AA	AB	BB	BB	AB	AA	AB	AB	AB	AB	AB	AB	AA	AB	BB	BB	AA	AA	AA	AB	BB	AB	AA	BB	AB	AA	AB	AA
1	7757014	AB	AB	AB	AA	AB	BB	AB	AA	AA	AB	AB	AB	BB	BB	AB	AA	BB	BB	AB	AB	AA	AB	AB	AB	AB	AA	AB	AB	AB	AB	BB	AB	AA	AA	BB	BB	AA	AA	AA	AB	BB	AB	AA	BB	AB	AA	AB	AA
1	7785005	BB	BB	BB	AB	BB	BB	BB	AB	AB	BB	BB	BB	AB	AA	BB	BB	BB	AB	BB	AB	BB	BB	BB	BB	BB	AB	BB	BB	AB	AB	AB	BB	AB	AB	BB	BB	AB	BB	AB	AB	BB	BB	AB	AA	AB	BB	BB	AB
1	7822798	AA	AA	AB	AA	AB	AB	AA	AA	AA	AB	AA	AA	AB	AA	AA	AA	BB	AB	AA	AA	AA	AB	AB	AB	AB	AA	AB	AB	AB	AA	AB	AB	AA	AA	AB	AB	AA	AA	AA	AA	AA	AA	AA	AA	AB	AA	AB	AA
1	7852689	AA	AA	AA	AA	BB	AA	AA	AB	AA	AA	AA	AA	AA	AA	AA	AB	AA	AA	AA	AA	AA	AA	AA	AA	AA	AA	AA	AA	AA	AA	AA	AA	AA	AA	AA	AA	AA	AB	AA	AA	AA	AA	AA	AA	AA	AA	AA	AA
1	7870690	BB	BB	BB	BB	AB	BB	BB	AB	BB	BB	BB	BB	BB	BB	BB	AB	BB	BB	BB	BB	BB	BB	BB	BB	BB	BB	BB	BB	BB	BB	BB	BB	BB	BB	BB	BB	BB	AB	BB	BB	BB	BB	BB	BB	BB	BB	BB	BB
1	7963986	AA	AB	AB	AA	AB	AA	AB	BB	AB	AB	AB	AB	AA	AB	AB	BB	AA	AA	AB	AA	BB	AB	AA	AA	AB	BB	AB	AB	AA	AA	AB	AB	BB	AB	AA	AA	AB	BB	AB	AB	AA	AB	AB	BB	AA	BB	AA	AB
1	8000724	AA	AA	AA	AA	AB	AA	AA	AB	AA	AA	AA	AA	AA	AA	AA	AB	AA	AA	AA	AB	AA	AA	AA	AA	AA	AA	AA	AA	AB	AB	AA	AA	AA	AA	AA	AA	AB	AB	AB	AA	AA	AA	AB	AA	AB	AA	AA	AB
1	8037779	AB	BB	BB	AB	AA	BB	AB	BB	BB	BB	AB	AB	BB	BB	BB	BB	AA	BB	AB	AA	BB	BB	AB	AB	AB	AB	AB	BB	AA	AA	AA	AB	BB	BB	AA	AB	AB	AB	AB	AB	BB	AB	AB	BB	AA	BB	AB	AB
1	8039405	AA	AA	AA	AA	AA	AA	AA	AA	AA	AA	AA	AA	AA	AA	AA	AA	AA	AA	AA	AA	AA	AA	AA	AA	AA	AA	AA	AA	AA	AA	AA	AA	AA	AA	AA	AA	AA	AA	AA	AA	AA	AA	AA	AA	AA	AA	AA	AA
1	8062657	AB	BB	AB	AA	AA	AA	AB	AA	AB	NC	AB	NC	AA	AB	BB	AB	AA	AA	AB	AA	BB	AB	AA	AA	AB	AB	AB	NC	AA	AA	AA	AA	AB	AB	AA	AA	AB	AA	AB	AA	AA	AB	AB	AB	AA	BB	AB	AB
1	8103740	AB	BB	AB	BB	BB	BB	AB	BB	BB	AB	AB	AB	BB	BB	AB	AB	BB	BB	AB	BB	BB	AB	BB	BB	BB	BB	NC	AB	BB	BB	AB	BB	BB	BB	BB	BB	AB	BB	AB	BB	BB	AB	AB	BB	BB	AA	AA	AB
1	8114109	AA	AA	AA	AA	AA	AA	AA	AA	AA	AA	AA	AA	AA	AA	AA	AA	AA	AA	AA	AA	AA	AA	AA	AA	AA	AA	AA	AA	AA	AA	AA	AA	AA	AA	AA	AA	AA	AA	AA	AA	AA	AA	AA	AA	AA	AA	AA	AA
1	8176660	BB	BB	BB	BB	AB	AB	BB	BB	AB	BB	BB	BB	BB	BB	AB	BB	BB	BB	BB	BB	NC	BB	AB	AB	BB	BB	BB	BB	BB	BB	BB	BB	AB	AB	BB	BB	BB	AB	BB	BB	AA	BB	BB	AA	AB	BB	BB	BB
1	8202506	BB	BB	BB	BB	AB	BB	BB	BB	BB	BB	BB	AB	BB	BB	BB	BB	BB	BB	BB	BB	BB	BB	AB	AB	BB	BB	BB	BB	BB	BB	BB	BB	BB	BB	BB	BB	BB	AB	BB	BB	BB	BB	BB	AB	BB	BB	BB	BB
1	8210025	AB	AA	AA	BB	AB	AA	AA	AB	AB	AA	AA	AA	AB	AB	AA	AB	BB	BB	AA	AB	AA	AA	AA	AA	AB	AB	AB	AA	BB	AB	AA	BB	AA	AB	AB	AA	AB	AB	AB	AB	AA	AA	AB	AA	AB	AB	AA	AB
1	8249755	BB	AA	AB	BB	AB	BB	BB	BB	BB	AB	BB	AB	BB	BB	BB	BB	BB	BB	BB	BB	BB	AB	BB	BB	AA	AB	BB	AB	BB	BB	BB	BB	NC	BB	BB	AB	BB	AB	BB	BB	BB	BB	BB	BB	BB	BB	BB	BB
1	8324181	BB	BB	AB	BB	BB	BB	AB	BB	BB	BB	AB	BB	BB	BB	BB	BB	BB	BB	AB	AB	BB	BB	AB	AB	BB	BB	BB	BB	BB	BB	BB	BB	BB	BB	AB	AB	BB	BB	BB	AB	BB	AB	BB	BB	BB	BB	BB	BB
1	8429331	AA	AA	AB	AB	AA	AA	AA	AB	AB	AB	AA	AA	AB	AB	AA	AB	AA	AB	AA	AA	AA	AB	AA	AA	AA	AA	AA	AB	AA	AA	AA	AB	AA	AA	AA	AB	AA	AB	AA	AA	AA	AA	AA	AA	AA	AA	AA	AA
1	8429533	AA	BB	AB	AA	BB	AB	AB	AA	AB	AA	AB	AB	AA	AA	AB	AA	AB	AA	AB	BB	BB	AA	BB	BB	BB	AB	AB	AA	BB	AB	AB	AB	AB	AB	BB	AB	AB	AB	AB	AB	BB	AB	AB	AB	BB	AB	AB	AB
1	8467057	BB	BB	AB	BB	AB	AB	AB	AB	BB	AA	AB	AA	AB	BB	BB	AA	AA	BB	AB	BB	BB	AA	AB	AB	BB	BB	AA	AA	AB	AB	BB	AB	BB	BB	BB	AB	AB	BB	AB	BB	BB	AB	AB	BB	BB	BB	BB	BB
1	8492715	AA	AA	AA	AA	AB	AA	AA	AA	AA	AA	AA	AA	AA	AA	AA	AA	AA	AA	AA	AA	AA	AA	AA	AA	AA	AA	AA	AA	AA	AA	AA	AA	AA	AA	AA	AA	AA	AB	AA	AA	AA	AA	AA	AA	AA	AA	AA	AA
1	8517555	AB	BB	AB	AB	BB	BB	AB	BB	BB	BB	AB	BB	BB	BB	BB	BB	BB	AB	AB	AB	BB	BB	AB	AB	BB	BB	BB	BB	BB	BB	BB	BB	BB	BB	AB	AB	BB	BB	BB	AB	BB	AB	BB	BB	BB	BB	BB	BB
1	8618417	AA	AA	AA	AA	AA	AA	AA	AA	AA	AA	AA	AA	AA	AA	AA	AA	AA	AA	AA	AA	AA	AA	AA	AA	AA	AA	AA	AA	AA	AA	AA	AA	AA	AA	AA	AA	AA	AA	AA	AA	AA	AA	AA	AA	AA	AA	AA	AA
1	8634987	BB	BB	BB	BB	BB	BB	BB	BB	BB	BB	BB	BB	BB	BB	BB	BB	BB	BB	BB	BB	BB	BB	BB	BB	BB	BB	BB	BB	BB	BB	BB	BB	BB	BB	BB	BB	BB	BB	BB	BB	BB	BB	BB	BB	BB	BB	BB	BB
1	8649084	BB	BB	NC	AA	BB	BB	NC	BB	BB	AA	NC	BB	NC	BB	BB	NC	BB	NC	NC	BB	BB	AA	BB	BB	BB	BB	BB	AA	BB	BB	BB	BB	BB	BB	BB	AA	BB	BB	BB	BB	BB	NC	BB	BB	BB	BB	BB	BB
1	8671481	AA	AA	AB	AA	AB	BB	AB	AA	AA	BB	AB	BB	AB	AA	AA	AB	BB	AA	AB	AB	AA	BB	AB	AB	AB	AA	BB	BB	BB	BB	AB	AB	AA	AA	AB	AB	BB	AA	BB	AA	BB	AB	BB	AA	AB	AB	AA	AB
1	8705451	AB	BB	NC	AA	AA	AA	AA	AB	AA	AA	AA	AA	AA	AB	AB	AA	AA	AA	AA	AA	AA	AA	AA	AA	AB	BB	AA	AA	AA	AA	AA	AA	AB	AB	AA	AA	AA	AA	AA	AB	AA	AA	AA	AB	AB	AA	AB	AB
1	8710909	AB	AA	AA	AB	AB	AA	AB	AB	AB	AB	AB	AB	AA	AA	AB	BB	AA	AB	AB	AA	BB	AB	AA	AA	AA	AA	AB	AB	AA	AB	AA	AA	AB	AB	AA	AA	AB	AB	AB	AA	AA	AB	AB	AB	AA	AB	AB	AA
1	8744093	AA	AA	BB	AB	BB	BB	AB	AA	BB	AB	AB	AB	BB	AB	AB	AA	BB	AB	AB	BB	BB	AB	BB	BB	AB	AA	AB	AB	BB	AB	BB	BB	AB	AB	BB	BB	AB	BB	AB	AB	BB	AB	AB	AA	AB	BB	AB	AB
1	8780767	BB	BB	AA	AB	AA	AA	AB	BB	AA	AB	AB	AB	AA	AB	AB	BB	AA	AB	AB	AA	AA	AB	AA	AA	AB	BB	AB	AB	AA	AB	AA	AA	AB	AB	AA	AA	AB	AA	AB	AB	AA	AB	AB	AB	AB	AA	AB	AB
1	8821137	AB	AA	BB	BB	BB	BB	AB	AB	BB	AB	AB	AB	BB	AB	AB	AB	BB	BB	AB	BB	BB	AB	BB	BB	AB	AA	AB	AB	BB	AB	BB	BB	AB	AB	BB	BB	AB	BB	AB	AB	BB	AB	AB	AA	AB	AB	AB	AB
1	8850489	AB	NC	AA	AA	AA	AA	AA	AB	AA	AA	AA	AA	AA	AB	AB	AA	AA	AA	AA	AA	AA	AA	AA	AA	AB	AB	AA	AA	AA	AA	AA	AA	AB	AB	AA	AA	AA	AA	AA	AB	AA	AA	AA	AB	AB	AB	AB	AB
1	8890473	AA	AA	AB	AA	AB	AA	AB	AA	AA	AA	AB	AA	AA	AA	AA	AA	AA	AA	AB	BB	AA	AA	AB	AB	AA	AA	AA	AA	AB	AB	AA	AA	AA	AA	AB	AB	AB	AB	AB	BB	AA	AB	AB	AA	AB	AA	AA	AB
1	8924712	AB	AB	AB	AB	AA	BB	AA	AA	BB	AB	AA	AB	BB	BB	BB	AA	AB	AB	AA	AA	BB	AB	AA	AA	BB	AB	AB	AB	AB	AA	BB	BB	AB	AB	AB	AB	AA	AB	AA	AB	BB	AA	AA	BB	AB	AB	BB	AB
1	8958136	AA	AA	AB	AA	AA	BB	AA	AA	AA	AA	AA	AA	AB	AA	AA	AA	AB	AA	AA	AA	AA	AA	AA	AA	AB	AA	AA	AA	AA	AA	AB	AA	AA	AA	AB	AA	AA	AA	AA	AA	BB	AA	AA	AB	AA	AA	AA	AA
1	8975551	AA	AA	AA	AA	AB	AA	AA	AA	AA	AB	AA	AA	AA	AA	AA	AA	NC	AA	AA	AA	AB	AB	AA	AA	AA	AA	AB	AB	AB	AA	AB	AB	AB	AA	AA	AB	AA	AB	AA	AA	AA	AA	AA	AA	AA	AB	AB	AA
1	8997177	AB	AB	AB	AA	AA	AB	AB	AA	AA	AB	AB	AB	AA	AB	AB	AB	AA	AA	AB	AB	AA	AA	AA	AA	BB	AB	AB	AB	AB	BB	AA	AA	AA	AA	AB	AA	BB	AA	BB	AB	BB	AB	BB	BB	BB	AA	AB	BB
1	9000381	BB	BB	BB	BB	BB	BB	BB	BB	BB	BB	BB	BB	BB	BB	BB	BB	BB	BB	BB	BB	BB	BB	BB	BB	BB	BB	BB	BB	BB	BB	BB	BB	BB	BB	BB	BB	BB	BB	BB	BB	BB	BB	BB	BB	BB	BB	BB	BB
1	9015822	AA	AA	AB	AA	AB	AA	AB	AB	AA	AA	AB	AA	AA	AA	AA	AB	AA	AA	AB	AB	AA	AB	BB	BB	AA	AA	AA	AA	AA	AA	AA	AA	AA	AA	AB	AB	AA	AA	AA	AB	AA	AB	AA	AA	AA	AA	AA	AA
1	9067492	BB	BB	BB	BB	BB	BB	BB	BB	BB	BB	BB	BB	BB	BB	BB	BB	BB	BB	BB	BB	BB	BB	BB	BB	BB	BB	BB	BB	BB	BB	BB	BB	BB	NC	BB	BB	BB	BB	BB	BB	BB	BB	BB	BB	BB	BB	BB	BB
1	9069439	BB	BB	BB	BB	AB	BB	BB	BB	BB	BB	BB	AB	BB	BB	BB	BB	BB	BB	BB	BB	BB	BB	BB	BB	BB	BB	BB	BB	BB	BB	BB	BB	BB	BB	BB	BB	BB	AB	BB	BB	BB	BB	BB	BB	BB	BB	BB	BB
1	9076404	BB	BB	BB	BB	BB	BB	BB	BB	BB	BB	BB	BB	BB	BB	BB	BB	BB	BB	BB	BB	BB	BB	BB	BB	BB	BB	BB	BB	BB	BB	BB	BB	BB	BB	BB	BB	BB	BB	BB	BB	BB	BB	BB	BB	BB	BB	BB	BB
1	9096264	BB	BB	AB	BB	AB	BB	AB	AA	BB	BB	AB	BB	BB	AB	BB	AB	BB	BB	AB	AA	AB	AB	AA	AA	BB	BB	BB	BB	AB	AB	BB	BB	AA	AB	AA	AB	AB	BB	AB	AB	BB	AB	AB	BB	AB	AA	AB	AB
1	9242867	AA	AA	AA	AA	AA	AA	AA	AA	AA	AB	AA	AA	AA	AA	AA	AA	BB	AA	AA	AA	AA	AB	AA	AA	AA	AA	AB	AB	AB	AA	AA	AB	AA	AA	AA	AB	AA	AA	AA	AA	AA	AA	AA	AA	AA	AA	AA	AA
1	9305946	BB	BB	BB	BB	AB	BB	BB	BB	BB	BB	BB	BB	BB	BB	BB	BB	BB	BB	BB	BB	BB	BB	BB	BB	BB	BB	BB	BB	BB	BB	BB	BB	BB	BB	BB	BB	BB	AB	BB	BB	BB	BB	BB	BB	BB	BB	BB	BB
1	9321654	AA	AA	AA	AA	BB	AA	AA	AA	AA	AA	AA	AA	AA	AA	AA	AA	AA	AA	AA	AA	AA	AA	AA	AA	AA	AA	AA	AA	AA	AA	AA	AA	AA	AA	AA	AA	AA	BB	AA	AA	AA	AA	AA	AA	AA	AA	AA	AA
1	9345841	AA	AA	AA	AA	AA	AA	AA	AA	AA	AA	AA	AA	AA	AA	AA	AA	AA	AA	AA	AA	AA	AA	AA	AA	AA	AA	AA	AA	AA	AA	AA	AA	AA	AA	AA	AA	AA	AA	AA	AA	AA	AA	AA	AA	AA	AA	AA	AA
1	9353859	AA	AA	BB	AB	BB	BB	AA	BB	BB	AB	AA	AB	BB	AB	AB	AB	BB	AB	AA	BB	BB	BB	BB	BB	AB	AB	AB	AB	BB	AB	BB	BB	BB	BB	AB	BB	AB	BB	AB	AB	BB	AA	AB	AB	AB	AB	AB	AB
1	9436830	AB	BB	AB	AB	BB	BB	AA	BB	AB	AA	AA	AB	AB	AA	AB	AB	AB	AB	AA	AB	BB	AA	AB	AB	BB	AB	AA	AA	AB	AB	AA	AA	BB	BB	AB	AA	AB	AB	AB	AB	BB	AA	AB	BB	BB	AB	BB	BB
1	9496251	AB	AB	AB	BB	AA	BB	AA	BB	BB	AA	AA	AB	BB	AB	AB	AB	AB	BB	AA	AB	BB	AB	AB	AB	AA	BB	AA	AA	AA	AA	AB	AB	BB	BB	AB	AB	AA	AB	AA	AB	BB	AA	AA	AB	AA	AA	AA	AA
1	9528312	BB	BB	BB	BB	BB	BB	BB	BB	BB	BB	BB	BB	BB	BB	BB	BB	BB	BB	BB	BB	BB	BB	BB	BB	BB	BB	BB	BB	BB	BB	BB	BB	BB	BB	BB	BB	BB	BB	BB	BB	BB	BB	BB	BB	BB	BB	BB	BB
1	9532553	AB	AA	AB	AB	AA	AA	AA	AA	AB	AB	AA	AA	AB	BB	AB	AA	AB	AB	AA	AB	AA	BB	AB	AB	AA	AB	AB	AB	AB	AA	AB	BB	AA	AA	AB	BB	AA	AB	AA	AB	AA	AA	AA	AA	AA	AB	AA	AB
1	9566010	BB	BB	BB	BB	BB	BB	BB	BB	BB	BB	BB	BB	BB	BB	BB	BB	BB	BB	BB	BB	BB	BB	BB	BB	BB	BB	BB	BB	BB	BB	BB	BB	BB	BB	BB	BB	BB	BB	BB	BB	BB	BB	BB	BB	BB	BB	BB	BB
1	9567236	AB	AB	AB	AB	BB	AB	AA	BB	AB	AA	AA	AB	AA	AA	AB	AB	AB	AB	AA	AA	BB	AA	AB	AB	AA	AB	AA	AA	AA	AA	AB	AA	AB	BB	AB	AA	AA	AB	AA	AA	BB	AA	AA	AB	AA	AA	AA	AA
1	9601598	AA	AA	AA	AA	AA	AA	AA	AA	AA	AA	AA	AA	AA	AA	AA	AA	AA	AA	AA	AA	AA	AA	AA	AA	AA	AA	AA	AA	AA	AA	AA	AA	AA	AA	AA	AA	AA	AA	AA	AA	AA	AA	AA	AA	AA	AA	AA	AA
1	9603446	BB	BB	AB	AB	BB	BB	BB	BB	AB	BB	BB	BB	AB	AB	BB	BB	BB	AB	BB	AB	BB	AB	AB	AB	BB	AB	BB	BB	BB	BB	AB	AB	BB	BB	BB	AB	BB	AB	BB	AB	BB	BB	BB	BB	BB	BB	BB	BB
1	9697433	AA	AA	AA	AA	AA	AA	AA	AA	AA	AA	AA	AA	AA	AA	AA	AA	AA	AA	AA	AA	AA	AA	AA	AA	AA	AA	AA	AA	AA	AA	AA	AA	AA	AA	AA	AA	AA	AA	AA	AA	AA	AA	AA	AA	AA	AB	AA	AA
1	9713401	BB	BB	BB	BB	AA	BB	BB	BB	BB	BB	BB	BB	BB	BB	BB	BB	BB	BB	BB	BB	NC	BB	AB	AB	BB	BB	BB	BB	BB	BB	BB	NC	NC	NC	BB	BB	BB	AB	BB	BB	NC	BB	BB	NC	BB	BB	BB	BB
1	9743721	BB	BB	BB	BB	BB	BB	BB	AB	BB	BB	BB	BB	BB	BB	BB	AB	AB	BB	BB	BB	BB	BB	BB	BB	AB	BB	BB	BB	BB	BB	BB	BB	BB	BB	AB	BB	BB	BB	BB	BB	BB	BB	BB	BB	BB	BB	BB	BB
1	9750032	AB	AB	BB	BB	BB	BB	AB	BB	BB	AB	AB	AB	BB	AB	AB	AB	BB	BB	AB	BB	BB	BB	BB	BB	AB	BB	AB	AB	BB	AB	BB	BB	BB	BB	BB	BB	AB	BB	AB	AB	BB	AB	AB	AA	AB	AB	AA	BB
1	9779606	AB	AB	NC	AB	AA	BB	AA	AB	AB	AA	AA	AA	AB	AA	AB	AA	AA	AB	AA	AA	BB	AA	AA	AA	AA	AB	AA	AA	AA	AA	AB	AA	BB	BB	AA	AA	AA	AA	AA	AB	BB	AA	AA	AA	AA	AA	AA	AA
1	9816361	BB	BB	AB	BB	BB	BB	AA	BB	BB	AB	AA	AB	BB	AB	BB	AB	BB	BB	AA	AA	BB	AB	AB	AB	BB	BB	AB	AB	AB	AA	BB	BB	BB	BB	AB	AB	AA	BB	AA	AB	BB	AA	AA	BB	BB	BB	BB	AB
1	9849128	AB	AB	AB	AA	AA	AA	AB	AA	AA	AB	AB	AB	AA	AA	AB	AB	AA	AA	AB	BB	AA	AB	AB	AB	AB	AA	AB	AB	AB	BB	AA	NC	NC	NC	AA	AB	BB	AA	BB	AA	AA	AB	BB	BB	BB	BB	AB	AB
1	9887731	AB	AB	AB	AA	AA	AA	AB	AA	AA	AB	AB	AB	AA	AB	AB	AB	AA	AA	AB	BB	AA	AB	AB	AB	AB	AA	AB	AB	AB	BB	AA	AA	AA	AA	AA	AB	BB	AA	BB	AB	AA	AB	BB	BB	AB	AB	AB	AB
1	9900799	BB	BB	BB	BB	AA	AB	BB	AA	AB	BB	BB	AB	BB	BB	AB	AB	BB	BB	BB	BB	AA	BB	AB	AB	AB	BB	BB	BB	BB	BB	AB	AB	AB	AA	AB	BB	BB	AB	BB	AB	AA	BB	BB	BB	BB	BB	BB	BB
1	9923278	AA	AA	AA	AA	BB	AA	AA	NC	AA	AA	AA	AA	AA	AA	AA	AA	BB	AA	AA	AA	NC	AA	AB	AB	AA	AA	AA	AA	AA	AA	AA	BB	AA	NC	AA	AA	AA	AB	AA	AA	AA	AA	AA	AA	AA	AA	AA	AA
1	9959141	BB	BB	BB	BB	BB	BB	BB	BB	BB	BB	BB	BB	BB	BB	BB	BB	BB	BB	BB	BB	BB	BB	BB	BB	BB	BB	BB	BB	BB	BB	BB	BB	BB	BB	BB	BB	BB	BB	BB	BB	BB	BB	BB	BB	BB	BB	BB	BB
1	9996086	BB	BB	AA	AB	AA	BB	AB	AA	AA	AB	AB	AB	AB	AA	AB	AB	AB	AB	AB	AA	AA	AA	AA	AA	AB	AB	AB	AB	AA	AB	AA	AA	AA	AA	AA	AA	AB	AA	AB	AB	BB	AB	AB	BB	AB	AB	AB	AB
1	10027559	AB	AB	BB	AB	BB	BB	BB	BB	BB	BB	BB	BB	BB	BB	BB	BB	BB	AB	BB	BB	BB	BB	BB	BB	BB	AB	BB	BB	BB	BB	BB	BB	BB	BB	BB	BB	BB	BB	BB	AB	BB	BB	BB	BB	BB	BB	BB	BB
1	10028280	BB	BB	BB	BB	AB	AB	AB	BB	BB	BB	BB	BB	AB	BB	BB	BB	BB	BB	AB	AB	AB	AB	BB	BB	BB	BB	BB	AB	BB	BB	NC	BB	BB	BB	AB	AB	AB	BB	AB	BB	BB	AB	AB	BB	BB	BB	BB	BB
1	10048792	AA	AA	AA	AA	NC	AA	AA	BB	AA	AA	AA	AA	AA	AA	AA	AB	AA	AA	AA	AA	NC	AA	AA	AA	AA	AA	AA	AA	AA	AA	AA	NC	AA	NC	AA	AA	AA	AA	AA	AB	AA	AA	AA	NC	AA	AA	AA	AA
1	10064124	AA	AA	AA	AA	AA	AA	AA	AA	AA	AA	AA	AA	AA	AA	AA	AA	AA	AA	AA	AA	AA	AA	AA	AA	AA	AA	AA	AA	AA	AA	AA	AA	AA	AA	AA	AA	AA	AA	AA	AA	AA	AA	AA	AA	AA	AA	AA	AA
1	10068071	AB	AB	BB	BB	BB	AB	AB	BB	BB	AB	AB	AB	BB	AB	AB	AB	BB	BB	AB	BB	BB	BB	BB	BB	AB	BB	AB	AB	BB	AB	BB	BB	AB	BB	BB	BB	AB	BB	AB	BB	AA	AB	AB	AB	AB	AB	BB	AB
1	10103455	AB	AB	BB	BB	BB	BB	AA	BB	BB	AB	AA	AB	BB	BB	AB	AB	BB	BB	AA	BB	BB	BB	BB	BB	AB	BB	AB	AB	BB	AB	BB	BB	BB	BB	AB	BB	AB	BB	AB	BB	BB	AA	AB	NC	AB	BB	BB	AB
1	10130173	AA	AA	AA	AA	AA	AA	AA	AA	AA	AA	AA	AA	AA	AA	AA	AA	AA	AA	AA	AA	AA	AA	AA	AA	AA	AA	AA	AA	AA	AA	AA	AA	AA	AA	AA	AA	AA	AA	AA	AA	AA	AA	AA	AA	AA	AA	AA	AA
1	10136235	AA	AA	AB	AA	BB	AA	AA	AB	AB	AA	AA	AA	AA	AA	AA	AA	AA	AA	AA	AA	BB	AA	AB	AB	AA	AA	AA	AA	AA	AA	AB	AB	AB	BB	AA	AA	AA	BB	AA	AA	AA	AA	AA	AB	AA	AA	AA	AA
1	10170511	AB	AB	NC	AB	BB	AA	AA	AA	AA	AA	AA	AA	AA	AA	AA	AA	AA	AB	AA	AB	AA	AB	BB	BB	AA	AB	AA	AA	AA	AA	AA	AB	AA	AA	AB	AB	AA	BB	AA	AA	AA	AA	AA	AA	AA	AA	AA	AA
1	10198406	BB	BB	BB	AB	BB	BB	BB	BB	AB	BB	BB	BB	AB	AB	AB	BB	AB	AB	BB	BB	BB	BB	BB	BB	BB	AB	BB	BB	BB	BB	AB	BB	BB	BB	BB	BB	BB	BB	BB	BB	BB	BB	BB	BB	BB	BB	BB	BB
1	10215474	BB	BB	AB	BB	BB	AB	AB	BB	BB	AB	AB	AB	AB	BB	BB	NC	AB	BB	AB	AB	BB	AA	AB	AB	AB	BB	AB	AB	AB	BB	BB	AB	BB	BB	AB	AA	BB	AB	BB	AB	BB	AB	BB	BB	AB	AB	AA	BB
1	10248041	AA	AA	BB	AA	BB	AB	AB	AA	AA	AA	AB	AA	AB	AA	AA	AA	AA	AA	AB	AB	AA	AB	BB	BB	AA	AA	AA	AA	AA	AA	AB	AB	AA	AA	AB	AB	AA	BB	AA	AA	AA	AB	AA	AB	AB	AA	AA	AA
1	10279151	AA	AA	AB	AB	BB	AA	AA	AA	AB	AA	AA	AA	AA	AB	AB	AA	AB	AB	AA	AA	AA	AA	AB	AB	AA	AB	AA	AA	AA	AA	BB	AB	AA	AA	AA	AA	AA	AB	AA	AA	AA	AA	AA	AB	AA	AB	AA	AA
1	10306186	AA	AA	NC	AA	AA	AB	AB	AB	AA	AA	AB	AA	AB	AA	AA	AB	AA	AA	AB	AB	AA	AB	AB	AB	AA	AA	AA	AA	AA	AA	AB	AA	AA	AA	AB	AB	AA	AB	AA	AA	AA	AB	AA	AA	AA	AA	AA	AA
1	10346685	BB	BB	BB	BB	BB	BB	BB	BB	BB	BB	BB	BB	AB	AB	BB	BB	BB	BB	BB	AB	BB	BB	BB	BB	AB	BB	BB	BB	AB	AB	BB	BB	AB	BB	BB	BB	AB	BB	AB	AB	BB	BB	AB	BB	BB	BB	BB	AB
1	10348071	AB	AB	AB	AB	BB	AB	AB	BB	AB	AB	AB	AB	AB	AA	AA	AB	AB	AB	AB	AB	BB	BB	BB	BB	AA	AB	AB	AB	AB	AA	AA	BB	AB	BB	BB	BB	AA	BB	AA	AB	AA	AB	AA	AB	AB	AB	BB	AB
1	10352546	BB	BB	AB	BB	BB	BB	BB	BB	BB	BB	BB	BB	BB	BB	BB	BB	BB	BB	BB	BB	BB	BB	BB	BB	BB	BB	BB	BB	BB	BB	AB	BB	BB	BB	BB	BB	BB	BB	BB	AB	BB	BB	BB	BB	BB	BB	BB	BB
1	10384689	BB	BB	NC	BB	BB	AA	AB	AB	BB	BB	AB	BB	AA	AB	BB	AB	BB	BB	AB	AA	BB	AB	AB	AB	AA	BB	BB	BB	AB	AB	AB	BB	AB	BB	AB	AB	AB	AB	AB	AA	AA	AB	AB	AB	BB	AB	BB	AB
1	10422513	BB	BB	BB	AB	BB	BB	BB	BB	NC	BB	BB	BB	AB	AA	AB	BB	AA	AB	BB	AB	BB	BB	BB	BB	AA	NC	BB	BB	AA	AB	AB	BB	AB	BB	BB	BB	AB	BB	AB	AB	NC	BB	AB	AA	AB	AA	NC	AB
1	10456407	AB	AB	AB	AB	BB	AB	AA	AB	BB	AB	AA	AB	BB	AB	BB	AB	BB	AB	AA	AB	AA	BB	BB	BB	AA	AB	AB	AB	AB	AA	AB	BB	AA	AA	AB	BB	AA	AB	AA	AB	AA	AA	AA	AB	AB	BB	BB	AB
1	10492345	AA	AA	AA	AB	AA	AA	AA	AA	AB	AA	AA	AA	AB	AB	AB	AA	AB	AB	AA	AB	AA	AA	AA	AA	AB	AB	AA	AA	AB	AB	AB	AA	AA	AA	AA	AA	AB	AA	AB	AA	AA	AA	AB	AA	AA	AA	AA	AB
1	10532241	AA	AA	AA	AA	AA	AA	AA	AA	AA	AA	AA	AA	AA	AA	AA	AA	AA	AA	AA	AA	AA	AA	AA	AA	AA	AA	AA	AA	AA	AA	AA	AA	NC	AA	AA	NC	AA	AA	AA	AA	AA	AA	AA	NC	AA	NC	AA	AA
1	10540772	BB	BB	BB	BB	BB	BB	BB	BB	BB	BB	BB	BB	BB	BB	BB	BB	BB	BB	BB	BB	BB	BB	BB	BB	BB	BB	BB	BB	BB	BB	BB	BB	BB	BB	BB	BB	BB	BB	BB	BB	BB	BB	BB	BB	BB	BB	BB	BB
1	10543015	BB	BB	BB	BB	NC	BB	BB	BB	BB	BB	BB	BB	BB	BB	BB	BB	BB	BB	BB	BB	BB	BB	AB	AB	BB	BB	BB	BB	BB	BB	BB	NC	BB	BB	BB	BB	BB	AB	BB	BB	BB	BB	BB	BB	BB	BB	BB	BB
1	10567353	AB	AB	BB	AB	AA	BB	AB	BB	BB	AB	AB	AB	AB	BB	BB	AB	BB	AB	AB	BB	BB	BB	AB	AB	BB	NC	AB	AB	BB	AB	BB	AB	BB	BB	AB	BB	AB	AB	AB	AB	BB	AB	AB	AB	AA	BB	BB	BB
1	10601560	AA	AA	AA	AA	BB	AA	AA	AA	AA	AA	AA	AA	AB	AA	AA	AA	AA	AA	AA	AA	AA	AA	AB	AB	AA	AA	AA	AA	AA	AA	AA	AB	AA	AA	AA	AA	AA	AB	AA	AB	AA	AA	AA	AB	AB	AA	AA	AA
1	10636113	AB	AB	AB	AB	BB	AB	AA	AB	AB	AA	AA	AB	AB	BB	BB	AA	AB	AB	AA	AB	BB	AA	AB	AB	BB	AB	AA	AA	AB	AB	BB	AB	BB	BB	AA	AA	AB	BB	AB	BB	BB	AA	AB	BB	BB	AA	AA	AB
1	10645223	BB	BB	BB	BB	AA	BB	BB	BB	BB	BB	BB	BB	AB	AB	BB	BB	BB	BB	BB	BB	BB	BB	AB	AB	AB	BB	BB	BB	BB	BB	BB	NC	NC	BB	BB	BB	BB	AB	BB	AB	BB	BB	BB	BB	BB	BB	BB	BB
1	10686955	BB	BB	BB	BB	AA	AB	BB	BB	BB	BB	BB	BB	AB	AB	BB	BB	BB	BB	BB	BB	BB	BB	AB	AB	BB	BB	BB	BB	BB	BB	BB	AB	AB	BB	BB	BB	BB	AA	BB	AB	AA	BB	BB	AB	AB	BB	BB	BB
1	10707573	AA	AA	AB	AB	NC	BB	BB	AB	AB	BB	BB	AB	AB	BB	AB	AB	BB	AB	BB	AA	BB	AB	AA	AA	AB	AB	BB	BB	BB	BB	BB	BB	BB	BB	BB	AB	BB	NC	BB	BB	BB	BB	BB	BB	BB	BB	BB	BB
1	10751301	BB	BB	BB	BB	AA	BB	BB	BB	BB	BB	BB	BB	AB	AB	BB	BB	BB	BB	BB	BB	BB	BB	AB	AB	BB	BB	BB	BB	BB	BB	BB	AB	AB	BB	BB	BB	BB	AB	BB	AB	BB	BB	BB	AB	AB	BB	BB	BB
1	10778771	BB	BB	BB	BB	AA	BB	BB	BB	BB	BB	BB	BB	AB	AB	BB	BB	BB	BB	BB	BB	BB	BB	AB	AB	BB	BB	BB	BB	BB	BB	BB	AB	AB	BB	BB	BB	BB	AB	BB	AB	BB	BB	BB	AB	AB	BB	BB	BB
1	10815671	BB	BB	AB	AB	BB	AB	BB	BB	AB	BB	BB	BB	AB	AB	AB	BB	AB	AB	BB	BB	BB	BB	BB	BB	AB	AB	BB	BB	AB	AB	AB	BB	BB	BB	BB	BB	AB	BB	AB	BB	BB	BB	AB	BB	BB	BB	BB	AB
1	10848183	AB	AA	AB	AB	AA	BB	BB	AB	AB	BB	BB	BB	AB	AB	BB	AB	BB	AB	BB	AA	BB	AB	AA	AA	AB	AB	BB	BB	BB	BB	BB	AB	AB	BB	BB	AB	BB	AB	BB	AB	BB	BB	BB	AB	AB	BB	BB	BB
1	10879621	BB	BB	BB	BB	AA	BB	BB	BB	BB	BB	BB	BB	BB	BB	BB	BB	BB	BB	BB	BB	BB	BB	AB	AB	BB	BB	BB	BB	BB	BB	BB	AB	BB	BB	BB	BB	BB	AB	BB	BB	BB	BB	BB	BB	BB	BB	BB	BB
1	10913571	AB	AB	BB	BB	AA	AB	AB	AA	BB	AA	AB	AB	AA	AB	AB	AA	AB	BB	AB	AB	AA	AB	AB	AB	AB	BB	AA	AA	AB	AB	AA	AA	AA	AA	BB	AB	AB	AB	AB	AA	BB	AB	AB	AB	AB	AA	AA	AB
1	10976077	AA	AA	AA	AA	BB	AA	AB	AA	AA	AA	AB	AA	AA	AA	AA	AA	AA	AA	AB	AA	AA	AA	AB	AB	AA	AA	AA	AA	AA	AA	AA	AB	AA	AA	AB	AA	AA	BB	AA	AA	AA	AB	AA	AA	AA	AA	AA	AA
1	11007311	AB	AB	AB	AB	AA	AA	AA	AA	AB	AA	AA	AA	AA	AB	AA	AA	AA	AB	AA	AB	AA	AB	NC	NC	AA	AB	AA	AA	AA	AA	AA	AA	AB	AA	AA	AB	AA	AA	AA	AB	AA	AA	AA	AB	AB	AA	AA	AA
1	11010707	AA	AA	AA	AA	BB	AA	AA	AA	AA	AA	AA	AA	AA	AA	AA	AA	AA	AA	AA	AA	AA	AA	AB	AB	AA	AA	AA	AA	AA	AA	AA	AB	AA	AA	AA	AA	AA	AB	AA	AA	AA	AA	AA	AA	AA	AA	AA	AA
1	11011678	AA	AA	AA	AA	AA	AA	AA	AA	AA	AA	AA	AA	AA	AA	AA	AA	AA	AA	AA	AA	AA	AA	AA	AA	AA	AA	AA	AA	AA	AA	AA	AA	AA	AA	AA	AA	AA	AA	AA	AA	AA	AA	AA	AA	AA	AA	AA	AA
1	11023569	AA	AA	AA	AA	AA	AA	AA	AA	AA	AA	AA	AA	AA	AA	AA	AA	AA	AA	AA	AA	AA	AA	AA	AA	AA	AA	AA	AA	AA	AA	AA	AA	AA	AA	AA	AA	AA	AA	AA	AA	AA	AA	AA	AA	AA	AA	AA	AA
1	11027925	AA	AA	AA	AA	NC	AA	AA	AA	AA	AA	AA	AA	NC	AA	AA	AA	AA	AA	AA	AA	AA	AA	AB	AB	AA	AA	AA	AA	AA	AA	AA	NC	NC	AA	AA	AA	AA	AB	AA	AA	AA	AA	AA	NC	AA	AA	AA	AA
1	11028575	AA	AA	AA	AA	AA	AA	AA	AA	AA	AA	AA	AA	AA	AA	AA	AA	AA	AA	AA	AA	AA	AA	AA	AA	AA	AA	AA	AA	AA	AA	AA	AA	AA	AA	AA	AA	AA	AA	AA	AA	AA	AA	AA	AA	AA	AA	AA	AA
1	11183949	BB	BB	BB	BB	BB	AB	BB	BB	BB	BB	AA	AB	BB	BB	BB	BB	AB	BB	AA	BB	BB	BB	BB	BB	AB	BB	AB	BB	BB	NC	BB	AB	BB	BB	AA	BB	NC	AB	NC	BB	AB	AA	NC	BB	AB	BB	BB	BB
1	11269699	BB	BB	BB	BB	BB	AB	BB	AB	BB	BB	BB	AB	AB	BB	BB	AB	BB	BB	BB	BB	BB	BB	BB	BB	BB	BB	BB	BB	AB	AB	BB	NC	BB	BB	BB	BB	AB	BB	AB	AB	BB	BB	AB	BB	BB	BB	BB	AB
1	11313468	BB	AB	NC	AB	BB	AB	AA	AB	AA	AB	AB	AA	NC	AA	AB	AA	AB	AB	AB	AA	BB	AB	AB	AB	AA	AB	AB	AB	BB	AB	BB	BB	AB	BB	BB	AB	AB	BB	AB	AA	AA	AB	AB	AA	AB	BB	BB	BB
1	11324024	BB	BB	BB	BB	BB	BB	BB	BB	BB	BB	BB	BB	BB	BB	BB	BB	BB	BB	BB	BB	BB	BB	BB	BB	BB	BB	BB	BB	BB	BB	BB	BB	BB	BB	BB	BB	BB	BB	BB	AB	BB	BB	BB	AB	BB	BB	BB	BB
1	11333731	AB	AB	BB	AB	NC	BB	BB	BB	BB	BB	BB	BB	BB	BB	BB	BB	BB	AB	BB	BB	BB	BB	AB	AB	BB	AB	BB	BB	BB	BB	BB	NC	BB	BB	BB	BB	BB	NC	BB	BB	BB	BB	BB	BB	BB	BB	BB	BB
1	11384586	BB	BB	BB	BB	BB	BB	AB	BB	BB	AB	AA	AB	BB	AB	BB	AB	BB	BB	AA	BB	BB	BB	BB	BB	BB	BB	AB	AB	BB	AB	BB	BB	AB	BB	AB	BB	AB	BB	AB	BB	BB	AA	AB	BB	BB	BB	BB	BB
1	11414632	BB	AB	AB	BB	BB	AB	BB	AB	BB	BB	BB	BB	BB	AB	BB	AB	AB	BB	BB	AB	BB	BB	BB	BB	AB	BB	BB	BB	BB	BB	BB	BB	BB	BB	BB	BB	BB	BB	BB	AB	AA	BB	BB	AA	AB	BB	BB	BB
1	11428082	BB	BB	BB	BB	BB	BB	BB	BB	BB	BB	BB	BB	BB	BB	BB	BB	BB	BB	BB	BB	BB	BB	BB	BB	BB	BB	BB	BB	BB	BB	BB	BB	BB	BB	BB	BB	BB	BB	BB	BB	BB	BB	BB	BB	BB	BB	BB	BB
1	11452836	BB	BB	BB	BB	BB	BB	BB	BB	BB	BB	BB	BB	BB	BB	BB	BB	BB	BB	BB	BB	BB	BB	BB	BB	BB	BB	BB	BB	BB	BB	BB	BB	BB	BB	BB	BB	BB	BB	BB	BB	BB	BB	BB	BB	BB	BB	BB	BB
1	11457396	BB	AB	AB	BB	BB	AB	AB	AB	BB	AB	AB	AB	NC	AA	BB	NC	AB	BB	AB	AB	BB	BB	BB	BB	AB	BB	AB	AB	BB	AB	AB	BB	AB	BB	BB	BB	AB	BB	AB	AB	AA	AB	AB	AA	AB	BB	BB	BB
1	11473611	AA	AA	AA	AA	AA	AA	AA	AA	AA	AA	AA	AA	AA	AA	AA	AA	AA	AA	AA	AA	AA	AA	AA	AA	AA	AA	AA	AA	AA	AA	AA	AA	AA	AA	AA	AA	AA	AA	AA	AA	AA	AA	AA	AA	AA	AA	AA	AA
1	11505475	BB	BB	BB	BB	BB	BB	BB	BB	BB	BB	BB	BB	BB	BB	BB	BB	BB	BB	BB	BB	BB	BB	BB	BB	BB	BB	BB	BB	BB	BB	BB	BB	BB	BB	BB	BB	BB	BB	BB	BB	BB	BB	BB	BB	BB	BB	BB	BB
1	11518301	BB	BB	AB	BB	AB	BB	BB	BB	AB	BB	AB	BB	BB	BB	BB	BB	BB	BB	AB	AB	BB	AB	AB	AB	AB	BB	BB	BB	BB	BB	BB	BB	BB	BB	AB	AB	BB	BB	BB	BB	BB	AB	BB	BB	BB	BB	BB	BB
1	11525271	AA	AA	AA	AA	AA	AA	AA	AA	AA	AA	AA	AA	AA	AA	AA	AA	AA	AA	AA	AA	AA	AA	AA	AA	AA	AA	AA	AA	AA	AA	AA	AA	AA	AA	AA	AA	AA	AA	AA	AA	AA	AA	AA	AA	AA	AA	AA	AA
1	11527964	BB	BB	AB	BB	AB	AB	AB	BB	BB	AB	AB	AA	AB	AA	BB	AB	AA	BB	AB	BB	BB	BB	AB	AB	BB	BB	AA	AB	AB	AA	AA	AA	AB	BB	AB	BB	AA	AA	AA	AB	BB	AB	AA	BB	AB	BB	BB	AA
1	11576311	AA	AA	AA	AA	AB	AB	AA	AA	AA	AA	AA	AB	AB	AA	AA	AA	AB	AA	AA	AA	AA	AA	AB	AB	AA	AA	AB	AA	AB	AB	BB	BB	AA	AA	AA	AA	AB	BB	AB	AB	AA	AA	AB	AA	AB	AA	AA	BB
1	11600448	AA	AA	AA	AA	AB	AA	AA	AA	AA	AA	AA	AA	AA	AA	AA	AA	AA	AA	AA	AA	AA	AA	AB	AB	AA	AA	AA	AA	AA	AA	AA	AB	AA	AA	AA	AA	AA	AB	AA	AA	AA	AA	AA	AA	AA	AA	AA	AA
1	11622136	AA	AB	NC	AB	AA	AB	BB	AB	BB	BB	AB	AB	AA	BB	BB	BB	BB	AB	AB	BB	AA	BB	AA	AA	AB	AB	BB	BB	BB	BB	BB	AA	AB	AA	AB	BB	BB	AA	BB	AA	BB	AB	BB	AB	BB	BB	BB	BB
1	11675585	BB	BB	AB	BB	BB	BB	BB	BB	AB	NC	BB	BB	BB	BB	BB	BB	BB	BB	BB	NC	BB	AB	AB	AB	BB	BB	BB	BB	BB	BB	BB	NC	AB	BB	BB	AB	BB	BB	BB	BB	BB	BB	BB	BB	BB	NC	BB	AB
1	11680867	AA	AB	AB	AA	AA	AA	AB	AA	AA	AB	AB	AB	AA	BB	AA	AB	AB	AA	AB	AB	AA	AA	AA	AA	AA	AA	AB	AB	AB	BB	AA	AA	AB	AA	AA	AA	BB	AA	BB	AB	AA	AB	BB	AA	AB	AA	AA	AB
1	11709592	BB	BB	BB	BB	BB	BB	AB	BB	BB	BB	BB	AB	BB	BB	BB	BB	BB	BB	BB	BB	BB	BB	BB	BB	BB	BB	BB	BB	AB	AB	BB	BB	BB	BB	BB	BB	AB	BB	AB	BB	BB	BB	AB	BB	BB	BB	BB	AB
1	11738703	BB	BB	BB	BB	BB	BB	BB	BB	BB	BB	BB	BB	BB	BB	BB	BB	BB	BB	BB	BB	BB	BB	BB	BB	BB	BB	BB	BB	AB	AB	BB	BB	BB	BB	BB	BB	AB	BB	AB	BB	BB	BB	AB	BB	BB	BB	BB	AB
1	11739249	AA	AB	AA	AA	AB	AA	AB	AA	AA	AB	AB	AB	AA	AB	AA	AB	AA	AA	AB	AB	AA	AA	AB	AB	AA	AA	AB	AB	AA	AB	AA	AB	AB	AA	AA	AA	AB	AB	AB	AA	AA	AB	AB	AA	AA	AA	AA	AA
1	11779907	BB	BB	BB	BB	BB	BB	BB	BB	BB	BB	BB	BB	BB	BB	BB	BB	BB	BB	BB	BB	BB	BB	BB	BB	BB	BB	BB	BB	BB	BB	BB	BB	BB	BB	BB	BB	BB	BB	BB	BB	BB	BB	BB	BB	BB	BB	BB	BB
1	11818337	AA	AB	AA	AA	AA	AA	AB	AA	AA	AB	AB	AB	AA	AB	AA	AB	AA	AA	AB	AB	AA	AA	AA	AA	AA	AA	AB	AB	AB	BB	AA	AA	AB	AA	AA	AA	BB	AB	BB	AB	AA	AB	BB	AA	AA	AA	AA	AB
1	11853324	BB	AB	BB	BB	BB	AB	AB	AA	BB	AA	AB	AA	AB	AB	BB	AA	AB	BB	AB	AB	AA	AB	BB	BB	AB	BB	AA	AA	AA	AA	BB	AB	AA	AA	BB	AB	AA	BB	AA	AB	AA	AB	AA	AB	AB	BB	BB	AB
1	11858923	AB	AB	AB	AB	BB	BB	BB	BB	BB	BB	BB	BB	BB	AB	BB	BB	AB	AB	BB	BB	BB	BB	BB	BB	BB	AB	BB	BB	BB	BB	BB	BB	BB	BB	BB	BB	BB	AB	BB	BB	BB	BB	BB	BB	AB	BB	BB	BB
1	11874008	AA	AA	AA	AA	AB	AB	AA	AB	AA	AB	AA	AB	AA	AA	AA	AB	AA	AA	AA	AA	AA	AB	AB	AB	AB	AA	AA	AB	BB	AB	AA	AB	AA	AA	AA	AB	AB	AB	AB	AA	BB	AA	AB	AB	AA	AA	AA	AB
1	11969030	BB	BB	AB	BB	BB	AB	BB	AB	AB	BB	BB	AB	AB	BB	BB	BB	AB	BB	BB	AB	AB	AB	AB	AB	BB	BB	BB	BB	BB	BB	AB	BB	AB	AB	BB	AB	BB	AB	BB	BB	BB	BB	BB	BB	BB	BB	BB	BB
1	11988940	AA	AA	AA	AA	AA	AA	AA	AA	AA	AA	AA	AA	AA	AA	AA	AA	AA	AA	AA	AA	AA	AA	AA	AA	AA	AA	AA	AA	AA	AA	AA	AA	AA	AA	AA	AA	AA	AA	AA	AA	AA	AA	AA	AA	AA	AA	AA	AA
1	11996175	BB	BB	BB	BB	BB	BB	BB	BB	BB	BB	BB	BB	BB	BB	BB	BB	BB	BB	BB	BB	BB	BB	BB	BB	BB	BB	BB	BB	BB	BB	BB	NC	BB	BB	BB	BB	BB	BB	BB	BB	BB	BB	BB	NC	BB	AB	BB	NC
1	11998584	AA	AA	AA	AA	AA	AA	AA	AA	AA	AA	AA	AA	AA	AA	AA	AA	AA	AA	AA	AA	AA	AA	AA	AA	AA	AA	AA	AA	AA	AA	AA	AA	AA	AA	AA	AA	AA	AA	AA	AA	AA	AA	AA	AA	AA	AA	AA	AA
1	12005500	AB	AB	NC	BB	AA	AB	AB	AB	AB	AA	AA	NC	BB	AB	AB	AA	AB	BB	AA	AA	BB	AA	AA	AA	AA	BB	AB	AA	AA	AA	AB	AB	BB	BB	AB	AA	AA	AA	AA	AB	AA	AA	AA	NC	BB	NC	BB	AA
1	12009877	AA	AB	NC	AA	AB	AA	AB	AA	AA	AB	BB	NC	AA	AB	AA	AB	AB	AA	BB	AB	AA	AA	AA	AA	AB	AA	NC	AB	AA	AB	AA	AA	AA	AA	NC	AA	AB	AA	AB	AA	AA	BB	AB	AA	AA	AA	AA	AA
1	12012741	AA	AB	AB	AA	AB	AA	AB	AA	AA	AB	BB	AB	AA	AB	AA	AB	AA	AA	BB	AB	AA	AA	AA	AA	AB	AA	AB	AB	AA	AB	AA	AA	AA	AA	AB	AA	AB	AA	AB	AA	AA	BB	AB	AA	AA	AA	AA	AA
1	12046683	BB	BB	NC	BB	AB	AB	BB	AB	BB	BB	BB	BB	AA	BB	BB	BB	BB	BB	BB	BB	AA	BB	AB	AB	BB	BB	BB	BB	BB	BB	AB	AB	AB	AA	BB	BB	BB	AB	BB	BB	BB	BB	BB	BB	BB	BB	BB	BB
1	12056309	AA	AA	AA	AA	AB	BB	AA	BB	AA	AB	AA	AA	NC	AA	AA	AB	NC	AA	AA	AA	NC	AB	AB	NC	AB	AA	AA	AA	AB	AA	NC	BB	NC	NC	AA	NC	AA	BB	AA	NC	BB	AA	AA	BB	BB	NC	NC	AA
1	12081808	AB	BB	AB	AB	AB	AB	AB	AB	AA	AB	AB	AB	BB	AB	AA	AB	BB	AB	AB	AB	BB	AA	AB	AB	AA	AB	BB	BB	AB	BB	AB	BB	AB	BB	AB	AA	BB	AB	BB	AA	AA	AB	BB	AA	BB	BB	BB	AB
1	12092270	AA	AB	NC	AA	AB	AA	AB	AA	AA	AB	AB	AB	AA	AB	AA	AB	BB	AA	AB	AB	AA	AA	AB	AB	AA	AA	BB	AB	AA	AB	AB	BB	AA	NC	AB	AA	AB	AB	AB	AB	AA	AB	AB	AA	AB	BB	BB	AA
1	12127803	AA	AA	AA	AA	AA	AA	AA	AA	AA	AA	AA	AA	AA	AA	AA	AA	AB	AA	AA	AA	AA	AA	AA	AA	AA	AA	AB	AA	AA	AA	AA	AB	AA	AA	AB	AA	AA	AA	AA	AB	AA	AA	AA	AA	AB	AA	AA	AA
1	12168156	AB	AB	NC	AB	BB	BB	AA	BB	AA	AB	AB	AA	BB	AB	AA	AB	AA	AB	AB	AA	BB	AB	AB	AB	BB	AB	AA	AA	AB	AA	AA	AB	BB	NC	AB	AB	AA	AB	AA	BB	BB	AB	AA	AB	AB	AA	AA	AA
1	12170046	AA	AA	AB	AA	AA	AA	AA	AA	AB	AA	AA	AA	AA	AA	AA	AA	AA	AA	AA	AB	AA	AB	AB	AB	AA	AA	AA	AA	AA	AA	AA	AA	AA	AA	AA	AB	AA	AA	AA	AA	AA	AA	AA	AA	AA	AA	AA	AA
1	12212304	AB	AB	AA	BB	AA	AA	AB	AA	AB	AA	AA	AB	AA	AA	AB	AA	AB	BB	AA	AA	AA	AA	AA	AA	AA	BB	AB	AB	AB	AB	AB	AB	AA	AA	AB	AA	AB	AA	AB	AB	AA	AA	AB	AB	AB	BB	BB	BB
1	12214564	AA	AA	AB	AA	AA	AA	AA	AA	AB	AA	AA	AB	AA	AA	AA	AA	AB	AA	AA	AB	AA	AB	AB	AB	AA	AA	AB	AA	AA	AA	AA	AB	AA	AA	AA	AB	AA	AA	AA	AB	AA	AA	AA	AA	AB	BB	BB	AB
1	12241211	AB	AB	AB	BB	BB	AA	AB	AA	BB	AA	AB	AA	AA	AA	AB	AA	BB	BB	AB	AB	AA	AB	BB	BB	AB	BB	AB	AB	AB	AB	AA	BB	AA	AA	BB	AB	AB	AB	AB	AB	AA	AB	AB	AB	AB	AB	AB	BB
1	12284201	AB	BB	NC	BB	BB	AA	AB	AA	BB	AA	AB	AB	AA	AB	AB	AA	AB	BB	AB	AB	AA	AB	BB	BB	AB	BB	AB	AB	AB	AB	BB	BB	AA	AA	AB	AB	AB	AB	AB	AB	AA	AB	AB	AB	AB	BB	BB	BB
1	12284900	AA	AB	AB	AA	AA	AA	AA	AA	AA	AA	AA	AA	AA	AB	AA	AA	AB	AA	AA	AA	AA	AA	AA	AA	AA	AA	AA	AA	AA	AA	AB	AB	AA	AA	AB	AA	AA	BB	AA	AA	AA	AA	AA	AA	AA	AA	AA	AA
1	12352034	AB	AB	AB	BB	BB	AA	AB	AA	BB	AA	AB	AA	AA	AA	AB	AA	AB	BB	AB	AB	AA	AB	BB	BB	AB	BB	AB	AB	AB	AB	AB	AB	AA	AA	AB	AB	AB	AB	AB	AB	AA	AB	AB	AB	AB	BB	BB	BB
1	12361877	AB	AB	AB	AA	AA	BB	AB	BB	AA	BB	AB	AB	BB	BB	AB	BB	AA	AA	AB	AB	BB	AB	AA	AA	AB	AA	AB	AB	AB	AB	AB	AB	BB	BB	AA	AB	AB	BB	AB	AB	BB	AB	AB	AB	AB	AA	AA	AA
1	12389474	AB	AB	AB	BB	BB	AA	AB	AA	BB	AA	AB	AB	AA	AA	AB	AA	BB	BB	AB	AB	AA	AB	BB	BB	AB	BB	AB	AB	AB	AB	AB	AB	AA	AA	BB	AB	AB	AA	AB	AB	AA	AB	AB	AB	AB	BB	BB	BB
1	12393775	AA	AA	AA	AA	AA	AA	AA	AA	AA	AA	AA	AA	AA	AA	AA	AA	AA	AA	AA	AA	AA	AA	AA	AA	AA	AA	AA	AA	AA	AA	AA	AA	AA	AA	AA	AA	AA	AA	AA	AA	AA	AA	AA	AA	AA	AA	AA	AA
1	12400623	AB	BB	BB	BB	BB	BB	BB	AB	BB	BB	BB	BB	AB	AB	AB	BB	BB	BB	BB	AB	AA	BB	BB	BB	BB	BB	BB	BB	BB	BB	BB	BB	AA	AB	BB	BB	BB	BB	BB	AB	BB	BB	BB	BB	AB	BB	BB	BB
1	12406900	AA	AA	AA	AA	AA	AA	AA	AA	AA	AA	AA	AA	AA	AA	AA	AA	AA	AA	AA	AA	AA	AA	AA	AA	AA	AA	AA	AA	AA	AA	AA	AA	AA	AA	AA	AA	AA	AA	AA	AA	AA	AA	AA	AA	AA	AA	AA	AA
1	12407396	BB	BB	BB	BB	BB	BB	BB	BB	BB	BB	BB	BB	BB	BB	BB	BB	BB	BB	BB	BB	BB	BB	BB	BB	BB	BB	BB	BB	BB	BB	BB	BB	BB	BB	BB	BB	BB	BB	BB	BB	BB	BB	BB	BB	BB	BB	BB	BB
1	12492185	BB	BB	BB	BB	BB	BB	BB	BB	BB	BB	BB	BB	BB	BB	BB	BB	BB	BB	BB	BB	BB	BB	BB	BB	BB	BB	BB	BB	BB	BB	BB	BB	BB	BB	BB	BB	BB	BB	BB	BB	BB	BB	BB	BB	BB	BB	BB	BB
1	12492270	BB	BB	BB	BB	BB	BB	BB	BB	BB	BB	BB	BB	BB	BB	BB	BB	BB	BB	BB	BB	BB	BB	BB	BB	BB	BB	BB	BB	BB	BB	BB	BB	BB	BB	BB	BB	BB	BB	BB	BB	BB	BB	BB	BB	BB	BB	BB	BB
1	12493897	AB	AB	AB	AB	AB	AA	AB	AA	AB	AA	AB	AB	AA	AA	AA	AA	AA	AB	AB	AB	AA	AB	AB	AB	AB	AB	AA	AB	AB	AB	AA	AA	AA	AA	AB	AB	AB	AA	AB	AA	AA	AB	AB	AB	AA	AA	AB	AB
1	12552777	AB	AA	AA	AA	AB	AB	AA	AB	AA	AA	AA	AA	BB	AA	AB	AA	AA	AA	AA	AB	BB	AA	AB	AB	AA	AA	AA	AA	AA	AA	AA	AA	AB	AB	AA	AA	AA	AB	AA	AB	AA	AA	AA	AB	AA	AA	AA	AA
1	12560573	BB	AB	AA	AB	AA	AB	AB	AB	AA	AA	AA	AA	BB	AA	AB	AA	AA	AB	AA	AB	BB	AA	AA	AA	AA	AB	AA	AB	AB	AB	AA	AA	AB	AB	AA	AA	AB	AA	AB	AB	AA	AA	AB	BB	AA	NC	AA	AB
1	12645853	AB	AB	AA	AB	AA	AA	AA	AA	AA	AA	AA	AA	AA	AA	AA	AA	AA	AB	AA	AA	AA	AA	AA	AA	AA	AB	AA	AB	AB	AB	AA	AA	AA	AA	AA	AA	AB	AA	AB	AA	AA	AA	AB	AA	AA	AA	AA	AB
1	12648747	AA	AB	AB	AA	AA	AB	AA	AB	AA	AA	AA	AA	BB	AB	AA	AA	AA	AA	AA	AB	BB	AA	AA	AA	AA	AA	AA	AA	AA	AA	AB	AB	AB	AB	AA	AA	AA	AB	AA	AB	AA	AA	AA	AB	AB	AA	AA	AA
1	12655926	AB	AA	AB	AB	AB	AB	BB	AB	BB	BB	BB	BB	AA	AB	BB	BB	BB	AB	BB	AB	AA	BB	AB	AB	BB	AB	BB	AB	AB	AB	AB	AB	AB	AB	BB	BB	AB	AB	AB	AB	BB	BB	AB	AB	AB	BB	BB	AB
1	12668414	BB	BB	BB	BB	BB	BB	AB	BB	BB	BB	AB	AA	BB	BB	BB	AB	AA	BB	AB	BB	BB	BB	BB	BB	BB	BB	AA	AB	BB	AB	BB	AB	BB	BB	AB	BB	AB	BB	AB	AB	BB	NC	AB	BB	AB	AB	AB	BB
1	13469251	AA	AA	AA	AA	AA	AA	AA	AA	AA	AA	AA	AA	AA	AA	AA	AA	AA	AA	AA	AA	AA	AA	AA	AA	AA	AA	AA	AA	AA	AA	AA	AA	AA	AA	AA	AA	AA	AA	AA	AA	AA	AA	AA	AA	AA	AA	AA	AA
1	13587632	BB	BB	BB	BB	BB	BB	BB	BB	BB	BB	BB	BB	BB	BB	BB	BB	BB	BB	BB	BB	BB	BB	BB	BB	BB	BB	BB	BB	BB	BB	BB	BB	BB	BB	BB	BB	BB	BB	BB	BB	BB	BB	BB	BB	BB	BB	BB	BB
1	13669728	BB	AB	AB	BB	AB	BB	BB	BB	BB	BB	AB	BB	AB	AA	BB	BB	BB	BB	AB	BB	BB	BB	BB	BB	AB	BB	BB	BB	BB	BB	AB	AB	AB	BB	AB	BB	BB	AB	BB	AB	BB	AB	BB	BB	BB	BB	BB	BB
1	13676388	AA	AA	AA	AA	AB	AA	AA	AA	AA	AA	AA	AB	AA	AA	AA	AA	AA	AA	AA	AA	AA	AA	AB	AB	AA	AA	AA	AA	AA	AA	AA	AA	AA	AA	AA	AA	AA	AA	AA	AA	AA	AA	AA	AA	AA	AA	AB	AA
1	13680311	AA	AA	AA	AA	AA	AA	AA	AA	AA	AA	AA	AA	AA	AA	AA	AA	AA	AA	AA	AA	AA	AA	AA	AA	AA	AA	AA	AA	AA	AA	AA	AA	AA	AA	AA	AA	AA	AA	AA	AA	AA	AA	AA	AA	AA	AA	AA	AA
1	13715815	AA	AA	AA	AA	AA	AA	AA	AA	AA	AA	AA	AA	AA	AA	AA	AA	AA	AA	AA	AA	AA	AA	AA	AA	AA	AA	AA	AA	AA	AA	AA	AA	AA	AA	AA	AA	AA	AA	AA	AA	AA	AA	AA	AA	AA	AA	AA	AA
1	13811691	AA	AA	AA	AA	AA	AA	AA	AA	AA	AA	AA	AA	AA	AA	AA	AA	AA	AA	AA	AA	AA	AA	AA	AA	AA	AA	AA	AA	AA	AA	AA	AA	AA	AA	AA	AA	AA	AA	AA	AA	AA	AA	AA	AA	AA	AA	AA	AA
1	13836783	BB	BB	NC	BB	NC	BB	BB	BB	NC	BB	AA	AA	BB	AA	BB	BB	AA	BB	AA	BB	BB	BB	AA	AA	BB	BB	AA	BB	BB	BB	AA	NC	BB	BB	AA	BB	BB	AA	BB	BB	BB	AA	BB	BB	BB	BB	AA	BB
1	13920137	AB	BB	BB	AB	BB	BB	BB	BB	BB	BB	BB	BB	BB	BB	BB	BB	BB	AB	BB	AB	BB	BB	BB	BB	BB	BB	BB	AB	AB	AB	BB	BB	BB	BB	BB	BB	AB	AB	AB	AB	BB	BB	AB	BB	AB	NC	BB	AB
1	13921759	BB	BB	BB	BB	BB	BB	BB	BB	BB	BB	BB	BB	BB	BB	BB	BB	BB	BB	BB	BB	BB	BB	BB	BB	BB	BB	BB	BB	BB	BB	BB	BB	BB	BB	BB	BB	BB	BB	BB	AB	BB	BB	BB	BB	BB	BB	BB	BB
1	13961488	AB	BB	BB	AB	BB	BB	BB	BB	BB	BB	BB	BB	BB	BB	BB	BB	BB	AB	BB	BB	BB	BB	BB	BB	BB	BB	BB	AB	AB	AB	BB	BB	BB	BB	BB	BB	AB	BB	AB	BB	BB	BB	AB	BB	BB	BB	BB	AB
1	13964176	BB	BB	BB	BB	BB	BB	BB	BB	BB	BB	BB	BB	BB	BB	BB	BB	BB	BB	BB	BB	BB	BB	BB	BB	BB	BB	BB	BB	BB	BB	BB	BB	BB	BB	BB	BB	BB	BB	BB	BB	BB	BB	BB	BB	BB	BB	BB	BB
1	13967545	AA	AA	AA	AA	AA	AA	AA	AA	AA	AA	AA	AA	AA	AA	AA	AA	AA	AA	AA	AA	AA	AA	AA	AA	AA	AA	AA	AA	AA	AA	AA	AA	AA	AA	AA	AA	AA	AA	AA	AA	AA	AA	AA	AA	AA	AA	AA	AA
1	13972387	AA	AA	AA	AA	AA	AA	AA	AA	AA	AA	AA	AA	AA	AA	AA	AA	AA	AA	AA	AB	AA	AA	AA	AA	AA	AA	AA	AA	AA	AA	AA	AA	AA	AA	AA	AA	AA	AA	AA	AA	AA	AA	AA	AA	AB	BB	AA	AA
1	13989145	AA	AB	AB	AA	BB	AA	AA	AA	AA	AA	AB	AA	AA	AB	AA	AA	AB	AA	AB	AA	AA	AA	AB	AB	AB	AA	AA	AA	AA	AA	BB	AB	AA	AA	BB	AA	AA	BB	AA	BB	AA	AB	AA	AA	AA	AB	AB	AB
1	14006648	AB	AA	NC	AA	BB	AB	BB	BB	AA	AB	BB	AB	AB	AA	AB	BB	AB	AA	BB	AA	BB	AB	AB	AB	BB	AA	AB	AB	AB	AB	AB	AA	AB	BB	BB	AB	AB	AB	AB	BB	BB	BB	AB	AA	AA	AB	AB	AB
1	14044589	BB	AB	BB	BB	BB	AB	BB	BB	BB	BB	BB	BB	AB	BB	BB	BB	BB	BB	BB	AB	BB	BB	BB	BB	BB	AB	BB	BB	BB	BB	BB	BB	BB	BB	BB	BB	BB	BB	BB	BB	BB	BB	BB	NC	AB	AA	BB	BB
1	14059862	AB	BB	AB	AA	AA	BB	AB	AB	AA	AB	AA	AA	AB	AB	AB	AB	AA	AA	AA	AB	AA	AB	AA	AA	AB	AB	AA	AA	AB	AA	AB	AB	NC	AB	AA	AB	AA	AB	AA	AA	BB	AA	AA	AB	AB	BB	AA	AA
1	14163808	AB	AB	AA	BB	AA	AB	AA	AB	AB	AA	AA	AA	BB	AB	AB	AA	AA	BB	AA	AA	BB	AA	AA	AA	AA	BB	AA	AB	AB	AB	AA	AA	BB	AB	AA	AA	AB	AB	AB	AB	AA	AA	AB	BB	AA	AA	AA	AB
1	14163969	BB	BB	BB	BB	BB	BB	BB	BB	BB	BB	BB	BB	BB	BB	BB	BB	BB	BB	BB	BB	BB	BB	BB	BB	BB	BB	BB	BB	BB	BB	BB	BB	BB	BB	BB	BB	BB	BB	BB	BB	BB	BB	BB	BB	BB	BB	BB	BB
1	14164870	AA	AA	AA	AA	AA	AA	AA	AA	AA	AA	AA	AA	AA	AA	AA	AA	AA	AA	AA	AA	AA	AA	AA	AA	AA	AA	AA	AA	AA	AA	AA	AA	AA	AA	AA	AA	AA	AA	AA	AA	AA	AA	AA	AA	AA	AA	AA	AA
1	14196830	BB	BB	BB	BB	BB	BB	BB	BB	BB	BB	BB	BB	BB	BB	BB	BB	BB	BB	BB	BB	BB	BB	BB	BB	BB	BB	BB	BB	BB	BB	BB	BB	BB	BB	BB	BB	BB	BB	BB	BB	BB	BB	BB	BB	NC	BB	BB	BB
1	14215925	AA	AA	AA	AA	AA	AA	AA	AA	AA	AA	AA	AA	AA	AA	AA	AA	AB	AA	AA	AA	AA	AA	AA	AA	AA	AA	AB	AA	AA	AA	AA	AB	AA	AA	AB	AA	AA	AA	AA	AA	AA	AA	AA	AA	AB	AA	AA	AA
1	14217751	BB	BB	BB	BB	BB	BB	BB	BB	BB	BB	BB	BB	BB	BB	BB	BB	BB	BB	BB	BB	BB	BB	BB	BB	BB	BB	BB	BB	BB	BB	BB	BB	BB	BB	BB	BB	BB	BB	BB	AB	BB	BB	BB	BB	BB	BB	BB	BB
1	14232730	AB	AA	NC	AA	AB	BB	AB	BB	AA	AB	AA	AA	BB	AA	AB	AB	AB	AA	AA	AB	BB	AB	AB	AB	AB	AA	AA	AA	AB	AA	AB	AA	AB	BB	AA	AB	AA	AA	AA	AB	BB	AA	AA	BB	AB	BB	AB	AB
1	14302982	BB	AB	BB	AB	AB	AB	AB	AB	BB	BB	BB	BB	BB	AB	AB	BB	AB	AB	BB	BB	BB	BB	AB	AB	BB	AB	BB	AB	AB	AB	AB	NC	AB	BB	AB	BB	AB	AB	BB	BB	AB	BB	AB	BB	BB	BB	BB	BB
1	14309754	BB	BB	BB	BB	BB	BB	BB	BB	BB	BB	BB	BB	BB	BB	BB	BB	AB	BB	BB	BB	BB	BB	BB	BB	BB	BB	AB	BB	BB	BB	BB	AB	BB	BB	BB	BB	BB	BB	BB	AB	BB	BB	BB	BB	AB	BB	BB	BB
1	14448219	AA	AA	AA	AA	AA	AA	AA	AA	AA	AA	AA	AA	AA	AA	AA	AA	AA	AA	AA	AA	AA	AA	AA	AA	AA	AA	AA	AA	AA	AA	AA	AA	AA	AA	AA	AA	AA	AA	AA	AA	AA	AA	AA	AA	AA	AA	AA	AA
1	14453117	AB	BB	BB	AB	BB	BB	BB	BB	BB	BB	BB	BB	BB	BB	BB	BB	BB	AA	BB	BB	BB	BB	BB	BB	BB	BB	BB	AB	AA	AB	BB	BB	BB	BB	BB	BB	AB	BB	AB	BB	BB	BB	AB	BB	BB	BB	BB	AB
1	14575102	AA	AA	AA	AA	AA	AA	AA	AA	AA	AA	AA	AA	AA	AA	AA	AA	AA	AA	AA	AA	AA	AA	AA	AA	AA	AA	AA	AA	AA	AA	NC	AA	AA	AA	AA	AA	AA	AA	AA	AA	AA	AA	AA	AA	AA	AA	AA	AA
1	14581112	AB	AA	AA	AB	AA	AA	AA	AA	AB	AA	AA	AA	AA	AA	BB	AA	AB	AB	AA	AA	AA	AA	AA	AA	AA	BB	AA	AA	AA	AA	AB	AA	AA	AA	AA	AA	AA	AA	AA	AA	AA	AA	AA	BB	AA	BB	AB	AB
1	14624429	AA	AA	AA	AA	AB	AA	AA	AA	AA	AA	AA	AA	AA	AA	AA	AA	AA	AA	AA	AA	AA	AA	AB	AB	AA	AA	AA	AA	AA	AA	AA	AA	AA	AA	AA	AA	AA	AA	AA	AA	AA	AA	AA	AA	AA	AA	AA	AA
1	14667660	AA	AB	AB	AA	AB	AA	AB	AA	AA	AA	BB	BB	AB	BB	AA	AB	AA	AA	BB	AA	AA	AA	AA	AA	AB	AA	AB	AB	AA	AB	BB	AB	AB	AA	AB	AA	AB	BB	AB	AB	AA	BB	AB	AA	AA	AA	AB	AA
1	14668769	AB	AA	NC	AB	AB	AB	AB	BB	AA	AB	AA	AA	AB	AA	AA	AB	AA	AB	AA	AB	BB	AB	AB	AB	AB	NC	AA	AB	BB	AB	AA	NC	AB	BB	AA	AB	AB	AA	AB	AA	BB	AA	AB	AA	AA	AA	AA	AB
1	14842859	BB	AB	NC	BB	AB	BB	AB	BB	AB	AB	AA	AA	AB	AA	BB	AB	AA	BB	AA	AB	BB	AB	AB	AB	AB	BB	AA	AB	BB	AB	AA	AA	AB	BB	AA	AB	AB	AA	AB	AB	BB	AA	AB	BB	AA	BB	NC	BB
1	14860048	AA	AA	AA	AA	AA	AA	AA	AA	AA	AA	AA	AA	AA	AA	AA	AA	AA	AA	AA	AA	AA	AA	AA	AA	AA	AA	AA	AA	AA	AA	AA	AA	AA	AA	AA	AA	AA	AA	AA	AA	AA	AA	AA	AA	AA	AA	AA	AA
1	14954166	BB	BB	BB	BB	AB	BB	BB	BB	BB	BB	AB	BB	BB	BB	BB	BB	BB	BB	AB	BB	BB	BB	BB	BB	AB	BB	BB	BB	BB	BB	BB	BB	BB	BB	NC	BB	BB	AB	BB	AB	BB	AB	BB	BB	BB	BB	BB	BB
1	14958139	AA	AA	AA	AA	AB	AA	AA	AA	AA	AA	AB	AA	AA	AA	AA	AA	AA	AA	AB	AA	AA	AA	AA	AA	AB	AA	AA	AA	AA	AA	AA	AA	AA	AA	AB	AA	AA	AB	AA	AA	AA	AB	AA	AA	AA	AA	AA	AA
1	14975908	AA	AA	AA	AA	AA	AA	AA	AA	AA	AA	AA	AA	AA	AA	AA	AA	AA	AA	AA	AA	AA	AA	AA	AA	AA	AA	AA	AA	AA	AA	AA	AA	AA	AA	AA	AA	AA	AA	AA	AA	AA	AA	AA	AA	AA	AA	AA	AA
1	14983549	AA	AA	AA	AA	AA	AA	AA	AA	AA	AA	AA	AA	AA	AA	AA	AA	AA	AA	AA	AA	AA	AA	AA	AA	AA	AA	AA	AA	AA	AA	AA	AA	AA	AA	AA	AA	AA	AA	AA	AB	AA	AA	AA	AA	AA	AA	AA	AA
1	15016961	AA	AA	AB	AA	AB	AA	AB	AA	AB	AB	BB	BB	AA	AA	AA	AB	BB	AA	BB	AB	AA	AB	AB	AB	AB	AA	BB	AB	AA	AB	AB	AB	AA	AA	AB	AB	AB	AB	AB	AB	AA	BB	AB	AA	BB	AB	BB	AB
1	15026120	AA	AA	AA	AA	AA	AA	AA	AA	AA	AA	AA	AA	NC	AA	AA	AA	AA	AA	AA	AA	AA	AA	AA	AA	AA	NC	AA	AA	AA	AA	AA	AA	NC	AA	AA	AA	AA	AA	AA	AA	AA	AA	AA	NC	AA	AA	AA	AA
1	15463723	AA	AA	AA	AA	AA	AA	AA	AA	AA	AA	AA	AA	AA	AA	AA	AA	AA	AA	AA	AA	AA	AA	AA	AA	AA	AA	AA	AA	AA	AA	AA	AA	AA	AA	AA	AA	AA	AA	AA	AA	AA	AA	AA	AA	AA	AA	AA	AA
1	15463774	AA	AA	AA	AA	AA	AA	AA	AA	AA	AA	AA	AA	AA	AA	AA	AA	AA	AA	AA	AA	AA	AA	AA	AA	AA	AA	AA	AA	AA	AA	AA	AA	AA	AA	AA	AA	AA	AA	AA	AA	AA	AA	AA	AA	AA	AA	AA	AA
1	15547251	BB	BB	BB	BB	BB	BB	BB	BB	BB	BB	BB	BB	BB	BB	BB	BB	BB	BB	BB	BB	BB	BB	BB	BB	BB	BB	BB	BB	BB	BB	BB	BB	BB	BB	BB	BB	BB	BB	BB	BB	BB	BB	BB	BB	BB	BB	BB	BB
1	15601334	AA	AB	AB	AA	AA	AB	AB	BB	AA	AB	AA	AB	BB	BB	AA	AB	AB	AA	AA	AA	BB	AB	AA	AA	AB	AA	AA	AA	AB	AA	AB	AB	BB	AB	AA	AB	AA	AB	AA	AB	BB	AA	AA	AA	AA	AA	AB	AA
1	15605027	BB	NC	AB	BB	BB	NC	AB	AA	BB	AB	BB	BB	AA	AA	BB	AB	AB	BB	BB	BB	AA	AB	BB	BB	AB	BB	BB	BB	AB	BB	AB	AB	AA	AB	BB	AB	BB	AB	BB	AB	AA	BB	BB	BB	BB	BB	BB	BB
1	15657631	BB	BB	BB	BB	BB	BB	BB	BB	BB	BB	BB	BB	BB	BB	BB	BB	BB	BB	BB	BB	BB	BB	BB	BB	BB	BB	BB	BB	BB	BB	BB	BB	BB	BB	BB	BB	BB	BB	BB	AB	BB	BB	BB	BB	BB	BB	BB	BB
1	15659319	AA	AB	AB	AA	AB	AA	AA	AA	AA	AA	AA	AA	AB	BB	AA	AA	AA	AA	AA	AB	AA	AA	AB	AB	AA	AA	AA	AA	AA	AA	AB	AB	AB	AA	AA	AA	AA	AB	AA	AA	AA	AA	AA	NC	AA	AA	AA	AA
1	15702664	AB	AA	AB	BB	AB	AA	AB	AA	BB	AB	BB	BB	AA	AA	AB	AB	BB	BB	BB	AB	AA	AB	AB	AB	AB	AB	BB	AB	AA	AB	AA	AB	AA	AB	AB	AB	AB	AB	AB	AB	AA	BB	AB	AA	BB	BB	BB	AB
1	15717010	AA	BB	AB	AA	AA	AB	AA	AA	AA	AA	AA	AA	AB	BB	AA	AA	AA	AA	AA	AA	AA	AA	AA	AA	AA	AB	AA	AA	AA	AA	BB	AB	AB	AA	AA	AA	AA	AB	AA	AA	AA	AA	AA	AB	AA	AA	AA	AA
1	15717071	AB	AA	AB	BB	AB	AA	AB	AA	BB	AB	BB	BB	AA	AA	AB	AB	BB	BB	BB	AB	AA	AB	AB	AB	AB	AB	BB	AB	AA	AB	AA	AB	AA	AB	AB	AB	AB	AB	AB	AB	AA	BB	AB	AA	BB	BB	BB	AB
1	15804771	AB	AA	AA	BB	AB	AA	AB	AA	AB	AA	BB	AB	AA	AA	AB	AB	AB	BB	BB	AA	AA	AA	AA	AA	AB	AB	AB	AB	AA	AB	AA	AA	AA	AB	BB	AA	AB	AA	AB	AB	AA	BB	AB	AA	AA	AB	AB	AB
1	15843271	AB	BB	BB	AA	AB	BB	AB	BB	AB	BB	AA	AB	BB	BB	AB	AB	AB	AA	AA	BB	BB	BB	BB	BB	AB	AB	AB	AB	BB	AB	BB	BB	BB	AB	AA	BB	AB	BB	AB	AB	BB	AA	AB	BB	BB	AB	AB	AB
1	15882089	AA	AA	AA	AA	BB	AA	AA	NC	AA	AA	AB	AA	NC	AA	AA	AA	AA	AA	NC	AA	AA	AA	AA	AA	BB	AA	AA	AA	AA	AA	AA	AB	NC	AA	AB	AA	AA	AA	AA	AA	AA	AB	AA	NC	AA	AA	AA	AA
1	15889332	BB	BB	BB	BB	AB	BB	BB	BB	BB	BB	BB	BB	BB	BB	BB	BB	BB	BB	BB	BB	BB	BB	AB	AB	BB	BB	BB	AB	AB	AB	BB	BB	BB	BB	BB	BB	AB	BB	AB	BB	BB	BB	AB	BB	BB	BB	BB	AB
1	15890810	BB	BB	BB	BB	BB	BB	BB	BB	BB	BB	BB	BB	BB	BB	BB	BB	BB	BB	BB	BB	BB	BB	BB	BB	BB	BB	BB	BB	BB	BB	BB	BB	BB	BB	BB	BB	BB	BB	BB	BB	BB	BB	BB	BB	BB	BB	BB	BB
1	15892180	AB	BB	AB	AB	BB	BB	BB	BB	AB	AB	BB	BB	BB	BB	BB	BB	BB	AB	BB	AB	BB	AB	AB	AB	BB	BB	BB	BB	BB	BB	BB	BB	BB	BB	BB	AB	BB	BB	BB	BB	BB	BB	BB	BB	BB	BB	BB	BB
1	15907392	BB	BB	BB	BB	BB	BB	BB	BB	BB	BB	BB	BB	BB	BB	BB	BB	BB	BB	BB	BB	BB	BB	BB	BB	BB	BB	BB	BB	BB	BB	BB	BB	BB	BB	BB	BB	BB	BB	BB	BB	BB	BB	BB	BB	BB	BB	BB	BB
1	15909374	BB	BB	BB	AB	BB	BB	BB	BB	AB	BB	BB	BB	BB	BB	AB	BB	AB	AB	BB	BB	BB	BB	BB	BB	BB	AB	AB	BB	BB	BB	BB	AB	BB	AB	BB	BB	BB	AB	BB	AB	BB	BB	BB	BB	AA	AA	AB	BB
1	15927368	BB	AB	BB	BB	BB	AB	BB	BB	BB	BB	BB	BB	BB	BB	BB	BB	BB	BB	BB	BB	BB	BB	BB	BB	BB	AB	BB	BB	BB	BB	BB	BB	BB	BB	BB	BB	BB	BB	BB	BB	BB	BB	BB	AB	BB	BB	BB	BB
1	15928681	AA	AA	AA	AA	AA	AA	AA	AA	AA	AA	AA	AA	AA	AA	AA	AA	AA	AA	AA	AA	AA	AA	AA	AA	AA	AA	AA	AA	AA	AA	AA	AA	AA	AA	AA	AA	AA	AA	AA	AA	AA	AA	AA	AA	AA	AA	AA	AA
1	15934554	AB	AB	BB	AB	AB	AA	AB	AA	AB	AB	BB	NC	AB	BB	AA	AB	AA	AB	BB	AB	AA	AB	AB	AB	AB	AA	AB	AB	AA	AB	AB	NC	AB	NC	BB	AB	AB	AB	AB	AB	AA	BB	AB	NC	AA	AA	AA	AB
1	15943292	AA	AA	AA	AA	AA	AA	AA	AA	AA	AA	AA	AA	AA	AA	AA	AA	AA	AA	AA	AA	AA	AA	AA	AA	AA	AA	AA	AA	NC	AA	AA	AA	AA	AA	AA	AA	AA	AA	AA	AA	NC	AA	AA	AA	AA	AA	AA	AA
1	16000145	BB	BB	BB	BB	BB	BB	BB	BB	BB	BB	BB	BB	BB	BB	BB	BB	BB	BB	BB	BB	BB	BB	BB	BB	BB	BB	BB	BB	BB	BB	BB	BB	BB	BB	BB	BB	BB	BB	BB	BB	BB	BB	BB	BB	BB	BB	BB	BB
1	16159075	NC	BB	BB	AB	AB	BB	AB	BB	BB	BB	AB	AB	BB	BB	BB	BB	BB	AB	AB	BB	BB	BB	AB	AB	BB	BB	AB	AB	BB	AB	AB	BB	BB	BB	BB	BB	AB	BB	AB	BB	BB	AB	AB	BB	BB	BB	BB	AB
1	16197622	BB	AB	AB	BB	BB	BB	BB	BB	BB	BB	BB	AB	AB	AA	BB	BB	BB	BB	BB	BB	BB	BB	BB	BB	BB	BB	BB	BB	BB	BB	AB	AB	AB	BB	AB	BB	BB	AB	BB	AB	BB	BB	BB	BB	BB	BB	BB	BB
1	16205431	AA	AB	AB	AB	AA	AB	AA	AB	AB	AA	AA	AB	AB	BB	AB	AB	BB	AB	AA	AA	AA	AA	AA	AA	AB	AB	AB	AA	AA	AA	AB	BB	AB	AB	AB	AA	AA	BB	AA	AB	BB	AA	AA	AA	AB	BB	BB	AA
1	16242814	AA	AA	AB	AA	AB	AA	AA	AA	AB	AB	AB	AA	AA	AA	AA	AB	AA	AA	AB	AB	AA	AB	AB	AB	AB	AA	AA	AA	AA	AA	AA	AA	AA	AA	AB	AB	AA	AA	AA	AA	AA	AB	AA	AA	AA	AA	AA	AA
1	16384739	AB	AB	AB	AA	AB	AB	AB	AB	AB	BB	AB	AA	AB	AA	AB	AB	AA	AA	AB	BB	BB	BB	AB	AB	AB	AB	AA	AA	AB	AA	AA	AA	AB	AB	AB	BB	AA	AA	AA	AB	AA	AB	AA	BB	AB	AA	AA	AA
1	16391144	AA	AB	AB	AB	AB	AB	AA	AB	AB	AA	AA	AB	AB	BB	AB	AB	BB	AB	AA	AA	AA	AA	AB	AB	AB	AB	AB	AA	AA	AA	AB	BB	AB	AB	AB	AA	AA	BB	AA	AB	BB	AA	AA	AA	AB	BB	BB	AA
1	16444162	AB	AB	NC	BB	BB	AB	BB	AB	BB	AB	BB	BB	AB	BB	AB	BB	BB	BB	BB	AB	AA	AB	BB	BB	BB	AB	BB	AB	AA	AB	BB	BB	AB	AB	BB	AB	AB	BB	AB	AB	BB	BB	AB	AA	AB	BB	BB	AB
1	16479147	AB	AA	AA	AA	AA	AA	AA	AA	AA	AB	AA	AA	AA	AA	AB	AA	AA	AA	AA	AB	AA	AB	AA	AA	AA	AA	AA	AA	AB	AA	AA	AA	AA	AA	AA	AB	AA	AA	AA	AA	AA	AA	AA	AA	AB	AA	AA	AA
1	16513552	BB	BB	NC	AB	AB	AB	AB	AB	AB	BB	BB	AB	BB	BB	AB	AB	BB	AB	BB	BB	BB	BB	AB	AB	AB	AB	BB	BB	BB	BB	BB	BB	BB	AB	BB	BB	BB	BB	BB	BB	AA	BB	BB	BB	BB	AB	AA	BB
1	16550466	AA	AB	AB	AA	AB	AA	AA	AA	AA	AA	AB	AA	AB	BB	AA	AA	AA	AA	AB	AA	AA	AA	AA	AA	AB	AA	AA	AA	AA	AA	AB	AB	AB	AA	AB	AA	AA	AB	AA	AB	AA	AB	AA	AA	AA	AA	AA	AA
1	16586426	AB	AB	AB	BB	AB	AB	BB	AB	AB	AB	AB	AB	AB	BB	AB	AB	AB	BB	AB	AA	AA	AB	AB	AB	AB	AB	BB	AB	AB	AB	BB	BB	AB	AB	AA	AB	AB	BB	AB	AB	BB	AB	AB	AA	AB	BB	AB	AB
1	16623814	AB	AB	AB	AB	BB	AA	AA	AA	AA	AA	AB	AA	AB	BB	AA	AA	AB	AB	AB	AA	AA	AA	AB	AB	AB	AA	AA	AA	AA	AA	BB	AB	AB	AA	AB	AA	AA	BB	AA	AA	AA	AB	AA	AA	AA	AA	AA	AB
1	16694690	BB	BB	AB	BB	BB	BB	BB	BB	AB	AB	BB	AB	BB	BB	BB	AB	BB	BB	BB	AB	BB	AB	AB	AB	BB	BB	BB	BB	BB	BB	BB	BB	BB	BB	BB	AB	BB	BB	BB	BB	BB	BB	BB	BB	BB	BB	BB	BB
1	16861410	BB	BB	BB	BB	BB	BB	BB	BB	BB	BB	BB	BB	BB	BB	BB	BB	BB	BB	BB	BB	BB	BB	BB	BB	BB	BB	BB	BB	BB	BB	BB	BB	BB	BB	BB	BB	BB	BB	BB	BB	BB	BB	BB	BB	BB	BB	BB	BB
1	16866207	AB	AB	NC	AB	AB	AA	AA	AA	AB	AB	AA	AB	AB	BB	AA	AB	AB	AB	AA	AB	AA	AB	BB	BB	AA	AA	AA	AA	AA	AA	BB	AB	AB	AA	AB	AB	AA	BB	AA	AB	AA	AA	AA	AA	AA	AB	AA	AB
1	16898215	AA	AA	AA	AA	AA	AA	AA	AA	AA	AA	AA	AA	AA	AA	AA	AA	AA	AA	AA	AA	AA	AA	AA	AA	AA	AA	AA	AA	AA	AA	AA	AA	AA	AA	AA	AA	AA	AA	AA	AA	AA	AA	AA	AA	AA	AA	AA	AA
1	16901068	BB	BB	BB	BB	BB	BB	BB	BB	BB	BB	BB	BB	BB	BB	BB	BB	BB	BB	BB	BB	BB	BB	BB	BB	BB	BB	BB	BB	BB	BB	BB	BB	BB	BB	BB	BB	BB	BB	BB	BB	BB	BB	BB	BB	BB	BB	BB	BB
1	16901696	AA	AA	AA	AA	AA	AA	AA	AA	AA	AA	AA	AA	AA	AA	AA	AA	AA	AA	AA	AA	AA	AA	AA	AA	AA	AA	AA	AA	AA	AA	AA	AA	AA	AA	AA	AA	AA	AA	AA	AA	AA	AA	AA	AA	AA	NC	AA	AA
1	16904389	BB	BB	BB	BB	AB	BB	BB	BB	BB	BB	AB	BB	BB	BB	BB	BB	BB	BB	AB	BB	BB	BB	BB	BB	AB	BB	BB	BB	BB	BB	BB	BB	BB	BB	AB	BB	BB	BB	BB	BB	BB	AB	BB	BB	BB	BB	BB	BB
1	16906729	AB	AA	AB	AB	AB	AA	AA	AA	AB	AB	AA	BB	AA	AA	AA	AB	AB	AB	AA	AB	AA	AB	BB	BB	AA	AA	AA	AB	AB	AB	AB	AA	AA	AA	AB	AB	AB	AB	AB	AB	AA	AA	AB	AA	AA	BB	AB	BB
1	16967062	AA	AA	AA	AA	AA	AA	AA	AA	AA	AA	AA	AA	AA	AA	AA	AA	AA	AA	AA	AA	AA	AA	AA	AA	AA	AA	AA	AA	AA	AA	AA	AA	AA	AA	AA	AA	AA	AA	AA	AA	AA	AA	AA	AA	AA	AA	AA	AA
1	16977489	AA	AA	AB	AA	AA	AA	AA	AA	AB	AB	AA	AB	AA	AA	AA	AB	AA	AA	AA	AB	AA	AB	AB	AB	AA	AA	AA	AA	AA	AA	AA	AA	AA	AA	AA	AB	AA	AA	AA	AA	AA	AA	AA	AA	AA	AA	AA	AB
1	17025792	BB	BB	BB	BB	BB	BB	BB	BB	BB	BB	BB	BB	BB	BB	BB	BB	BB	BB	BB	BB	BB	BB	BB	BB	BB	BB	BB	BB	BB	BB	BB	BB	BB	BB	AB	BB	BB	BB	BB	BB	BB	BB	BB	BB	BB	BB	BB	BB
1	17048242	AA	AA	AB	AA	AA	AA	AA	AA	AB	AB	AA	AB	AA	AA	AA	AB	AA	AA	AA	AB	AA	AB	AB	AB	AA	AA	AA	AA	AA	AA	AA	AA	AA	AA	AA	AB	AA	AA	AA	AA	AA	AA	AA	AA	AA	AA	AA	AB
1	17121115	BB	AB	AA	AB	AB	AB	AA	AB	AA	AA	AA	AA	AB	AA	AB	AA	BB	AB	AA	AB	BB	AA	AA	AA	AA	AB	AB	AA	AA	AA	AB	AB	AB	AB	AA	AA	AA	AA	AA	AB	AA	AA	AA	AB	AB	AB	AB	AA
1	17139876	AA	AB	BB	AB	NC	AA	BB	AA	BB	BB	BB	BB	AB	BB	AB	AB	AA	AB	BB	AB	AA	BB	BB	BB	AB	AB	AB	BB	BB	BB	AB	AB	AB	AB	BB	BB	BB	BB	BB	AB	AA	BB	BB	NC	AB	AB	AB	BB
1	17167398	BB	BB	BB	BB	AB	BB	BB	BB	BB	BB	BB	BB	BB	BB	BB	BB	BB	BB	BB	BB	BB	BB	AB	AB	BB	BB	BB	BB	BB	BB	BB	BB	BB	BB	BB	BB	BB	BB	BB	BB	BB	BB	BB	AB	BB	BB	BB	BB
1	17202271	BB	BB	AB	BB	BB	BB	BB	BB	AB	AB	BB	AB	BB	BB	BB	AB	BB	BB	BB	AB	BB	AB	AB	AB	BB	BB	BB	BB	BB	BB	BB	BB	BB	BB	AB	AB	BB	BB	BB	BB	BB	BB	BB	BB	BB	BB	BB	BB
1	17217214	BB	BB	AB	BB	BB	BB	BB	BB	AB	AB	BB	AB	BB	BB	BB	AB	BB	BB	BB	AB	BB	AB	AB	AB	BB	BB	BB	BB	BB	BB	BB	BB	BB	BB	AB	AB	BB	BB	BB	BB	BB	BB	BB	BB	BB	BB	BB	BB
1	17218476	BB	BB	BB	BB	AA	BB	BB	BB	BB	BB	BB	BB	BB	BB	BB	BB	BB	BB	BB	BB	BB	BB	AB	AB	BB	BB	BB	BB	BB	BB	BB	BB	BB	BB	BB	BB	BB	BB	BB	BB	BB	BB	BB	AB	BB	BB	BB	BB
1	17218655	AA	AA	AA	AA	AB	AA	AA	AA	AA	AA	AA	AA	AA	AA	AA	AA	AA	AA	AA	AA	AA	AA	AB	AB	AA	AA	AA	AA	AA	AA	AA	AA	AA	AA	AA	AA	AA	AA	AA	AA	AA	AA	AA	AB	AA	AA	AA	AA
1	17324608	AA	AA	AA	AA	AA	AA	AA	AA	AA	AA	AB	AA	AA	AA	AA	AA	AA	AA	AB	AA	AA	AA	AA	AA	AB	AA	AA	AA	AA	AA	AA	AA	AA	AA	AB	AA	AA	AB	AA	AA	AA	AB	AA	AA	AA	NC	AA	AA
1	17397267	AA	AA	AA	AA	AA	AA	AA	AA	AA	AA	AA	AA	AA	AA	AA	AA	AA	AA	AA	AA	AA	AA	AA	AA	AA	AA	AA	AA	AA	AA	AA	AA	AA	AA	AA	AA	AA	AA	AA	AA	AA	AA	AA	AA	AA	AA	AA	AA
1	17398456	AA	AA	AA	AA	AA	AA	AA	AA	AA	AA	AA	AA	AA	AA	AA	AA	AA	AA	AA	AA	AA	AA	AA	AA	AA	AA	AA	AA	AA	AA	AA	AA	AA	AA	AA	AA	AA	AA	AA	AA	AA	AA	AA	AA	AA	AA	AA	AA
1	17402591	AA	AA	AB	AB	AA	AB	BB	AB	BB	BB	AB	AB	AA	AA	AB	BB	AA	AB	AB	BB	AA	BB	AB	AB	AB	AB	AB	AB	AB	AB	AA	AA	AA	NC	AA	BB	AB	AA	AB	AB	BB	AB	AB	AA	AB	AB	AA	AB
1	17451211	BB	BB	AB	AB	BB	AB	AA	AB	AA	AA	AB	AB	BB	BB	AB	AA	BB	AB	AB	AA	BB	AA	AB	AB	AB	AB	AB	AB	AB	AB	BB	BB	BB	AB	BB	AA	AB	BB	AB	AB	AA	AB	AB	BB	AB	AB	BB	AB
1	17472553	BB	BB	BB	BB	BB	BB	BB	BB	BB	BB	BB	BB	BB	BB	BB	BB	AB	BB	BB	BB	BB	BB	BB	BB	BB	BB	BB	BB	BB	BB	BB	BB	NC	BB	NC	BB	BB	BB	BB	BB	BB	BB	BB	AB	BB	BB	BB	BB
1	17513172	AB	AB	NC	AA	AB	AB	AA	AB	AA	AA	AA	AA	AB	AA	AB	AA	AB	AA	AA	AA	BB	AA	AB	AB	AA	AB	AB	AB	AB	AB	AA	AB	AB	AB	AA	AA	AB	AA	AB	AB	AA	AA	AB	BB	AB	AB	BB	AB
1	17549134	AB	AA	NC	AA	AB	AA	AA	AB	AA	AA	AA	AA	AB	AA	AB	AA	AB	AA	AA	AA	BB	AA	AB	AB	AA	AA	AB	AA	AA	AA	AA	AB	AB	AB	AA	AA	AA	AA	AA	AB	AA	AA	AA	BB	AB	AB	AB	AA
1	17556282	AB	BB	BB	BB	AB	BB	BB	AB	BB	BB	BB	BB	AB	BB	AB	BB	AB	BB	BB	BB	AA	BB	AB	AB	BB	BB	AB	BB	BB	BB	BB	AB	AB	AB	BB	BB	BB	BB	BB	AB	BB	BB	BB	AA	AB	AB	AB	BB
1	17557827	BB	AB	AB	BB	BB	BB	BB	BB	BB	BB	BB	BB	AB	AA	BB	BB	BB	BB	BB	BB	BB	BB	BB	BB	BB	BB	BB	BB	BB	BB	AB	AB	AB	BB	BB	BB	BB	AB	BB	BB	BB	BB	BB	BB	BB	BB	BB	BB
1	17852133	NC	BB	AB	AB	AA	BB	BB	AB	AB	AB	AB	AB	AB	BB	AB	AB	NC	BB	AB	AB	NC	AB	AA	AA	AB	BB	AB	BB	BB	BB	AB	AB	AB	AB	AB	AB	BB	BB	BB	AB	BB	AB	BB	AB	AB	AB	AB	BB
1	17880537	AB	AA	AA	AB	AB	AA	AA	AA	AA	AA	AA	AA	AA	AA	AA	AA	AA	AA	AA	AA	AA	AA	AA	AA	AA	AA	AA	AA	AA	AA	AB	AA	AA	AA	AA	AA	AA	AA	AA	AA	AA	AA	AA	AA	AA	AA	AA	AA
1	17880631	AA	AA	AA	AA	AA	AA	AA	AA	AA	AA	AB	AA	AA	AA	AA	AA	AA	AA	AB	AA	AA	AA	AA	AA	AB	AA	AA	AA	AA	AA	AA	AA	AA	AA	AB	AA	AA	AA	AA	AA	AA	AB	AA	AA	AA	AA	AA	AA
1	17880961	AA	AA	AA	AA	AA	AA	AA	AA	AA	AA	AB	AA	AA	AA	AA	AA	AA	AA	AB	AA	AA	AA	AA	AA	AB	AA	AA	AA	AA	AA	AA	AA	AA	AA	AB	AA	AA	AA	AA	AA	AA	AB	AA	AA	AA	AA	AA	AA
1	17908184	AB	BB	BB	BB	NC	BB	BB	AB	BB	BB	AB	BB	AB	BB	AB	BB	AB	BB	AB	BB	AA	BB	BB	BB	AB	AB	AB	BB	BB	BB	BB	AB	AB	AB	AB	BB	NC	BB	BB	AB	BB	AB	BB	NC	AB	AB	AA	NC
1	17917599	BB	BB	BB	BB	BB	BB	BB	BB	BB	BB	BB	BB	BB	BB	BB	BB	BB	BB	BB	BB	BB	BB	BB	BB	BB	BB	BB	BB	BB	BB	BB	BB	BB	BB	BB	BB	BB	BB	BB	BB	BB	BB	BB	BB	BB	BB	BB	BB
1	17951118	AA	AB	AA	AA	AB	AB	AA	AA	AA	AA	AB	AA	AA	AA	AA	AA	AA	AA	AB	AA	AA	AA	AB	AB	AB	AB	AA	AA	AA	AA	AA	AA	AA	AA	AB	AA	AA	AA	AA	AA	AA	AB	AA	AB	AA	AA	AA	AA
1	17969189	AB	AB	BB	BB	BB	AB	BB	AB	BB	BB	BB	BB	AB	BB	AB	BB	AB	BB	BB	BB	AA	BB	BB	BB	BB	AB	AB	BB	BB	BB	BB	AB	AB	AB	BB	BB	BB	BB	BB	BB	BB	BB	BB	BB	BB	BB	BB	BB
1	18013177	BB	AA	AA	AB	AB	AA	AA	AB	AA	AA	AA	AA	AB	AA	AB	AA	AB	AA	AA	AA	BB	AA	AA	AA	AA	AA	AA	AA	AA	AA	AB	AB	AB	AB	AA	AA	AA	AA	AA	AA	AA	AA	AA	AA	AB	AA	AA	AA
1	18021871	BB	AB	AB	BB	BB	AB	BB	BB	AB	AB	BB	AB	BB	BB	BB	AB	BB	BB	BB	AB	BB	AB	AB	AB	BB	AB	BB	BB	BB	BB	BB	BB	BB	BB	BB	AB	BB	AB	BB	AB	BB	BB	BB	AB	BB	BB	AB	BB
1	18047795	AA	AB	NC	AB	NC	AB	AA	AB	AA	AA	AA	AA	AB	AA	AA	AA	AB	AA	AA	AA	BB	AA	AA	AA	AA	AB	AA	AA	AA	AA	AA	NC	NC	BB	AA	AA	AA	AA	AA	AB	AA	AA	AA	AB	AB	AA	AB	AA
1	18083420	AA	AA	AA	AA	AA	AA	AA	AA	AA	AA	AA	AA	AA	AA	AA	AA	AA	AA	AA	AA	AA	AA	AA	AA	AA	AA	AA	AA	AA	AA	AA	AA	AA	AA	AA	AA	AA	AA	AA	AA	AA	AA	AA	AA	AB	AA	AA	AA
1	18105883	BB	AB	NC	BB	BB	AB	BB	AB	BB	BB	BB	BB	AB	BB	BB	BB	AB	BB	BB	BB	AA	BB	BB	BB	BB	AB	BB	AB	AB	AB	BB	AB	AB	AB	BB	BB	AB	BB	AB	AB	BB	BB	AB	AB	BB	BB	AA	AB
1	18157904	BB	AB	NC	AB	BB	BB	BB	BB	AB	AB	BB	AA	AB	AA	BB	AB	AB	BB	BB	AB	BB	AB	AB	AB	BB	BB	AB	BB	BB	BB	AB	AB	AB	AB	AB	AB	BB	AA	BB	AB	BB	BB	BB	BB	BB	AB	BB	BB
1	18181446	AA	AB	NC	AA	AA	AA	AA	AA	AB	AB	AA	AB	AB	BB	AA	AB	AB	AA	AA	AB	AA	AB	AB	AB	AA	AA	AB	AB	AB	AB	BB	AB	AB	AA	AB	AB	AB	BB	AB	AB	AA	AA	AB	AA	AA	AB	AB	AB
1	18207009	AA	AA	AA	AA	AA	AA	AA	AA	AA	AA	AA	AB	AA	AA	AA	AA	AA	AA	AA	AA	AA	AA	AA	AA	AA	AA	AA	AA	AA	AA	AB	AA	AA	AA	AA	AA	AA	AA	AA	AA	AA	AA	AA	AA	AA	AA	AA	AA
1	18321760	BB	AB	AB	BB	BB	BB	BB	BB	BB	BB	BB	BB	AB	AA	BB	BB	BB	BB	BB	BB	BB	BB	BB	BB	BB	BB	AB	BB	BB	BB	AB	AB	AB	BB	BB	BB	BB	AB	BB	AB	BB	BB	BB	BB	BB	BB	BB	BB
1	18353212	AB	AB	AB	BB	BB	BB	AB	BB	BB	BB	BB	AB	AB	AA	AB	BB	NC	BB	BB	BB	BB	BB	BB	BB	BB	BB	AB	AB	AB	AB	AB	AA	AB	BB	AB	BB	AB	AB	AB	AB	BB	BB	AB	AB	BB	AB	AB	AA
1	18358943	BB	BB	BB	BB	BB	BB	BB	BB	BB	BB	AB	BB	BB	BB	BB	BB	BB	BB	AB	BB	BB	BB	BB	BB	BB	BB	BB	BB	BB	BB	BB	AB	BB	BB	BB	BB	BB	BB	BB	BB	BB	BB	BB	BB	BB	BB	BB	BB
1	18363246	BB	BB	BB	BB	BB	BB	BB	BB	BB	BB	BB	BB	BB	BB	BB	BB	BB	BB	BB	BB	BB	BB	BB	BB	BB	BB	BB	BB	BB	BB	BB	BB	BB	BB	BB	BB	BB	BB	BB	BB	BB	BB	BB	BB	BB	BB	BB	BB
1	18368208	AA	AB	AA	AB	BB	AB	AA	AB	AB	AA	AB	AA	AB	AA	AB	AB	BB	AA	AB	AA	BB	AA	AB	AB	AB	BB	AA	AA	AA	AA	AA	AA	AB	AB	AB	AA	AA	AA	AA	AB	AB	AB	AA	AB	AA	AA	AB	AA
1	18404031	AB	BB	AB	AB	AA	AB	AB	AA	AA	AA	AA	AB	AB	BB	AB	AA	BB	AA	AA	AA	AA	AA	AA	AA	AA	AB	AB	AA	AA	AA	BB	BB	AB	AB	AA	AA	AA	AB	AA	AB	AA	AA	AA	AA	AB	AB	AA	AB
1	18438884	BB	BB	BB	BB	BB	BB	BB	BB	BB	BB	BB	BB	BB	BB	BB	BB	BB	BB	BB	BB	BB	BB	BB	BB	BB	BB	BB	BB	BB	BB	BB	BB	BB	BB	BB	BB	BB	BB	BB	BB	BB	BB	BB	BB	BB	BB	BB	BB
1	18463066	AA	AB	AA	AB	AA	AB	AA	AA	AA	AA	AA	AA	AA	AA	AA	AA	AB	AA	AA	AA	AA	AA	AA	AA	AA	AB	AA	AA	AA	AA	AA	AB	AA	AB	AA	AA	AA	AA	AA	AB	AA	AA	AA	BB	AB	AA	AB	AA
1	18464186	AA	AA	AA	AB	BB	AA	AA	AA	AB	AA	AB	AA	AA	AA	AB	AB	AA	AA	AB	AA	AA	AA	AB	AB	AB	AB	AA	AA	AA	AA	AA	AA	AA	AA	AB	AA	AA	AA	AA	AB	AB	AB	AA	AA	AA	AA	AA	AA
1	18542179	BB	BB	BB	BB	BB	BB	BB	BB	BB	BB	BB	BB	BB	BB	BB	BB	BB	BB	BB	BB	BB	BB	BB	BB	BB	BB	BB	AB	AB	AB	BB	BB	BB	BB	BB	BB	AB	BB	AB	BB	BB	BB	AB	BB	BB	BB	AB	AB
1	18544195	BB	AB	NC	AB	BB	AB	BB	AB	BB	BB	BB	BB	AB	BB	BB	BB	AB	BB	BB	BB	AA	BB	BB	BB	BB	AB	BB	BB	BB	BB	BB	AB	AB	AA	BB	BB	BB	BB	BB	AB	BB	BB	BB	AA	AB	BB	AA	BB
1	18577173	BB	BB	BB	BB	BB	BB	BB	BB	BB	BB	BB	BB	BB	BB	BB	BB	AB	BB	BB	BB	BB	BB	BB	BB	BB	BB	BB	AB	AB	AB	BB	BB	BB	BB	BB	BB	AB	BB	AB	BB	BB	BB	AB	BB	BB	BB	AB	AB
1	18582851	BB	AB	AB	BB	BB	BB	BB	BB	BB	BB	BB	BB	AB	AA	BB	BB	BB	BB	BB	BB	BB	BB	BB	BB	BB	BB	AB	BB	BB	BB	AB	NC	AB	BB	BB	BB	BB	AB	BB	BB	BB	BB	BB	BB	BB	BB	BB	BB
1	18654390	BB	AB	NC	AB	BB	AB	BB	AB	BB	BB	BB	BB	AB	BB	BB	BB	AB	BB	BB	BB	AA	BB	BB	BB	BB	AB	BB	BB	BB	BB	BB	AB	AB	AA	BB	BB	BB	BB	BB	AB	BB	BB	BB	AA	AB	BB	AB	BB
1	18760209	AA	BB	AB	BB	BB	BB	AB	AB	AB	NC	AB	AB	BB	BB	AB	AB	BB	BB	AB	AA	AA	AA	AB	AB	BB	BB	AB	AB	AB	AB	BB	BB	AB	AB	BB	AA	AB	BB	AB	AB	BB	AB	AB	BB	BB	BB	BB	BB
1	18767175	BB	BB	BB	AB	AA	BB	BB	BB	AB	BB	AB	AB	BB	BB	AB	AB	AB	BB	AB	BB	BB	BB	AB	AB	AB	NC	BB	BB	BB	BB	BB	NC	NC	BB	AA	BB	BB	BB	BB	BB	AB	AB	BB	BB	BB	BB	BB	BB
1	18883004	BB	AB	NC	AB	BB	AB	AB	BB	BB	BB	BB	BB	AB	BB	BB	BB	AB	BB	BB	BB	BB	BB	BB	BB	BB	AB	BB	BB	BB	BB	BB	AB	BB	AB	BB	BB	BB	BB	BB	BB	BB	BB	BB	AB	AA	AA	BB	BB
1	18883369	BB	BB	BB	BB	BB	BB	BB	BB	BB	BB	BB	BB	BB	BB	BB	BB	BB	BB	BB	BB	BB	BB	BB	BB	BB	BB	BB	BB	BB	BB	BB	BB	BB	BB	BB	BB	BB	BB	BB	BB	BB	BB	BB	BB	BB	BB	BB	BB
1	18902730	AB	AB	AB	AA	AA	BB	AB	BB	AB	AB	AA	AB	AB	AA	AA	AB	AB	BB	AA	BB	BB	AB	AB	AB	AB	AB	AA	AA	AA	AA	AB	AA	AB	AB	AB	AB	AA	AA	AA	AA	AB	AA	AA	AB	AA	NC	AB	AB
1	18906357	AA	AA	AB	AA	AA	AA	AA	AA	AB	AB	AA	AB	AA	AA	AA	AB	AA	AA	AA	AB	AA	AB	AB	AB	AA	AA	AA	AA	AA	AA	AA	AA	AA	AA	AA	AB	AA	AA	AA	AA	AA	AA	AA	AA	AA	AA	AA	AA
1	18973092	AB	AB	AB	BB	BB	AB	BB	BB	AB	AB	BB	AB	AB	BB	AB	AB	BB	BB	BB	AB	BB	AB	AB	AB	BB	AB	BB	BB	BB	BB	BB	BB	BB	BB	BB	AB	BB	BB	BB	AB	BB	BB	BB	BB	BB	BB	BB	BB
1	18980895	BB	BB	BB	BB	BB	BB	BB	BB	BB	BB	BB	BB	BB	BB	BB	BB	BB	BB	BB	BB	BB	BB	BB	BB	BB	BB	BB	BB	BB	BB	BB	BB	BB	BB	BB	BB	BB	BB	BB	BB	BB	BB	BB	BB	BB	BB	BB	BB
1	19009322	AA	AB	AA	AA	AA	AB	AB	AA	AA	AA	AA	AB	AA	AA	AA	AA	AA	AA	AA	AA	AA	AA	AA	AA	AA	AB	AA	AA	AA	AA	AA	AA	AA	AA	AA	AA	AA	AB	AA	AB	AA	AA	AA	AB	AA	AA	AB	AA
1	19045364	AB	BB	AB	AB	BB	BB	AB	AB	AB	AA	AB	AB	AB	BB	AB	AB	AB	BB	AB	AB	AA	AA	AB	AB	BB	BB	AB	AB	AB	AB	BB	AB	AB	AA	BB	AA	AB	AB	AB	AB	BB	AB	AB	AB	AA	AA	BB	BB
1	19097478	BB	BB	BB	BB	BB	BB	BB	BB	BB	BB	BB	BB	BB	BB	BB	BB	BB	BB	BB	BB	BB	BB	BB	BB	BB	BB	BB	BB	BB	BB	BB	BB	BB	BB	BB	BB	BB	BB	BB	BB	BB	BB	BB	BB	BB	BB	BB	BB
1	19105277	BB	BB	BB	BB	BB	BB	BB	BB	BB	BB	BB	BB	BB	BB	BB	BB	BB	BB	BB	BB	BB	BB	BB	BB	BB	BB	BB	BB	BB	BB	BB	BB	BB	BB	BB	BB	BB	BB	BB	AB	BB	BB	BB	BB	BB	BB	BB	BB
1	19117448	AA	AB	AB	AA	AA	AA	AB	AA	AA	AA	AA	AA	AB	BB	AA	AA	AA	AA	AA	AA	AA	AA	AA	AA	AA	AA	AB	AB	AB	AB	AB	AB	AB	AA	AA	AA	AB	AB	AB	AA	AA	AA	AB	AB	AA	AA	BB	AB
1	19151567	BB	AB	NC	AA	AA	AB	AB	AB	AB	AB	AA	BB	AB	BB	AB	AB	AB	BB	AA	BB	AA	AB	AB	AB	AB	AA	AB	AB	AB	AB	BB	AB	AB	AA	AB	AB	AB	BB	AB	AA	AB	AA	BB	AA	AA	AA	AB	BB
1	19186859	AB	AB	AB	BB	BB	BB	AB	BB	BB	BB	BB	AB	AB	AA	AB	BB	BB	BB	BB	BB	BB	BB	BB	BB	BB	BB	AB	AB	AB	AB	AA	AB	AB	BB	BB	BB	AB	AB	AB	BB	BB	BB	AB	BB	BB	BB	AB	AB
1	19224395	AA	AB	NC	BB	BB	AB	AB	AB	AB	AB	BB	AA	AB	AA	AB	AB	AB	AA	BB	AA	BB	AB	AB	AB	AB	BB	AB	AB	AB	AB	AA	AB	AB	BB	AB	AB	AB	AA	AB	AB	AB	BB	AA	AB	BB	BB	AB	AA
1	19231080	AB	BB	BB	BB	BB	BB	BB	BB	BB	BB	BB	BB	BB	BB	AB	BB	BB	BB	BB	BB	BB	BB	BB	BB	BB	BB	BB	BB	BB	BB	BB	NC	BB	BB	BB	BB	BB	BB	BB	BB	BB	BB	BB	BB	BB	BB	BB	BB
1	19257832	BB	BB	BB	BB	BB	BB	BB	BB	BB	BB	BB	BB	BB	BB	BB	BB	BB	BB	BB	BB	BB	BB	BB	BB	BB	BB	BB	BB	BB	BB	BB	BB	BB	BB	BB	BB	BB	BB	BB	BB	BB	BB	BB	BB	BB	BB	BB	BB
1	19258880	BB	BB	BB	AB	AA	BB	BB	AB	AB	BB	AB	BB	BB	BB	AB	AB	BB	BB	AB	BB	AA	BB	AB	AB	AB	AB	BB	BB	BB	BB	BB	BB	AB	AB	AB	BB	BB	AB	BB	BB	AB	AB	BB	BB	BB	BB	AB	BB
1	19260976	BB	BB	BB	BB	BB	BB	BB	BB	BB	BB	BB	BB	BB	BB	BB	BB	BB	BB	BB	BB	BB	BB	BB	BB	BB	BB	BB	BB	BB	BB	BB	BB	BB	BB	BB	BB	BB	BB	BB	BB	BB	BB	BB	BB	BB	BB	BB	BB
1	19335852	BB	BB	BB	BB	BB	BB	BB	BB	BB	BB	BB	BB	BB	BB	BB	BB	BB	BB	BB	BB	BB	BB	BB	BB	BB	BB	BB	BB	BB	BB	NC	BB	BB	BB	BB	BB	BB	BB	BB	BB	BB	BB	BB	BB	BB	BB	BB	BB
1	19365829	AB	AB	AA	AA	AA	AB	AA	AA	AA	AA	AA	AA	AB	AA	AB	AA	AA	AA	AA	AA	AA	AA	AA	AA	AA	AB	AA	AA	AA	AA	AA	AA	AA	AA	AB	AA	AA	AB	AA	AB	AA	AA	AA	AB	AA	AA	AA	AA
1	19396648	BB	BB	BB	BB	BB	BB	BB	BB	BB	BB	BB	BB	BB	BB	BB	BB	BB	BB	BB	BB	BB	BB	BB	BB	BB	BB	BB	BB	BB	BB	BB	BB	BB	BB	BB	BB	BB	BB	BB	BB	BB	BB	BB	BB	BB	BB	BB	BB
1	19434157	BB	AA	AB	AA	AA	AB	AA	AB	AB	AB	AA	AB	AA	AA	AB	AB	AA	BB	AA	BB	AA	AB	AB	AB	AB	AA	AA	AA	AA	AA	AA	AA	AA	AA	AB	AB	AA	AA	AA	AA	AB	AA	AB	AB	AA	AA	AA	AB
1	19473556	BB	BB	AB	BB	BB	BB	BB	BB	AB	AB	BB	AB	BB	BB	BB	AB	BB	BB	BB	AB	BB	AB	AB	AB	BB	BB	BB	BB	BB	BB	BB	BB	BB	BB	AB	AB	BB	BB	BB	BB	BB	BB	AB	BB	BB	BB	BB	BB
1	19509283	BB	BB	AB	BB	BB	BB	BB	BB	AB	AB	BB	AB	BB	BB	BB	AB	BB	BB	BB	AB	BB	AB	AB	AB	BB	BB	BB	BB	BB	BB	AB	BB	BB	BB	AB	AB	BB	BB	BB	BB	BB	BB	AB	BB	BB	BB	BB	BB
1	19528810	BB	BB	BB	BB	BB	BB	BB	BB	BB	BB	BB	BB	BB	BB	BB	BB	BB	BB	BB	BB	BB	BB	BB	BB	BB	BB	BB	BB	BB	BB	BB	BB	BB	BB	BB	BB	BB	BB	BB	BB	BB	BB	BB	BB	BB	BB	BB	BB
1	19545452	AA	AB	AB	AA	AA	AA	AB	AA	AA	AA	AA	AA	AB	BB	AA	AA	AA	AA	AA	AA	AA	AA	AA	AA	AA	AA	AB	AB	AB	AB	AB	AB	AB	AA	AA	AA	AB	AB	AB	AA	AA	AA	AB	AA	AA	AA	AB	AB
1	19563280	AA	AA	AA	AA	AA	AA	AA	AA	AA	AA	AA	AB	AA	AA	AA	AA	AA	AA	AA	AA	AA	AA	AA	AA	AA	AA	AA	AB	AB	AB	AA	AB	AA	AA	AA	AA	AB	BB	AB	AA	AA	AA	AB	AA	AA	AA	NC	AB
1	19565862	AA	AA	AB	AA	AA	AA	AA	AA	AB	AB	AA	BB	AA	AA	AA	AB	AA	AA	AA	AB	AA	AB	AB	AB	AA	AA	AA	AA	AA	AA	AB	AA	AA	AA	AA	AB	AA	AB	AA	AA	AA	AA	AB	AA	AA	AA	AA	AA
1	19576877	AA	AB	NC	AA	AA	AA	AB	AA	AB	AB	AA	AB	AB	BB	AA	AB	AA	AA	AA	AB	AA	AB	AB	AB	AA	AA	AB	AB	AB	AB	AB	AB	AB	AA	AA	AB	AB	AB	AB	AA	AA	AA	BB	AA	AA	AA	AB	AB
1	19686518	BB	BB	AB	BB	BB	BB	BB	BB	AB	AB	BB	AA	BB	BB	BB	AB	BB	BB	BB	AA	BB	AB	AB	AB	BB	BB	BB	AB	AB	AB	AB	AB	BB	BB	BB	AB	AB	AB	AB	BB	BB	BB	AA	BB	BB	AB	AA	AB
1	19715227	BB	AB	AB	AB	AA	AB	AB	AB	AB	BB	AB	BB	BB	AB	AB	AB	AB	AB	AB	AB	BB	BB	AB	AB	AA	AB	AB	BB	BB	BB	AB	BB	BB	BB	AB	BB	BB	AB	BB	BB	AA	AB	BB	AB	AB	BB	BB	BB
1	19758132	AA	AA	AB	AA	AA	AA	AA	AA	AB	AB	AA	BB	AA	AA	AA	AB	AA	AA	AA	BB	AA	AB	AB	AB	AA	AA	AA	AA	AA	AA	AB	AA	AA	AA	AB	AB	AA	AB	AA	AB	AA	AA	AB	AA	AA	BB	AB	AA
1	19793242	AA	AA	AB	AA	AA	AA	AA	AA	AB	AB	AA	BB	AA	AA	AA	AB	AA	AA	AA	AB	AA	AB	AB	AB	AA	AA	AA	AA	AA	AA	AA	AA	AA	AA	AA	AB	AA	AA	AA	AA	AA	AA	AB	AA	AA	AA	AA	AA
1	19827460	BB	BB	BB	BB	BB	BB	BB	BB	BB	BB	BB	BB	BB	BB	BB	BB	BB	BB	BB	BB	BB	BB	BB	BB	BB	BB	BB	BB	BB	BB	BB	BB	BB	BB	BB	BB	BB	BB	BB	BB	BB	BB	BB	BB	BB	BB	BB	BB
1	19828192	AB	BB	AB	AB	BB	BB	AB	BB	BB	BB	BB	BB	BB	AB	BB	BB	BB	BB	BB	BB	BB	BB	BB	BB	BB	BB	AB	AB	AB	AB	AB	AB	BB	AB	BB	BB	AB	AB	AB	BB	BB	BB	AB	BB	BB	BB	AB	AB
1	19832137	AA	AA	AA	AA	AA	AA	AA	AA	AA	AA	AA	AA	AA	AA	AA	AA	AA	AA	AA	AA	AA	AA	AA	AA	AA	AA	AA	AA	AA	AA	AA	AA	AA	AA	AA	AA	AA	AA	AA	AA	AA	AA	AA	AA	AA	AA	AA	AA
1	19837314	BB	BB	AB	BB	BB	BB	BB	BB	AB	AB	BB	AA	BB	BB	BB	AB	BB	BB	BB	AB	BB	AB	AB	AB	BB	BB	BB	BB	BB	BB	AB	BB	BB	BB	AB	AB	BB	BB	BB	AB	BB	BB	AB	BB	BB	AB	BB	BB
1	19852892	AA	AA	AA	AA	AA	AA	AA	AA	AA	AA	AA	AA	AA	AA	AA	AA	AA	AA	AA	AA	AA	AA	AA	AA	AA	AA	AA	AA	AA	AA	AA	AA	AA	AA	AA	AA	AA	AA	AA	AA	AA	AA	AA	AA	AA	AA	AA	AA
1	19866437	AA	AA	AA	AA	AA	AA	AA	AA	AA	AA	AA	AA	AA	AA	AA	AA	AA	AA	AA	AA	AA	AA	AA	AA	AA	AA	AA	AA	AA	AA	AA	AA	AA	AA	AA	AA	AA	AA	AA	AA	AA	AA	AA	AA	AB	AA	AB	AA
1	19868076	BB	BB	BB	BB	BB	BB	BB	BB	BB	BB	BB	BB	BB	BB	BB	BB	BB	BB	BB	BB	BB	BB	BB	BB	BB	BB	BB	BB	BB	BB	BB	BB	BB	BB	BB	BB	BB	BB	BB	BB	BB	BB	BB	BB	BB	BB	BB	BB
1	19882962	AA	AA	AA	AA	AA	AA	AA	AA	AA	AA	AA	AB	AA	AA	AA	AA	AA	AA	AA	AA	AA	AA	AA	AA	AA	AA	AA	AA	AA	AA	AA	AA	AA	AA	AA	AA	AA	BB	AA	BB	AA	AA	AA	AA	AB	AA	BB	AA
1	19895748	AB	BB	AB	BB	BB	AB	BB	AB	AB	AB	BB	AA	BB	BB	AB	AB	BB	AB	BB	AB	BB	AB	AB	AB	AB	BB	BB	AB	AB	AB	AB	AB	BB	BB	AB	AB	AB	AA	AB	AB	AB	BB	AA	BB	AA	AB	AA	AB
1	19930494	AB	BB	NC	BB	BB	AB	AB	AB	AB	AB	BB	AA	BB	AB	AB	AB	BB	AB	BB	AB	BB	AB	AB	AB	AB	BB	AB	AB	AB	AB	AA	AB	NC	BB	AB	AB	AB	AA	AB	AA	AB	BB	AA	BB	AA	AB	AA	AB
1	19975589	AB	AA	AB	AA	AA	AB	AB	AB	AB	BB	AB	BB	AA	AA	AB	AB	AB	BB	AB	AB	AA	BB	AB	AB	AB	AA	AB	AB	AB	AB	AA	AB	AA	AA	AA	BB	AB	AA	AB	AB	AB	AB	AB	AB	AB	NC	AB	AB
1	19990759	AA	AA	AB	AA	AA	AA	AA	AA	AB	AB	AA	AB	AA	AA	AA	AB	AA	AA	AA	AB	AA	AB	AB	AB	AA	AA	AA	AA	AA	AB	AA	AA	AA	NC	AA	AB	AA	AA	AA	AA	AA	AB	AB	AA	AA	AA	AA	AA
1	19998477	AB	BB	NC	BB	BB	AB	AA	AB	AB	AA	AB	AA	BB	AB	AB	AB	AB	AA	AB	AB	BB	AA	AB	AB	AB	BB	AA	AA	AA	AA	AA	AA	BB	BB	AB	AA	AA	AA	AA	AB	AB	AB	AA	AA	AA	AA	AA	AA
1	20013004	AA	AB	AA	AB	AB	AA	AA	AA	AB	AA	AB	AA	AA	AA	AB	AB	AB	AA	AB	AA	AA	AA	AB	AB	AB	NC	AA	AA	AA	NC	AA	AA	AA	AA	NC	AA	AA	AB	AA	AA	AB	AB	NC	AA	AA	AA	AA	AA
1	20420677	BB	BB	BB	BB	BB	BB	BB	BB	BB	BB	BB	BB	BB	BB	BB	BB	BB	BB	BB	BB	BB	BB	BB	BB	BB	BB	BB	BB	BB	BB	BB	BB	BB	BB	BB	BB	BB	BB	BB	BB	BB	BB	BB	BB	BB	BB	BB	BB
1	20437670	BB	BB	BB	BB	BB	BB	BB	BB	BB	BB	BB	BB	BB	BB	BB	BB	BB	BB	BB	BB	BB	BB	BB	BB	BB	BB	BB	BB	BB	BB	BB	BB	BB	BB	BB	BB	BB	BB	BB	BB	BB	BB	BB	BB	BB	BB	BB	BB
1	20627084	AA	AA	AA	AA	AA	AA	AA	AA	AA	AA	AA	AA	AA	AA	AA	AA	AA	AA	AA	AA	AA	AA	AA	AA	AA	AA	AA	AA	AA	AA	AA	AA	AA	AA	AA	AA	AA	AA	AA	AA	AA	AA	AA	AA	AA	AA	AA	AA
1	20641842	AA	AA	AB	AA	AA	AA	AA	AA	AB	AB	AA	AB	AA	AA	AA	AB	AA	AA	AA	AB	AA	AB	AB	AB	AA	AA	AA	AA	AA	AB	AA	AA	AA	AA	AA	AB	AA	AA	AA	AA	AA	AB	AB	AA	AA	AA	AA	AA
1	20642990	BB	AA	BB	AB	AA	AA	BB	AB	AB	AB	AB	BB	AB	BB	AA	AB	AB	AB	AB	BB	AB	AB	AB	AB	AA	AA	BB	BB	AB	BB	AB	BB	BB	BB	AB	AB	BB	BB	BB	AB	AA	AB	BB	AB	AB	AB	AB	BB
1	20648785	AB	BB	NC	BB	BB	BB	AA	BB	AB	AB	AB	AA	BB	AB	BB	AB	AB	AB	AB	AA	BB	AB	AB	AB	BB	BB	AA	AB	BB	AB	AB	AB	BB	BB	BB	AB	AB	AB	AB	AB	BB	AB	AB	BB	AB	BB	BB	AB
1	20723234	AB	AA	NC	AB	AA	AA	AA	AB	AA	AA	AA	AB	AA	AA	AA	AA	AA	AA	AA	AA	AB	AA	AA	AA	AA	AA	AA	AA	AA	AA	AA	AA	AB	BB	AA	AA	AA	AA	AA	AB	AA	AA	AA	AB	AA	AB	AA	AA
1	20750265	AA	BB	AB	AB	AA	AB	AA	AB	BB	BB	AB	AB	AB	AB	BB	BB	AB	AB	AB	BB	BB	BB	AB	AB	AB	BB	AA	AA	AB	AB	AB	AB	AB	AB	BB	BB	AA	AA	AA	BB	AA	BB	AB	BB	AB	BB	AB	AB
1	20819501	AA	AA	AA	AA	AA	AA	AA	AA	AA	AA	AA	AA	AA	AA	AA	AA	AA	AA	AA	AA	AA	AA	AA	AA	AA	AA	AA	AA	AA	AA	AA	AA	AA	AA	AA	AA	AA	AA	AA	AA	AA	AA	AA	AA	AA	AA	AA	AA
1	20870639	BB	BB	BB	BB	AA	BB	BB	BB	BB	BB	BB	BB	BB	BB	BB	BB	AB	BB	BB	BB	BB	BB	AB	AB	BB	BB	BB	BB	BB	BB	BB	BB	BB	BB	BB	BB	BB	BB	BB	BB	AB	BB	BB	BB	BB	BB	BB	BB
1	20879274	BB	BB	BB	BB	BB	BB	BB	BB	BB	BB	BB	BB	AB	BB	BB	BB	BB	BB	BB	AB	AB	BB	BB	BB	BB	BB	BB	BB	BB	BB	BB	BB	BB	BB	BB	BB	BB	BB	BB	AB	BB	BB	BB	BB	BB	BB	BB	BB
1	20902008	AA	BB	AB	AB	BB	BB	AA	BB	BB	AB	AB	BB	AB	AB	BB	BB	BB	BB	AB	BB	BB	AB	BB	BB	BB	BB	AA	AB	AB	BB	AB	BB	AB	AB	AB	AB	AB	BB	AB	BB	BB	BB	BB	AA	AA	AB	AB	AB
1	20933816	AA	AB	NC	AB	BB	AB	BB	AB	BB	BB	BB	BB	AB	AA	AB	BB	AB	AB	BB	AB	AB	BB	BB	BB	BB	AB	BB	BB	BB	BB	BB	AB	AA	AA	BB	BB	BB	BB	BB	BB	BB	BB	BB	AB	AB	BB	BB	AB
1	20944785	BB	AB	BB	AB	BB	AB	BB	AB	AB	BB	AB	AB	AB	BB	AB	AB	BB	AB	AB	BB	AB	BB	BB	BB	AA	AB	BB	AB	AB	AB	BB	AB	BB	BB	AB	BB	AB	AA	AB	AB	AB	AB	AB	BB	BB	BB	AB	AB
1	20985372	AB	AB	NC	AB	BB	AB	BB	AB	BB	BB	BB	BB	AA	AB	AB	BB	AB	AB	BB	AB	AB	BB	BB	BB	BB	AB	BB	BB	BB	BB	BB	AB	AA	AA	BB	BB	BB	BB	BB	AB	BB	BB	BB	AB	BB	BB	AB	BB
1	21044474	BB	BB	BB	BB	BB	BB	BB	BB	BB	BB	BB	BB	BB	BB	BB	BB	BB	BB	BB	BB	BB	BB	BB	BB	BB	BB	BB	BB	BB	BB	BB	BB	BB	BB	BB	BB	BB	BB	BB	BB	BB	BB	BB	BB	BB	BB	BB	BB
1	21076865	AA	AA	AA	AA	AA	AA	AA	AA	AA	AB	AA	AB	AA	AA	AA	AA	AA	AA	AA	AA	AA	AB	AA	AA	AA	AA	AA	AA	AB	AA	AB	AA	AA	AA	AB	AB	AA	AA	AA	AB	AA	AA	AA	BB	BB	AB	AA	AB
1	21104634	BB	BB	AB	BB	BB	BB	BB	BB	AB	AB	BB	AB	BB	BB	BB	AB	BB	BB	BB	AB	BB	AB	AB	AB	BB	BB	BB	BB	BB	AB	BB	BB	BB	BB	AB	AB	BB	BB	BB	BB	BB	AB	AB	AB	BB	BB	BB	AB
1	21111153	AA	AB	AB	AB	BB	AA	AB	AA	BB	BB	BB	BB	AA	AA	AB	BB	AB	AA	BB	AB	AA	BB	BB	BB	AB	AB	AB	BB	BB	BB	AB	AA	AA	AA	BB	BB	BB	BB	BB	AB	AB	BB	BB	BB	BB	BB	AA	BB
1	21179164	BB	BB	AB	BB	BB	BB	AB	BB	AB	AB	NC	AA	BB	BB	BB	AB	BB	BB	NC	AB	BB	AB	AB	AB	BB	BB	NC	AB	BB	AB	AB	BB	BB	BB	NC	AB	AB	AB	AB	AB	BB	AB	AB	AA	BB	BB	BB	AB
1	21206468	BB	BB	BB	BB	BB	BB	BB	BB	BB	BB	BB	BB	BB	BB	BB	BB	BB	BB	BB	BB	BB	BB	BB	BB	BB	BB	BB	BB	BB	BB	AB	BB	BB	BB	BB	BB	BB	BB	BB	BB	BB	BB	BB	BB	BB	BB	BB	BB
1	21223815	AB	AB	BB	AB	BB	AA	BB	AA	BB	BB	BB	BB	AA	AB	AB	BB	BB	AB	BB	AB	AB	BB	BB	BB	AB	AB	BB	BB	BB	BB	BB	BB	AA	AA	BB	BB	BB	BB	BB	AB	AB	BB	BB	BB	BB	BB	BB	BB
1	21258195	BB	BB	AB	BB	BB	BB	AB	BB	AB	AA	AB	AA	BB	BB	BB	AB	BB	BB	AB	AB	BB	AA	AB	AB	BB	BB	AB	AB	AB	AB	AB	BB	BB	BB	AB	AA	AB	AB	AB	AB	BB	AB	AB	AA	AB	AB	BB	AB
1	21277715	AA	AA	AA	AA	AA	AA	AA	AA	AA	AA	AA	AA	AA	AA	AA	AA	AA	AA	AA	AA	AA	AA	AA	AA	AA	AA	AA	AA	AA	AA	AA	AA	AA	AA	AA	AA	AA	AA	AA	AA	AA	AA	AA	AA	AA	AA	AA	AA
1	21316324	AA	AA	AA	AA	AA	AA	AA	AA	AA	AA	AA	AA	AA	AA	AA	AA	AA	AA	AA	AA	AA	AA	AA	AA	AA	AA	AA	AA	AA	AA	AA	AA	AA	AA	AA	AA	AA	AA	AA	AA	AA	AA	AA	AA	AA	AA	AA	AA
1	21373487	AA	AB	AA	AB	BB	AA	AA	AA	AB	AA	AA	AA	AA	AA	AB	AB	AB	AA	AA	AA	AA	AA	AB	AB	AB	AB	AA	AA	AA	AA	AA	AA	AA	AA	AA	AA	AA	AA	AA	AA	AB	AA	AA	AA	AA	AB	AA	AA
1	21394971	AA	AA	NC	AA	AA	AA	AA	AA	AA	AA	AA	AA	AA	AA	AA	AA	AA	AA	AA	AB	AA	AA	AA	AA	AA	AA	AA	AA	AA	AA	AA	AA	AA	BB	AA	AA	AA	AA	AA	AA	AA	AA	AA	AA	AA	AA	AA	AA
1	21405071	BB	AB	BB	AB	AA	BB	BB	BB	AB	BB	BB	BB	BB	BB	AB	AB	AB	BB	BB	BB	BB	BB	AB	AB	AB	AB	BB	BB	BB	BB	BB	BB	BB	BB	BB	BB	BB	BB	BB	BB	AB	BB	BB	BB	BB	AB	BB	BB
1	21430574	AA	BB	AA	AA	NC	AB	AA	AB	NC	AA	AA	AA	AB	BB	BB	AA	AA	AB	AA	AA	AB	AA	AA	AA	BB	BB	AA	AA	AA	AA	AA	AA	AA	AA	AA	AA	AA	AA	AA	AB	BB	AA	AA	AA	AB	AA	AA	AA
1	21503298	BB	BB	NC	BB	BB	BB	AA	BB	AB	AA	AA	AA	BB	BB	BB	AB	BB	BB	AA	AA	BB	AA	AB	AB	BB	BB	AA	AA	AA	AA	AA	AB	BB	BB	AA	AA	AA	AA	AA	AB	BB	AA	AA	AA	AA	AB	AA	AA
1	21505077	AA	AA	AA	AA	AA	AA	AA	AA	AA	AA	AA	AA	AA	AA	AA	AA	AA	AA	AA	AA	AA	AA	AA	AA	AA	AA	AA	AA	AA	AA	AA	AA	AA	AA	AA	AA	AA	AA	AA	AB	AA	AA	AA	AA	AA	AA	AA	AA
1	21600956	AA	AB	AA	AB	NC	AB	AA	AB	AB	AA	AA	AA	AA	AA	AB	AB	AB	AB	AA	AA	AA	AA	AB	AB	BB	AB	AA	AA	AA	AA	AA	NC	NC	AA	AA	AB	AA	AA	AA	AA	BB	AA	AA	AA	AA	AB	AA	AA
1	21610516	BB	AA	BB	AB	AB	AB	BB	AA	AB	AB	AB	AB	AA	AA	AA	AB	AA	AA	AB	BB	AA	AB	AB	AB	AA	AA	BB	AB	AA	AB	AB	AA	AA	AA	AA	AB	AB	AB	AB	AB	AA	AB	AB	AB	AA	AB	AA	AA
1	21676342	BB	AB	NC	BB	BB	AB	BB	AB	BB	BB	BB	BB	AA	AA	AB	BB	BB	BB	BB	BB	AA	BB	BB	BB	BB	AB	BB	BB	BB	BB	BB	BB	AA	AA	BB	BB	BB	BB	BB	BB	BB	BB	BB	BB	AB	BB	AB	AB
1	21684667	AA	AA	AA	AA	AA	AA	AA	AA	AA	AA	AA	AA	AA	AA	AA	AA	AA	AA	AA	AA	AA	AA	AA	AA	AA	AA	AA	AA	AA	AA	AA	AA	AA	AA	AA	AA	AA	AA	AA	AA	AA	AA	AA	AA	AA	AA	AA	AA
1	21713586	BB	AA	NC	AB	AB	AB	BB	AB	AB	AB	AB	BB	AA	AA	AA	AB	AB	BB	AB	BB	AA	AB	AB	AB	AB	AA	BB	AB	AB	AB	BB	AB	AA	AA	AB	AB	AB	AB	AB	AB	AB	AB	AB	AB	AB	AB	AB	AB
1	21718827	AA	BB	AA	AB	AB	AB	AA	AB	NC	AB	AB	AA	BB	BB	BB	AB	AB	AA	AB	AA	BB	AB	AB	AB	AB	BB	AA	AB	AB	AB	AA	AB	BB	BB	AB	AB	AB	AB	AB	AB	AB	AB	AB	AB	AB	AB	AB	AB
1	21790591	BB	AB	BB	BB	BB	BB	BB	NC	BB	BB	BB	BB	NC	AA	AB	BB	AB	BB	BB	BB	AB	BB	BB	BB	BB	AB	BB	BB	BB	BB	BB	AB	AB	NC	BB	BB	BB	BB	BB	AB	BB	BB	BB	NC	BB	BB	BB	BB
1	21811846	AA	AA	AA	AA	AA	AA	AA	AA	AA	AA	AA	AA	AA	AA	AA	AA	AA	AA	AA	AA	AA	AA	AA	AA	AA	AA	AA	AA	AA	AA	AA	AA	AA	AA	AA	AA	AA	AA	AA	AA	AA	AA	AA	AA	AA	AA	AA	AA
1	21860582	AA	AA	AA	AA	AA	AA	AA	AA	AA	AA	AA	AA	AA	AA	AA	AA	AA	AA	AA	AA	AA	AA	AA	AA	AA	AA	AA	AA	AA	AA	AA	AA	AA	AA	AA	AA	AA	AA	AA	AA	AA	AA	AA	AA	AA	AA	AA	AA
1	21868647	AB	BB	NC	BB	BB	AB	AA	BB	NC	AA	AA	AA	BB	BB	BB	AB	BB	BB	AA	AA	BB	AA	AB	AB	BB	BB	AA	AA	AA	AA	AA	AB	BB	BB	AA	AA	AA	AA	AA	BB	BB	AA	AA	AA	AA	AB	AA	AA
1	21894243	BB	BB	BB	BB	BB	BB	BB	BB	BB	BB	BB	BB	BB	BB	BB	BB	BB	BB	BB	BB	BB	BB	BB	BB	BB	BB	BB	BB	BB	BB	BB	BB	BB	BB	BB	BB	BB	BB	BB	BB	BB	BB	BB	BB	BB	BB	BB	BB
1	21938260	AA	AB	AB	AB	BB	AA	AB	AB	AB	AB	AB	AB	AB	AA	AB	AB	AB	AB	AB	AA	AA	AB	AB	AB	AB	AB	AB	AB	BB	AB	BB	AB	AB	BB	BB	AB	AB	AB	AB	AA	AB	AB	AB	AB	AB	BB	BB	AB
1	21967275	BB	AA	NC	AB	AA	AB	BB	AA	AB	AB	BB	BB	AA	AA	AA	AB	AA	AB	BB	AB	AA	AB	AB	AB	AA	AA	BB	AB	AA	AB	BB	AA	AA	AA	BB	AB	AB	AB	AB	AB	AA	BB	AB	AB	AA	AB	AB	AB
1	22066956	BB	BB	AA	BB	BB	BB	AB	BB	NC	AA	BB	AA	BB	BB	BB	AB	BB	BB	BB	AB	BB	AB	NC	AB	BB	BB	AB	BB	AB	AB	AB	BB	BB	BB	AB	AA	BB	AB	AB	AB	BB	AB	AB	BB	AB	BB	BB	BB
1	22075765	NC	AA	AB	AB	AA	AB	AB	AA	AB	AB	AB	AB	AA	AA	AA	AB	AA	AA	AB	AB	AA	AB	AB	AB	AA	AA	AB	AB	AA	AB	AB	AA	AA	AA	AA	AB	AB	AB	AB	AA	AA	AB	AB	AB	AA	AB	AB	AB
1	22107348	AA	AA	NC	AA	AA	AA	AB	AA	AB	AB	AA	BB	AA	AA	AA	AB	AA	AA	AA	AB	AA	AB	AB	AB	AA	AA	AB	AA	AA	AB	AB	AA	AA	AA	AA	AB	AA	AB	AB	AB	AA	AB	AB	AA	AA	AA	AA	AA
1	22133457	BB	BB	AB	BB	BB	BB	BB	BB	AB	AB	BB	AA	BB	BB	BB	AB	BB	AB	BB	AB	BB	AB	AB	AB	BB	BB	BB	BB	BB	AB	BB	BB	BB	BB	BB	AB	BB	AB	AB	BB	BB	AB	AB	BB	BB	BB	BB	BB
1	22184356	AA	AB	AA	AA	AA	AA	AA	AB	AA	AA	AB	AA	AB	BB	AB	AA	AA	AA	AB	AA	AA	AB	AA	AA	AA	AB	AA	AB	AB	AB	AA	AB	AB	AA	AB	AA	AB	AB	AB	AA	AA	AB	AB	AA	AA	AA	AB	AA
1	22216753	BB	AB	BB	BB	BB	AB	BB	AA	BB	BB	BB	BB	AB	AA	AB	BB	AB	AB	BB	BB	AB	BB	BB	BB	AB	AB	BB	BB	BB	BB	BB	AB	AA	BB	BB	BB	BB	BB	BB	AB	AB	BB	BB	AB	AB	BB	BB	AB
1	22233155	AA	AA	AA	AA	AA	AA	AA	AA	AA	AA	AA	AA	AA	AA	AA	AA	AA	AA	AA	AA	AA	AA	AA	AA	AA	AA	AA	AA	AA	AA	AA	AA	AA	AA	AA	AA	AA	AA	AA	AA	AA	AA	AA	AA	AA	AA	AA	AA
1	22273966	BB	AA	NC	AB	AA	AB	BB	AA	AB	AB	AB	BB	AA	AA	AA	AB	AA	AB	AB	BB	AA	AB	AB	AB	AA	AA	BB	AB	AB	AB	AB	AA	AA	AA	AB	AB	AB	AB	AB	AB	AA	AB	AB	AB	AB	AB	AB	AB
1	22309283	BB	BB	BB	BB	BB	BB	BB	BB	BB	BB	BB	BB	BB	BB	BB	BB	BB	BB	BB	BB	BB	BB	BB	BB	BB	BB	BB	BB	BB	BB	BB	BB	BB	BB	BB	BB	BB	BB	BB	BB	BB	BB	BB	BB	BB	BB	BB	BB
1	22322441	AA	AB	BB	AB	BB	AA	BB	AA	BB	BB	AB	BB	AA	AA	AB	BB	AB	AA	AB	AB	AA	AB	BB	BB	AB	AB	BB	AB	AA	AB	AB	AA	AA	AA	AA	BB	AB	AB	AB	AB	AB	AB	AB	AA	AA	BB	AA	NC
1	22328219	BB	BB	NC	BB	BB	BB	BB	AB	BB	BB	AB	BB	AB	BB	BB	BB	BB	BB	AB	BB	AB	AB	BB	BB	BB	BB	BB	AB	AB	AB	BB	AB	BB	AA	AB	BB	AB	AB	AB	AA	BB	AB	AB	BB	BB	BB	AB	BB
1	22359683	BB	AA	NC	AB	AA	AB	BB	AA	AB	AB	BB	BB	AA	AA	AA	AB	AA	AB	BB	BB	AA	BB	AB	AB	AA	AA	BB	BB	BB	BB	BB	AB	AA	AA	BB	AB	BB	BB	BB	AB	AA	BB	BB	AB	BB	AB	BB	AB
1	22385418	AA	AA	AA	AA	AA	AA	AA	AA	AA	AA	AA	AA	AA	AA	AA	AA	AA	AA	AA	AA	AA	AA	AA	AA	AA	AA	AA	AA	AA	AA	AA	AA	AA	AA	AA	AA	AA	AA	AA	AA	AA	AA	AA	AA	AA	AA	AA	AA
1	22426516	BB	BB	BB	BB	BB	BB	BB	AB	BB	BB	AB	BB	AB	BB	BB	BB	BB	BB	AB	BB	BB	BB	BB	BB	BB	BB	BB	BB	BB	BB	BB	BB	AB	BB	AB	BB	BB	BB	BB	BB	BB	AB	BB	AB	BB	BB	BB	BB
1	22428538	AA	AB	AA	AB	AB	AA	AA	AA	AB	AA	AA	AA	AA	AA	AB	AB	AB	AA	AA	AA	AA	AA	AB	AB	AB	AB	AA	AA	AA	AA	AA	AA	AA	AA	AA	AB	AA	AA	AA	AA	AB	AA	AA	AA	AA	AB	AA	AA
1	22466694	AB	AB	AA	BB	AA	AB	AA	AB	NC	AA	AB	AA	AA	AA	AB	NC	AA	AB	AB	AA	AA	AA	AA	AA	BB	AB	AA	AA	AB	AA	AA	NC	AA	AA	BB	AA	AA	AA	AA	AA	AB	AB	AA	NC	AB	AB	AB	AA
1	22481214	AB	AB	AA	BB	AA	AB	AA	AB	AB	AA	AB	AA	AA	AA	AB	AB	AA	AB	AB	AA	AA	AA	AA	AA	BB	AB	AA	AA	AB	AA	AA	AA	AA	AA	BB	AA	AA	AA	AA	AA	AB	AB	AA	NC	AB	AB	AB	AA
1	22498675	AA	AA	AA	AA	AA	AB	AA	AB	AA	AA	AA	AA	NC	AA	AA	AA	AA	AA	AA	AA	AB	AA	AA	AA	AA	AA	AA	AA	AA	AA	AA	NC	AA	AA	AA	AA	AA	AA	AA	AA	AA	AA	AA	NC	AA	AA	AA	AA
1	22540675	BB	BB	BB	BB	BB	BB	BB	BB	BB	BB	BB	BB	BB	BB	BB	BB	BB	BB	BB	BB	BB	BB	BB	BB	BB	BB	BB	BB	BB	BB	BB	BB	BB	BB	AB	BB	BB	BB	BB	NC	BB	BB	BB	BB	BB	BB	BB	BB
1	22580392	BB	BB	BB	BB	BB	BB	BB	BB	BB	BB	BB	BB	BB	BB	BB	BB	BB	BB	BB	BB	BB	BB	BB	BB	BB	BB	BB	BB	BB	BB	BB	BB	BB	BB	BB	BB	BB	BB	BB	BB	BB	BB	BB	BB	BB	BB	BB	BB
1	22609084	AA	AA	AB	AA	AB	AA	AB	AA	AB	NC	AA	AB	AA	AA	AA	AB	AB	AA	AA	AA	AA	NC	BB	BB	AA	AA	AB	AA	AA	AB	NC	AA	AA	AA	AA	BB	AA	AA	AB	AA	AB	AB	AB	AA	AA	AB	AA	AA
1	22644187	BB	AB	BB	AB	BB	BB	BB	BB	AB	BB	AB	BB	BB	BB	AB	AB	AB	BB	AB	BB	BB	BB	AB	AB	AB	AB	BB	BB	BB	BB	BB	BB	BB	BB	AA	BB	BB	BB	BB	BB	AB	AB	BB	BB	BB	BB	AB	BB
1	22671989	AA	AA	AA	AA	AA	AA	AA	AA	AA	AA	AA	AA	AA	AA	AA	AA	AA	AA	AA	AA	AA	AA	AA	AA	AA	AA	AA	AA	AA	AA	AA	AA	AA	AA	AA	AA	AA	AA	AA	AA	AA	AA	AA	AA	AA	AA	AA	AA
1	22679750	NC	AA	AB	AA	AB	AB	AA	AB	AA	AA	AA	AB	AA	NC	AA	AA	AA	AB	AA	NC	AA	AA	AA	AA	AB	AA	AA	AA	AA	AA	AB	AA	AA	NC	AA	AA	AA	AA	AA	AB	AB	AA	AA	AA	NC	BB	AB	NC
1	22715654	BB	AB	AB	AB	AB	AA	AB	AA	AA	AA	AB	AB	AA	BB	AB	AA	AB	AA	AB	BB	AB	AA	AA	AA	AA	AB	AB	AB	AB	AA	AB	AB	AB	BB	AA	AA	AB	AB	AA	AB	AA	AA	AA	AA	BB	BB	AB	BB
1	22715654	BB	AB	AB	AB	AB	AA	AB	AA	AA	AA	AB	AB	AA	BB	AB	AA	AB	AA	AB	BB	AB	AA	AA	AA	AA	AB	AB	AB	AB	AA	AB	NC	AB	BB	AA	AA	AB	AB	AA	AB	AA	AA	AA	AA	BB	BB	AB	BB
1	22750062	AA	AA	AB	AA	AB	AA	AB	AA	AB	AB	AA	AB	AA	AA	AA	AB	AA	AA	AA	AA	AA	AB	AB	AB	AA	AA	AB	AA	AA	AB	AB	AA	AA	AA	AA	BB	AA	AA	AB	AA	AA	AB	AB	AA	AA	AA	AA	AA
1	22750526	AA	AA	AA	AA	AA	AA	AA	AA	AA	AA	AA	AA	AA	AA	AA	AA	AA	AA	AA	AA	AA	AA	AA	AA	AA	AA	AA	AA	AA	AA	AA	AA	AA	AA	AA	AA	AA	AA	AA	AA	AA	AA	AA	AA	AA	AA	AA	AA
1	22773076	BB	BB	BB	BB	BB	BB	BB	BB	BB	BB	BB	BB	BB	BB	BB	BB	BB	BB	BB	BB	BB	BB	BB	BB	BB	BB	BB	BB	BB	BB	BB	BB	BB	BB	BB	BB	BB	BB	BB	BB	BB	BB	BB	BB	BB	BB	BB	BB
1	22783490	BB	BB	BB	BB	BB	AB	BB	AB	BB	AB	BB	BB	AA	BB	BB	BB	BB	AB	BB	BB	AB	AB	BB	BB	BB	BB	BB	AB	AB	AB	BB	AB	AB	BB	BB	BB	AB	AB	AB	AB	BB	BB	AB	AA	BB	BB	BB	BB
1	22783556	AA	AA	AA	AA	AA	AA	AA	AA	AA	AA	AA	AA	AA	AA	AA	AA	AA	AA	AA	AA	AA	AA	AA	AA	AA	AA	AA	AA	AA	AA	AA	AA	AA	AA	AA	AA	AA	AA	AA	AA	AA	AA	AA	AA	AA	AA	AA	AA
1	22790597	BB	BB	BB	BB	BB	BB	BB	AB	BB	BB	BB	BB	BB	AB	AB	BB	BB	BB	BB	BB	BB	BB	BB	BB	BB	BB	BB	BB	NC	BB	BB	BB	AB	BB	BB	BB	BB	BB	BB	BB	BB	BB	BB	NC	BB	BB	BB	BB
1	22822369	BB	AB	NC	AB	AA	AB	AB	AB	AA	AB	AB	AA	BB	BB	AB	AA	AB	AB	AB	BB	BB	AB	AA	AA	AA	AB	AB	BB	BB	AB	AB	BB	BB	BB	AA	AA	BB	AB	AB	AB	AA	AA	AB	BB	BB	AB	AA	BB
1	22849187	BB	BB	BB	BB	BB	BB	BB	BB	BB	BB	BB	BB	BB	BB	BB	BB	BB	BB	BB	BB	BB	BB	BB	BB	BB	BB	BB	BB	BB	BB	BB	BB	BB	BB	BB	BB	BB	BB	BB	BB	BB	BB	BB	BB	BB	BB	BB	BB
1	22857939	BB	AB	NC	AB	AA	AB	AB	AB	NC	AB	AB	AA	BB	BB	AB	AA	AB	AB	AB	BB	BB	AB	AA	AA	AA	AB	AB	BB	BB	AB	AA	BB	BB	BB	AA	AA	BB	AB	AB	AB	AA	AA	AB	BB	BB	AB	AA	BB
1	22921027	BB	BB	BB	BB	BB	AB	BB	AB	BB	AB	BB	BB	AA	BB	BB	BB	BB	AB	BB	BB	AB	AB	BB	BB	BB	BB	BB	AB	AA	AB	BB	AB	AB	BB	BB	BB	AB	AA	AB	AB	BB	BB	AB	AA	BB	BB	BB	AB
1	22964178	BB	BB	BB	BB	BB	AB	BB	AB	BB	AB	BB	BB	AB	BB	BB	BB	BB	BB	BB	BB	AB	AB	BB	BB	BB	BB	BB	AB	AA	AB	BB	AB	BB	BB	BB	BB	AB	AA	AB	BB	BB	BB	AB	AA	BB	BB	BB	AB
1	23000434	AA	AA	AA	AA	AA	AA	AA	AA	AA	AA	AA	AA	AB	AA	AA	AA	AA	AB	AA	AA	AA	AA	AA	AA	AA	AA	AA	AA	AA	AA	AA	AA	AB	AA	AA	AA	AA	AA	AA	AB	AA	AA	AA	AA	AA	AA	AA	AA
2	12966	BB	AB	AB	AA	AA	BB	AB	AB	AB	AB	AB	AB	AA	AB	BB	AB	AA	AB	BB	AB	AB	AB	AB	AB	AB	BB	BB	AB	AA	AB	AA	AB	AB	AB	AB	AB	AB	AB	AB	BB	AB	BB	AB	AA	AA	AA	AA	AB
2	39272	BB	BB	BB	BB	BB	BB	BB	BB	BB	BB	BB	BB	BB	BB	BB	BB	BB	AB	BB	BB	BB	BB	BB	BB	BB	BB	BB	BB	BB	BB	BB	BB	BB	BB	BB	BB	BB	BB	BB	AA	BB	BB	BB	BB	BB	BB	BB	BB
2	46846	BB	AB	AB	AB	AB	BB	AB	AB	BB	BB	BB	AB	AA	AB	BB	AB	AA	AA	BB	AB	AB	BB	AB	AB	AB	BB	BB	BB	AB	BB	AA	BB	AB	BB	BB	BB	BB	BB	BB	AA	BB	BB	BB	AB	AB	AA	AB	AB
2	80247	AA	AB	AB	AB	NC	AA	AB	AB	AA	AA	AA	AB	BB	AB	AA	AB	BB	AB	AA	AB	BB	AA	AB	AB	AB	AA	AA	AA	AB	AA	BB	AA	BB	AA	AA	AA	AA	AA	AA	AA	AA	AA	AA	AB	AB	BB	AB	AB
2	109895	BB	BB	BB	BB	BB	BB	BB	BB	BB	BB	BB	BB	BB	BB	BB	BB	BB	AB	BB	BB	BB	BB	BB	BB	BB	BB	BB	BB	BB	BB	BB	BB	BB	BB	BB	BB	BB	BB	BB	AA	BB	BB	BB	BB	BB	BB	BB	BB
2	161067	BB	BB	AB	BB	BB	BB	BB	AB	BB	BB	BB	AB	AB	AB	BB	AB	AB	BB	BB	BB	AB	AB	AB	AB	BB	BB	BB	AB	AB	AB	AB	BB	AB	BB	BB	AB	AB	BB	AB	BB	BB	BB	AB	BB	BB	BB	BB	BB
2	196889	BB	BB	AB	BB	BB	BB	BB	BB	BB	BB	BB	BB	BB	BB	BB	BB	BB	BB	BB	BB	BB	BB	AB	AB	BB	BB	AB	BB	BB	BB	BB	BB	BB	BB	BB	BB	BB	AB	BB	BB	BB	BB	BB	BB	BB	BB	AB	BB
2	235174	BB	BB	AB	BB	BB	BB	BB	BB	BB	BB	BB	BB	BB	BB	BB	BB	BB	BB	BB	BB	BB	BB	AB	AB	BB	BB	AB	BB	BB	BB	BB	BB	BB	BB	BB	BB	BB	AB	BB	BB	BB	BB	BB	BB	BB	BB	AB	BB
2	235677	BB	BB	BB	BB	BB	BB	BB	BB	BB	BB	BB	BB	BB	BB	BB	BB	BB	BB	BB	BB	BB	BB	BB	BB	BB	BB	BB	BB	BB	BB	BB	BB	BB	BB	BB	BB	BB	BB	BB	BB	BB	BB	BB	BB	BB	BB	BB	BB
2	245862	BB	BB	BB	BB	BB	BB	BB	BB	BB	AB	AB	BB	BB	AB	BB	AB	BB	BB	BB	AB	BB	BB	AB	AB	BB	BB	BB	AB	AB	AB	AB	BB	BB	BB	AB	AB	BB	BB	BB	BB	BB	BB	BB	BB	AA	AB	AB	AB
2	257151	BB	BB	BB	BB	BB	BB	BB	BB	BB	BB	BB	BB	BB	BB	BB	BB	BB	BB	BB	BB	BB	BB	BB	BB	BB	BB	BB	BB	BB	BB	BB	BB	BB	BB	BB	BB	BB	BB	BB	BB	BB	BB	BB	BB	BB	BB	BB	BB
2	262262	AA	AA	AA	AA	AA	AA	AA	AA	AA	AA	AA	AA	AA	AA	AA	AA	AA	AA	AA	AA	AA	AA	AA	AA	AA	AA	AA	AA	AA	AA	AA	AA	AA	AA	AA	AA	AA	AA	AA	AA	AA	AA	AA	AA	AA	AA	AA	AA
2	266001	AA	AA	AA	AA	AA	AA	AA	AA	AA	AA	AA	AA	AA	AA	AA	AA	AA	AA	AA	AA	AA	AA	AA	AA	AA	AA	AA	AA	AA	AA	AA	AA	AA	AA	AA	AA	AA	AA	AA	AA	AA	AA	AA	AA	AA	AA	AA	AA
2	266133	AA	AB	AB	AB	BB	AA	AB	AB	AA	BB	BB	BB	AB	AB	AA	BB	AB	AA	BB	AB	AB	AB	BB	BB	AB	AB	BB	AB	BB	AB	AB	BB	AB	AB	BB	AB	AB	BB	AB	BB	AB	BB	AB	AB	BB	BB	BB	BB
2	269208	BB	BB	NC	BB	BB	BB	AB	AB	BB	AB	BB	AA	BB	BB	BB	AB	AB	BB	AB	BB	BB	AB	BB	BB	BB	BB	AB	BB	AB	BB	BB	AB	BB	AB	BB	BB	AB	AB	AB	AA	AB	AB	AB	BB	BB	BB	BB	AB
2	296224	AA	AA	AB	AA	AA	AA	AA	AA	AA	AA	AA	AA	AA	AA	AA	AA	AA	AA	AA	AA	AA	AA	AB	AB	AA	AA	AB	AA	AA	AA	AA	AA	AA	AA	AA	AA	AA	AB	AA	AA	AA	AA	AA	AA	AA	AA	AA	AA
2	328553	BB	BB	BB	BB	BB	BB	BB	BB	BB	AB	AB	BB	BB	AB	BB	AB	BB	BB	BB	AB	BB	BB	AB	AB	BB	BB	BB	AB	AB	AB	BB	BB	BB	BB	BB	AB	BB	BB	BB	BB	BB	BB	BB	BB	AA	AB	AB	AB
2	349619	BB	BB	AB	BB	BB	BB	AB	BB	BB	AB	AB	BB	BB	AB	BB	BB	BB	BB	AB	BB	BB	BB	AB	AB	BB	BB	AB	BB	AB	BB	AB	AB	BB	BB	AB	BB	BB	AB	BB	BB	BB	AB	BB	BB	BB	BB	AB	AB
2	358571	AA	AA	AA	AA	AA	AA	AA	AA	AA	AA	AA	AA	AA	AA	AA	AA	AA	AA	AA	AA	AA	AA	AA	AA	AA	AA	AA	AA	AA	AA	AA	AB	AA	AA	AB	AA	AA	AA	AA	AA	AA	AA	AA	AA	AA	AA	AB	AA
2	381365	BB	BB	BB	BB	BB	BB	AB	BB	BB	AB	BB	BB	BB	AB	BB	BB	BB	BB	BB	BB	BB	BB	BB	BB	BB	BB	BB	BB	AB	BB	AB	BB	BB	BB	AB	BB	BB	BB	BB	BB	BB	BB	BB	BB	BB	BB	AB	AB
2	422927	BB	BB	AB	BB	BB	BB	AB	AB	BB	AB	AB	AB	BB	BB	BB	AB	BB	BB	AB	AB	BB	AB	AA	AA	BB	BB	AA	AB	BB	AB	BB	AB	BB	AB	AB	AB	AB	AB	AB	AB	BB	AB	AB	BB	AB	AB	AB	AB
2	424424	BB	AB	AB	AB	AA	BB	BB	BB	BB	BB	AB	AB	AB	BB	BB	AA	AB	BB	BB	AB	AB	BB	AA	AA	AB	AB	AB	AB	AB	AB	BB	AB	AB	BB	BB	AB	BB	AA	BB	AB	AB	BB	BB	AB	AA	AA	AB	BB
2	453380	AA	AA	AB	AA	AA	AA	AA	AA	AA	AB	BB	AA	AA	AB	AA	AB	AA	AA	AB	AB	AA	AA	BB	BB	AA	AA	AB	AB	AB	AB	AB	AA	AA	AA	AB	AB	AA	AB	AA	AA	AA	AB	AA	AA	AB	AB	BB	AB
2	481400	BB	BB	AB	BB	BB	BB	BB	BB	BB	BB	AA	BB	BB	BB	BB	AB	BB	BB	AB	AB	BB	BB	AA	AA	BB	BB	AB	AB	BB	AB	AB	BB	BB	BB	AB	AB	BB	AB	BB	BB	BB	AB	BB	BB	AB	AB	AB	BB
2	486451	BB	AB	BB	AB	BB	BB	BB	BB	BB	BB	BB	BB	BB	BB	BB	BB	BB	BB	BB	BB	AB	BB	BB	BB	BB	AB	BB	BB	BB	BB	BB	BB	AB	BB	BB	BB	BB	BB	BB	AB	BB	BB	BB	AB	BB	AB	BB	BB
2	517596	AA	AA	AB	AA	AA	AA	AB	AA	AA	BB	AA	AB	AA	AA	AA	AA	AA	AA	AB	AA	AA	AB	AB	AB	AA	AA	BB	AA	AB	AA	AA	AA	AA	AA	AB	AA	AB	AB	AB	AA	AA	AB	AB	AA	AA	AA	AB	AB
2	543373	BB	BB	AB	AB	BB	BB	AB	BB	BB	AA	AA	AB	AB	BB	BB	AB	BB	BB	AA	AB	AB	AB	AA	AA	BB	BB	AA	AB	AB	AB	AB	BB	AB	BB	AB	AB	AB	AB	AB	AB	BB	AA	AB	AB	AA	AB	AA	AB
2	578645	BB	BB	BB	BB	BB	BB	BB	BB	BB	BB	AA	BB	BB	BB	BB	AB	BB	BB	AB	AB	BB	BB	AB	AB	BB	BB	BB	AB	BB	AB	BB	BB	BB	BB	BB	AB	BB	BB	BB	AB	BB	AB	BB	BB	AB	AB	AB	BB
2	578893	AA	AB	AB	AA	BB	AA	AA	AB	AA	AA	BB	AB	AB	AB	AA	BB	AB	AA	AB	AB	AA	AA	BB	BB	AB	AB	AB	AB	AB	AB	AB	BB	AA	AB	AB	AB	AA	BB	AA	BB	AB	AB	AA	AB	BB	BB	AB	AB
2	588818	AA	AA	AA	AA	AA	AA	AA	AA	AA	AA	AA	AA	AA	AA	AA	AA	AA	AA	AA	AA	AA	AA	AA	AA	AA	AA	AA	AA	AA	AA	AA	AA	AA	AA	AA	AA	AA	AA	AA	AA	AA	AA	AA	AA	AA	AA	AA	AA
2	604535	AA	AB	AA	AA	BB	AA	AB	AB	AA	BB	AB	BB	AB	AB	AA	BB	AB	AA	AB	AB	AA	AB	AB	AB	AB	AB	AB	AB	BB	AB	AA	BB	AA	AB	AB	AB	AB	AB	AB	AB	AB	AB	AB	AB	BB	BB	BB	BB
2	655133	BB	AB	AB	BB	AB	AB	AA	BB	BB	AA	AA	AA	AB	BB	BB	AA	AB	BB	AA	AB	BB	AB	AA	AA	AA	AB	AA	AB	AA	AB	BB	AB	BB	BB	BB	AB	AB	AA	AB	BB	AA	AA	AB	AA	AB	AB	AB	AA
2	670423	AA	AB	AA	AA	AB	AA	AA	AA	AA	AA	AA	AB	AB	AA	AA	AB	AB	AA	AA	AA	AA	AA	AA	AA	AB	AB	AA	AA	AB	AA	AA	BB	AA	AA	BB	AA	AA	AB	AA	AB	AB	AA	AA	AB	AB	AB	AA	AA
2	684788	BB	BB	BB	BB	BB	BB	BB	BB	BB	BB	BB	BB	BB	BB	BB	BB	BB	BB	BB	BB	BB	BB	BB	BB	BB	BB	BB	BB	BB	BB	BB	BB	BB	BB	BB	BB	BB	BB	BB	BB	BB	BB	BB	BB	BB	BB	BB	BB
2	702127	AA	AA	AA	AA	AA	AA	AA	AA	AA	AA	AA	AA	AA	AA	AA	AA	AA	AA	AA	AA	AA	AA	AA	AA	AA	AA	AA	AA	AA	AA	AA	AA	AA	AA	AA	AA	AA	AA	AA	AA	AA	AA	AA	AA	AA	AA	AA	AA
2	732014	BB	BB	BB	BB	BB	BB	BB	BB	BB	BB	BB	BB	BB	BB	BB	BB	BB	BB	BB	BB	BB	BB	BB	BB	BB	BB	BB	BB	BB	BB	AB	BB	BB	BB	BB	BB	BB	BB	BB	AB	BB	BB	BB	BB	BB	BB	BB	BB
2	738148	AA	AA	AA	AA	AA	AA	AA	AA	AA	AA	AA	AA	AA	AA	AA	AA	AA	AA	AA	AA	AA	AA	AA	AA	AA	AA	AA	AA	AA	AA	AA	AA	AA	AA	AA	AA	AA	AA	AA	AA	AA	AA	AA	NC	AA	AA	AA	AA
2	738556	BB	BB	BB	BB	BB	BB	BB	BB	BB	BB	BB	BB	BB	BB	BB	BB	BB	BB	BB	BB	BB	BB	BB	BB	BB	BB	BB	BB	BB	BB	BB	BB	BB	BB	BB	BB	BB	BB	BB	BB	BB	BB	BB	BB	BB	BB	BB	BB
2	741017	AA	AA	AA	AA	AA	AA	AA	AA	AA	AA	AA	AA	AA	AA	AA	AA	AA	AA	AA	AA	AA	AA	AA	AA	AA	AA	AA	AA	AA	AA	AB	AA	AA	AA	AA	AA	AA	AA	AA	AA	AA	AA	AA	AA	AA	AA	AA	AA
2	763931	BB	AB	BB	BB	AA	BB	BB	BB	BB	NC	BB	AB	AB	BB	BB	AB	NC	BB	BB	BB	BB	BB	BB	BB	BB	AB	BB	BB	AA	BB	BB	AA	BB	BB	AA	BB	BB	AB	BB	AB	AB	BB	BB	AB	AB	AA	BB	AA
2	836697	AA	AB	AA	AB	AB	AA	AA	AB	AA	AB	AB	AA	AB	AB	AA	AB	AA	AA	AA	AB	AB	AA	AB	AB	AB	AB	AA	AB	AB	AB	AB	AA	NC	AB	AA	AB	AA	AA	AA	AB	AA	AA	AA	AB	AB	BB	AA	AB
2	856575	AA	AA	AA	AA	AA	AA	AA	AA	AA	AA	AA	AA	AA	AA	AA	AA	AA	AA	AA	AA	AA	AA	AA	AA	AA	AA	AA	AA	AA	AA	AA	AA	AA	AA	AA	AA	AA	AA	AA	AB	AA	AA	AA	AA	AA	AA	AA	AA
2	879924	AA	AB	AA	AB	AB	AA	AA	AB	AA	AB	AA	AA	AA	AA	AA	AA	AA	AA	AA	AA	AB	AA	AA	AA	AA	AB	AA	AA	AB	AA	AA	AA	AB	AB	AA	AA	AA	AA	AA	AB	AA	AA	AA	AA	AA	AB	AA	AA
2	883053	AA	AA	AB	AA	AB	AB	BB	AA	AA	AB	BB	BB	AB	AB	AA	BB	AB	AA	BB	AB	AA	AB	BB	BB	BB	AA	BB	AB	AB	AB	AB	BB	AA	AA	BB	AB	AB	BB	AB	AB	BB	BB	AB	BB	BB	AB	BB	BB
2	971913	AA	AB	AA	AB	BB	AA	AB	AB	AA	BB	AB	BB	AB	AB	AA	BB	AB	AA	AB	AB	AB	AB	AB	AB	AA	AB	AB	AB	BB	AB	AA	BB	AB	AB	BB	AB	AB	AB	AB	AB	AB	AB	AB	BB	BB	BB	AA	BB
2	983238	BB	BB	AB	BB	BB	AB	AB	BB	BB	BB	BB	BB	BB	BB	BB	BB	BB	BB	BB	BB	BB	BB	AB	AB	AB	BB	AB	BB	BB	BB	BB	BB	BB	BB	BB	BB	BB	AB	BB	BB	AB	BB	BB	BB	BB	BB	BB	BB
2	1020916	BB	AB	BB	AB	BB	BB	NC	AB	BB	NC	BB	BB	AB	BB	BB	BB	BB	BB	BB	BB	AB	BB	BB	BB	BB	AB	NC	BB	BB	BB	BB	BB	AB	AB	BB	BB	BB	BB	BB	AA	BB	BB	BB	AB	AA	NC	NC	AB
2	1034330	AA	AA	AA	AA	AB	AA	AA	AA	AA	AA	AA	AB	AA	AA	AA	AB	AB	AA	AA	AA	AA	AA	AA	AA	AA	AA	AA	AA	AB	AA	AA	BB	AA	AA	BB	AA	AA	AB	AA	AA	AB	AA	AA	AA	AA	AA	AA	AB
2	1043891	BB	BB	BB	BB	AB	BB	BB	BB	BB	BB	BB	BB	BB	BB	BB	AB	AB	BB	BB	BB	BB	BB	BB	BB	BB	BB	BB	BB	AB	BB	BB	AB	BB	BB	AA	BB	BB	BB	BB	BB	AB	BB	BB	BB	BB	BB	BB	AB
2	1111374	AA	AB	AA	AB	AB	AA	AB	AB	AA	BB	AB	AB	AB	AB	AA	AB	AA	AA	AB	AB	AB	AB	AB	AB	AA	AB	AB	AB	AB	AB	AB	AA	AB	AB	AA	AB	AB	AA	AB	AA	AA	AB	AB	BB	AB	AA	BB	AA
2	1129940	AA	AA	AA	AA	AB	AA	AA	AA	AA	AA	AA	AA	AA	AA	AA	AB	AB	AA	AA	AA	AA	AA	AA	AA	AA	AA	AA	AA	AB	AA	AA	AB	AA	AA	BB	AA	AA	AA	AA	AA	AB	AA	AA	AA	AA	AA	AA	AB
2	1139305	BB	BB	BB	BB	BB	BB	BB	BB	BB	BB	BB	BB	BB	BB	BB	BB	BB	BB	BB	BB	BB	BB	BB	BB	BB	BB	BB	BB	BB	BB	BB	BB	BB	BB	BB	BB	BB	BB	BB	BB	BB	BB	BB	BB	BB	BB	BB	BB
2	1169209	BB	AB	AB	AB	NC	AB	AA	AB	BB	AA	AB	AB	AB	AB	BB	AA	AB	BB	AB	AB	AB	AB	AA	AA	AB	AB	AA	AB	AA	AB	AB	AB	AB	AB	AA	AB	AB	AB	AB	AA	AA	AA	AB	NC	AA	NC	AA	AA
2	1194240	AA	AB	AA	AB	AB	AA	AB	AB	AA	AB	AB	AB	AA	AB	AA	NC	AB	AA	AB	AB	AB	AB	AB	AB	AA	AB	AB	AB	AB	AB	AA	AB	AB	AB	BB	AB	AB	AA	AB	BB	AB	AB	AB	BB	AB	BB	AB	BB
2	1222166	AA	AA	AA	AA	AA	AA	AA	AA	AA	AA	AA	AA	AA	AA	AA	AA	AA	AA	AA	AA	AA	AA	AA	AA	AA	AA	AA	AA	AA	AA	AA	AA	AA	AA	AA	AA	AA	AA	AA	AB	AA	AA	AA	AA	AA	AA	AA	AA
2	1227207	AA	AB	AA	AA	AA	AA	AA	AA	AA	AA	AA	AA	AA	AA	AA	AA	AA	AA	AA	AA	AA	AA	AA	AA	AA	AB	AA	AA	AA	AA	AA	AA	AA	AA	AA	AA	AA	AA	AA	AA	AA	AA	AA	AA	AA	AA	AA	AA
2	1233291	BB	BB	BB	BB	BB	BB	BB	BB	BB	BB	BB	BB	BB	BB	BB	BB	BB	BB	BB	BB	BB	BB	BB	BB	BB	BB	BB	BB	BB	BB	BB	BB	BB	BB	BB	BB	BB	BB	BB	AB	BB	BB	BB	BB	BB	BB	BB	BB
2	1235098	BB	BB	BB	BB	BB	BB	BB	BB	BB	BB	BB	BB	BB	BB	BB	BB	BB	BB	BB	BB	BB	BB	BB	BB	BB	BB	BB	BB	BB	BB	BB	BB	BB	BB	BB	BB	BB	BB	BB	BB	BB	BB	BB	BB	BB	BB	BB	BB
2	1263468	BB	AB	NC	AB	AB	BB	BB	AB	BB	BB	AB	BB	BB	AB	BB	AB	AB	BB	BB	AB	AB	BB	AB	AB	BB	AB	BB	AB	AB	AB	BB	AB	AB	AB	AA	AB	BB	BB	BB	BB	BB	BB	BB	AA	AB	AB	BB	AA
2	1270536	BB	BB	AB	BB	BB	AB	AB	BB	BB	BB	BB	BB	BB	BB	BB	BB	BB	BB	BB	BB	BB	BB	AB	AB	AB	BB	AB	BB	BB	BB	BB	BB	BB	BB	BB	BB	BB	AB	BB	BB	AB	AB	BB	BB	BB	BB	BB	BB
2	1347809	BB	BB	BB	BB	BB	BB	BB	BB	BB	BB	BB	BB	BB	BB	BB	BB	BB	BB	BB	BB	BB	BB	BB	BB	BB	BB	BB	BB	BB	BB	BB	BB	BB	BB	BB	BB	BB	BB	BB	AB	BB	BB	BB	BB	BB	BB	BB	BB
2	1424334	BB	AB	BB	BB	BB	BB	AB	BB	BB	AB	BB	AB	BB	AB	BB	BB	BB	BB	AB	BB	BB	AB	BB	BB	BB	AB	AB	BB	BB	BB	BB	BB	BB	BB	BB	BB	AB	BB	AB	AB	BB	AB	AB	AB	BB	BB	BB	BB
2	1424892	AA	AB	NC	AA	BB	AA	AA	BB	AA	AB	BB	AA	AA	AA	AA	AB	BB	AB	NC	AB	AA	AA	BB	BB	AA	AA	AA	AB	BB	NC	AA	AB	AA	BB	BB	AB	AA	AA	AA	AA	AA	AA	AA	AB	BB	BB	AB	BB
2	1449046	BB	AB	AB	BB	BB	AB	AB	BB	BB	BB	AB	BB	BB	AB	BB	AB	AB	AB	BB	AB	BB	BB	AA	AA	AB	BB	AB	AB	BB	AB	BB	BB	BB	AB	BB	AB	BB	AB	BB	BB	AB	AB	BB	AB	AB	BB	AB	AB
2	1459108	BB	BB	BB	BB	AB	BB	BB	BB	BB	BB	AB	BB	BB	BB	BB	BB	AB	BB	AB	BB	BB	BB	BB	BB	BB	BB	BB	BB	AB	BB	BB	AB	BB	BB	AA	BB	BB	BB	BB	BB	BB	BB	BB	BB	BB	BB	BB	AB
2	1486301	BB	AB	BB	BB	BB	BB	AB	AB	BB	AB	BB	AB	BB	BB	BB	BB	BB	BB	AB	BB	BB	AB	BB	BB	BB	AB	AB	BB	BB	BB	BB	BB	BB	AB	BB	BB	AB	BB	AB	AB	BB	AB	AB	AB	BB	BB	BB	BB
2	1497526	BB	BB	BB	BB	BB	BB	BB	BB	BB	BB	BB	BB	BB	BB	BB	BB	BB	BB	BB	BB	BB	BB	BB	BB	BB	BB	BB	BB	BB	BB	BB	BB	BB	BB	BB	BB	BB	BB	BB	AB	BB	BB	BB	BB	BB	BB	BB	BB
2	1513819	BB	AB	AB	BB	BB	AB	AA	BB	BB	AB	BB	AB	BB	BB	AB	BB	BB	BB	AB	BB	BB	AB	BB	BB	AB	AB	AA	BB	BB	BB	BB	BB	BB	BB	BB	BB	AB	AB	AB	BB	AB	AA	AB	AB	BB	BB	BB	BB
2	1539000	BB	BB	BB	BB	BB	BB	BB	BB	BB	BB	BB	BB	BB	BB	BB	BB	BB	BB	BB	BB	BB	BB	BB	BB	BB	BB	BB	BB	BB	BB	BB	BB	BB	BB	BB	BB	BB	BB	BB	BB	BB	BB	BB	BB	BB	AA	BB	BB
2	1579733	AA	AB	AA	AA	AA	AA	AB	AA	AA	AB	AA	AB	AA	AA	AB	AA	AA	AA	AB	AA	AA	AB	AA	AA	AA	AB	AB	AA	AA	AA	AA	AA	AA	AA	AA	AA	AB	AA	AB	AB	AA	AB	AB	NC	AA	AA	AA	AA
2	1606894	AA	AB	NC	AA	AB	AA	AB	AA	AA	AB	AA	AB	AA	AB	AB	AA	AB	AB	AB	AA	AA	AB	AA	AA	AA	AB	AB	AA	AB	AA	AA	AB	AA	AB	AB	AA	AB	AA	AB	AB	AA	AB	AB	BB	AA	AA	AA	AB
2	1639758	AA	AA	AA	AA	AA	AA	AA	AA	AA	AA	AA	AA	AA	AA	AA	AA	AA	AA	AA	AA	AA	AA	AA	AA	AA	AA	AA	AA	AA	AA	AA	AA	AA	AA	AA	AA	AA	AA	AA	AB	AA	AA	AA	AA	AA	AA	AA	AA
2	1656518	BB	AB	BB	BB	AB	BB	AB	BB	BB	AB	BB	AB	BB	BB	AB	BB	AB	BB	AB	BB	BB	AB	BB	BB	BB	AB	AB	BB	AB	BB	BB	AB	BB	BB	AB	BB	AB	BB	AB	BB	BB	AB	AB	BB	BB	BB	BB	AB
2	1667505	BB	BB	NC	BB	BB	BB	BB	BB	BB	BB	BB	BB	BB	BB	BB	BB	BB	BB	BB	BB	BB	BB	BB	BB	BB	BB	BB	BB	BB	BB	BB	BB	BB	BB	BB	BB	BB	BB	BB	BB	BB	BB	BB	BB	BB	BB	BB	BB
2	1726990	BB	BB	BB	BB	BB	BB	BB	BB	BB	BB	BB	BB	BB	BB	BB	BB	BB	BB	BB	BB	BB	BB	BB	BB	BB	BB	BB	BB	BB	BB	BB	BB	BB	BB	BB	BB	BB	BB	BB	AB	BB	BB	BB	BB	BB	BB	BB	BB
2	1729027	AA	BB	AB	AA	AA	AB	BB	AA	AA	AB	AB	AB	AB	BB	AB	AA	NC	AA	BB	AA	AA	AB	AA	AA	AB	BB	BB	AA	AA	AA	AA	NC	AA	AA	BB	AA	AB	AB	AB	AA	AB	BB	AB	NC	AA	AA	AA	AA
2	1735056	BB	BB	BB	BB	BB	BB	BB	BB	BB	BB	BB	BB	BB	BB	BB	BB	BB	BB	BB	BB	BB	BB	BB	BB	BB	BB	BB	BB	BB	BB	BB	BB	BB	BB	BB	BB	BB	BB	BB	BB	BB	BB	BB	BB	BB	BB	BB	BB
2	1793393	AB	BB	AB	AB	AB	AB	AB	AB	AB	BB	BB	AB	AB	AB	AB	AB	AB	AB	BB	AB	AB	AB	BB	BB	AB	AB	AB	AB	AB	AB	AB	AB	AB	BB	AB	AB	AB	AB	AB	AB	AB	AB	AB	BB	BB	AB	AB	AB
2	1813865	BB	AB	AB	BB	AB	AB	AB	BB	BB	BB	BB	BB	BB	AB	BB	BB	AB	BB	BB	BB	BB	BB	BB	BB	AB	BB	AB	BB	AB	BB	BB	AB	BB	BB	AB	BB	BB	AB	BB	BB	AB	AB	BB	BB	BB	BB	BB	AB
2	1826086	AA	AA	AA	AA	AA	AA	AA	AA	AA	AA	AA	AA	AA	AA	AA	AA	AA	AA	AA	AA	AA	AA	AA	AA	AA	AA	AA	AA	AA	AA	AA	AA	AA	AA	AA	AA	AA	AA	AA	AB	AA	AA	AA	AA	AA	AA	AA	AA
2	1828529	BB	BB	BB	BB	BB	BB	BB	BB	BB	BB	BB	BB	BB	BB	BB	BB	BB	BB	BB	BB	BB	BB	BB	BB	BB	BB	BB	BB	BB	BB	BB	BB	BB	BB	BB	BB	BB	BB	BB	BB	BB	BB	BB	BB	BB	BB	BB	BB
2	1879023	AA	AA	AA	AA	AA	AA	AA	AA	AA	AA	AA	AA	AA	AA	AA	AA	AA	AA	AA	AA	AA	AA	AA	AA	AA	AA	AA	AA	AA	AA	AA	AA	AA	AA	AA	AA	AA	AA	AA	AA	AA	AA	AA	AA	AA	AA	AA	AA
2	1886239	BB	AB	AB	BB	AB	AB	AB	AB	BB	AB	AA	BB	BB	BB	BB	AB	AB	AB	AB	AB	BB	BB	AA	AA	AB	BB	AB	AB	AB	AB	BB	BB	BB	AA	AB	AB	BB	AB	BB	AB	AB	AB	BB	AA	AA	BB	AB	BB
2	1886798	AA	BB	AB	AA	BB	AB	BB	AB	AA	BB	BB	AB	AA	AA	AB	AB	BB	AB	BB	AB	AA	AB	BB	BB	AB	AB	BB	AB	BB	AB	AA	AB	AA	BB	BB	AB	AB	AB	AB	AB	AB	BB	AB	BB	BB	AB	AB	AB
2	1919608	AA	BB	AB	AA	BB	AB	BB	AB	AA	BB	AB	AB	AB	AB	BB	AB	BB	BB	AB	AB	AA	AB	BB	BB	AB	AB	BB	AB	BB	AB	AA	AB	AA	BB	AB	AB	AB	AB	AB	AB	AB	BB	AB	BB	BB	BB	AB	BB
2	1951176	BB	AB	AB	BB	AB	AB	AB	AB	BB	AB	AA	AB	BB	AB	BB	AB	AB	AB	AB	AB	BB	AB	AA	AA	AB	BB	AB	AA	AB	AA	BB	AB	BB	AA	AB	AA	AB	AA	AB	AB	AB	AB	AB	AA	AA	AB	AB	BB
2	1970704	BB	BB	BB	BB	BB	BB	BB	BB	BB	BB	BB	BB	BB	BB	BB	BB	BB	BB	BB	BB	BB	BB	BB	BB	BB	BB	BB	BB	BB	BB	BB	BB	BB	BB	BB	BB	BB	BB	BB	AB	BB	BB	BB	BB	BB	BB	BB	BB
2	2012940	AA	AA	AA	AA	AA	AA	AA	AA	AA	AA	AA	AA	AA	AA	AA	AA	AA	AA	AA	AA	AA	AA	AA	AA	AA	AA	AA	AA	AA	AA	AA	AA	AA	AA	AA	AA	AA	AA	AA	AB	AA	AA	AA	AA	AA	AA	AA	AA
2	2045907	BB	BB	BB	BB	BB	BB	BB	BB	BB	BB	BB	BB	BB	BB	BB	BB	BB	BB	BB	BB	BB	BB	BB	BB	BB	BB	BB	BB	BB	BB	BB	BB	BB	BB	BB	BB	BB	BB	BB	BB	BB	BB	BB	BB	BB	BB	BB	BB
2	2074802	AA	BB	AB	AA	AB	AB	BB	AB	AA	BB	AB	BB	AA	AB	AB	AB	AB	AB	AB	AB	AA	BB	BB	BB	AB	AB	BB	BB	AB	BB	AA	AB	AA	BB	AA	BB	BB	BB	BB	AB	AB	BB	BB	BB	BB	BB	BB	AB
2	2107558	BB	AA	NC	BB	AB	BB	AB	AB	BB	AA	AB	AA	BB	AB	AB	AB	AB	BB	AB	AB	BB	AA	AA	AA	BB	AB	AB	AA	AB	AA	BB	AB	BB	AA	BB	AA	AA	AB	AA	AB	BB	AB	AA	AA	AA	AB	AB	BB
2	2117505	AA	BB	AB	AA	AB	AB	BB	AB	AA	BB	AB	BB	AB	AB	BB	AB	AB	AA	AB	AB	AA	BB	BB	BB	AB	AB	BB	BB	AB	BB	AA	AB	AA	BB	AA	BB	BB	BB	BB	BB	AB	BB	BB	BB	BB	BB	BB	AB
2	2123366	AA	AB	AA	AA	AB	AA	AB	AB	AA	BB	AB	BB	AA	AA	AB	AB	AB	AA	AB	AB	AA	BB	BB	BB	AA	AB	AB	BB	AB	BB	AA	AB	AA	AB	AA	BB	BB	AB	BB	AB	AA	AB	BB	BB	BB	AB	AB	AA
2	2138984	AA	AB	NC	AA	AB	AA	AA	AA	AA	AA	AA	AA	AB	AA	AB	AA	AB	AA	AA	AA	AA	AA	AA	AA	AA	AA	AA	AA	AB	AA	AA	AB	AA	AB	AB	AA	AA	AA	AA	AA	AA	AA	AA	AA	AA	AA	AA	AB
2	2172483	AA	AA	AA	AA	AA	AA	AA	AA	AA	AA	AA	AA	AB	AA	AA	AA	AA	AA	AA	AA	AA	AA	AA	AA	AA	AA	AA	AA	AA	AA	AA	AA	AA	AA	AA	AA	AA	AA	AA	AA	AA	AA	AA	AA	AA	AA	AA	AA
2	2186296	AA	AA	AA	AA	AA	AA	AA	AA	AA	AA	AA	AA	AA	AA	AA	AA	AA	AA	AA	AA	AA	AA	AA	AA	AA	AA	AA	AA	AA	AA	AA	AA	AA	AA	AA	AA	AA	AA	AA	AA	AA	AA	AA	AA	AA	AA	AA	AA
2	2193000	AA	BB	AB	AA	AB	AB	BB	AB	AA	BB	AB	BB	AB	AB	BB	AB	AB	AB	AB	AB	AA	BB	BB	BB	AB	AB	BB	BB	AB	BB	AA	AB	AA	AB	AA	BB	BB	BB	BB	AB	AB	BB	BB	BB	AB	AB	BB	AA
2	2200380	BB	AA	NC	BB	AA	BB	AB	AB	BB	AA	AB	AA	BB	AB	AB	AB	AA	BB	AB	AB	BB	AA	AA	AA	BB	AB	AB	AA	AA	AA	BB	AA	BB	AA	AB	AA	AA	AB	AA	AB	BB	AB	AA	AA	AB	AB	BB	AB
2	2215096	AA	AA	AA	AA	AA	AA	AA	AA	AA	AA	AA	AA	AA	AA	AA	AA	AA	AA	AA	AA	AA	AA	AA	AA	AA	AA	AA	AA	AA	AA	AA	AA	AA	AA	AA	AA	AA	AA	AA	AA	AA	AA	AA	AA	AA	AA	AA	AA
2	2224117	AA	AA	AA	AA	AA	AA	AA	AA	AA	AA	AA	AA	AA	AA	AA	AA	AA	AA	AA	AA	AA	AA	AA	AA	AA	AA	AA	AA	AA	AA	AA	AA	AA	AA	AA	AA	AA	AA	AA	AA	AA	AA	AA	AA	AA	AA	AA	AA
2	2231932	BB	BB	NC	BB	AB	BB	BB	BB	BB	BB	BB	BB	BB	BB	AB	BB	AB	BB	BB	BB	BB	BB	BB	BB	BB	BB	BB	BB	AB	BB	BB	AB	BB	AB	AB	BB	BB	BB	BB	AB	BB	BB	BB	BB	BB	AB	BB	AA
2	2266506	AA	AA	AB	AA	AA	AB	AB	AA	AA	AA	AA	AA	AA	AA	AA	AA	AA	AA	AA	AA	AA	AA	AA	AA	AB	AA	AB	AA	AA	AA	AA	AA	AA	AA	AA	AA	AA	AB	AA	AA	AB	AB	AA	AA	AA	AA	AA	AA
2	2294582	AA	AB	AB	AA	AA	AB	AB	AA	AA	AA	AA	AA	AA	AA	AA	AA	AA	AA	AA	AA	AA	AA	AA	AA	AB	AA	AB	AA	AA	AA	AA	AA	AA	AA	AA	AA	AA	AB	AA	AA	AB	AB	AA	AA	AA	AA	AA	AA
2	2327659	AA	BB	AB	AA	AB	AB	BB	AB	AA	BB	BB	AB	AB	AB	BB	AB	AB	AB	BB	AB	AA	AB	BB	BB	AB	AB	BB	AB	AB	AB	AA	AA	AA	BB	AB	AB	AB	AB	AB	AB	AB	BB	AB	BB	BB	BB	AA	AB
2	2358066	BB	AA	AB	BB	AA	AB	AA	AB	BB	AA	AA	AA	BB	AB	AA	AB	AA	AB	AA	AB	BB	AA	AA	AA	AB	AB	AA	AA	AA	AA	BB	AA	BB	AB	AA	AA	AA	AA	AA	AA	AB	AA	AA	AA	AA	AA	AB	AA
2	2387582	BB	AB	AB	BB	AB	AB	AA	BB	BB	AA	AB	AB	BB	AB	AB	AB	BB	AB	AB	AB	BB	AB	AA	AA	AB	AB	AA	AB	AB	AB	BB	BB	BB	BB	BB	AB	AB	AB	AB	BB	AB	AA	AB	AA	AA	AB	AB	BB
2	2424500	BB	AB	BB	BB	BB	BB	BB	AB	BB	BB	BB	AB	AB	BB	BB	BB	BB	BB	BB	BB	BB	AB	BB	BB	BB	BB	BB	AB	BB	AB	BB	AB	BB	AB	BB	AB	AB	AB	AB	AB	BB	BB	AB	BB	BB	BB	AB	BB
2	2425720	BB	AB	NC	BB	AB	BB	BB	AB	BB	BB	BB	AB	AB	BB	AB	BB	BB	BB	BB	BB	BB	AB	BB	BB	BB	BB	BB	AB	AB	AB	BB	AA	BB	AB	AB	AB	AB	AB	AB	AB	BB	BB	AB	BB	BB	BB	AB	AB
2	2450199	AA	AB	AA	AA	NC	AA	AA	AB	AA	AA	AA	AB	AB	AA	AB	AA	AB	AA	AA	AA	AA	AB	AA	AA	AA	AA	AA	AB	AA	AB	AA	AB	AA	AB	AA	AB	AB	AB	AB	BB	AA	AA	AB	AA	AA	AB	AB	AB
2	2486995	BB	BB	BB	BB	BB	BB	BB	BB	BB	BB	AB	BB	BB	BB	BB	BB	BB	BB	AB	BB	BB	BB	BB	BB	BB	BB	BB	BB	BB	BB	BB	BB	BB	AB	AB	BB	BB	BB	BB	BB	BB	BB	BB	BB	BB	BB	BB	BB
2	2525554	AA	AB	AA	AA	AA	AA	AA	AB	AA	AA	AA	AB	AB	AA	AA	AA	AA	AA	AA	AA	AA	AB	AA	AA	AA	AA	AA	AB	AA	AB	AA	AB	AA	AB	AA	AB	AB	AB	AB	AB	AA	AA	AB	AA	AA	AA	AA	AA
2	2543419	BB	AA	AB	AB	AA	AB	AA	AB	BB	AA	AA	AA	AB	AB	AA	AB	AB	AB	AA	AB	BB	AA	AA	AA	AB	AB	AA	AA	AA	AA	BB	AA	AB	AA	AA	AA	AA	AA	AA	AB	AB	AA	AA	AB	AA	AA	AA	AA
2	2562724	AA	AA	AA	AA	AA	AA	AA	AA	AA	AA	AA	AA	AA	AA	AA	AA	AA	AA	AA	AA	AA	AA	AA	AA	AA	AA	AA	AA	AA	AA	AA	AA	AA	AA	AA	AA	AA	AA	AA	AA	AA	AA	AA	AA	AA	AA	AA	AA
2	2574744	AA	AB	AA	AA	AA	AA	AB	AB	AA	AB	AA	BB	AB	AA	AB	AA	AA	AA	AB	AA	AA	BB	AA	AA	AA	AA	AB	AB	AA	AB	AA	AB	AA	AB	AA	AB	BB	AB	BB	AB	AA	AB	BB	AA	AB	BB	AB	AB
2	2579624	BB	AB	BB	BB	BB	BB	AB	AB	BB	AB	BB	AA	AB	BB	AB	BB	BB	BB	AB	BB	BB	AA	BB	BB	BB	BB	AB	AB	BB	AB	BB	AB	BB	AB	BB	AB	AA	AB	AA	AB	BB	AB	AA	BB	AB	AA	AB	AB
2	2608966	AA	AB	AB	AA	BB	AB	BB	AB	AA	BB	AB	BB	AB	AB	AB	AB	AA	AB	AB	AB	AA	BB	BB	BB	AB	AA	BB	BB	AB	BB	AA	AB	AA	AB	AA	BB	BB	BB	BB	BB	AB	BB	BB	AB	BB	BB	BB	AB
2	2635299	AA	AA	AA	AA	AA	AA	AA	AA	AA	AA	AA	AB	AB	AA	AA	AA	AA	AA	AA	AA	AA	AB	AA	AA	AA	AA	AA	AB	AA	AB	AA	AB	AA	AA	AA	AB	AB	AB	AB	AB	AA	AA	AB	AA	AB	AB	AB	AA
2	2664548	BB	AB	BB	BB	BB	BB	BB	AB	BB	BB	BB	AB	AB	BB	BB	BB	BB	BB	BB	BB	BB	AB	BB	BB	BB	BB	BB	AB	BB	AB	BB	AB	BB	AB	BB	AB	AB	AB	AB	AB	BB	BB	AB	BB	AB	AB	AB	BB
2	2665647	AA	AA	AB	AA	AB	AB	AB	AA	AA	AA	AA	AA	AA	AA	AA	AA	AA	AA	AA	AA	AA	AA	AA	AA	AB	AA	AB	AA	AB	AA	AA	AB	AA	AA	AB	AA	AA	AB	AA	AA	AB	AB	AA	AA	AA	AA	AB	AB
2	2684277	BB	BB	BB	BB	BB	BB	BB	BB	BB	BB	BB	BB	BB	BB	BB	BB	BB	BB	BB	BB	BB	BB	BB	BB	BB	BB	BB	BB	BB	BB	BB	BB	BB	BB	BB	BB	BB	BB	BB	BB	BB	BB	BB	BB	BB	BB	BB	BB
2	2711696	AA	AA	AB	AA	AB	AB	AB	AA	AA	AA	AA	AA	AA	AA	AA	AA	AA	AA	AA	AA	AA	AA	AA	AA	AB	AA	AB	AA	AA	AA	AA	AA	AA	AA	AA	AA	AA	AB	AA	AA	AB	AB	AA	AA	AA	AA	AB	AA
2	2717650	AA	AA	AB	AA	AB	AB	AB	AA	AA	AA	AA	AA	AA	AA	AA	AA	AA	AA	AA	AA	AA	AA	AA	AA	AB	AA	AB	AA	AA	AA	AA	AA	AA	AA	AA	AA	AA	AB	AA	AA	AB	AB	AA	AA	AA	AA	AB	AA
2	2720067	BB	BB	BB	BB	BB	BB	BB	BB	BB	BB	BB	BB	BB	BB	BB	BB	BB	BB	BB	BB	BB	BB	BB	BB	BB	BB	BB	BB	BB	BB	BB	BB	BB	BB	BB	BB	BB	BB	BB	BB	BB	BB	BB	BB	BB	BB	BB	BB
2	2733262	AA	AB	AA	AA	AA	AA	AA	AB	AA	AA	AA	AB	AB	AA	AB	AA	AA	AA	AA	AA	AA	AB	AA	AA	AA	AA	AA	AB	AA	AB	AA	AB	AA	NC	AA	AB	AB	AB	AB	AB	AA	AA	AB	AA	AB	AB	AB	AA
2	2760746	BB	AB	AB	BB	AA	AB	AA	AB	BB	AA	AA	AA	AB	AB	AB	AB	AB	AB	AA	AB	BB	AA	AA	AA	AB	BB	AA	AA	AA	AA	BB	AA	BB	AA	AA	AA	AA	AA	AA	AA	AB	AA	AA	AB	AA	AA	AA	AA
2	2776308	AA	AA	AB	AA	AB	AB	AB	AA	AA	AA	AA	AA	AA	AA	AA	AA	AA	AA	AA	AA	AA	AA	AA	AA	AB	AA	AB	AA	AA	AA	AA	AA	AA	AA	AA	AA	AA	AB	AA	AA	AB	AB	AA	AA	AA	AA	AA	AA
2	2811785	BB	BB	BB	BB	BB	BB	BB	BB	BB	BB	BB	BB	BB	BB	AB	BB	AB	BB	BB	BB	BB	BB	BB	BB	BB	BB	BB	BB	BB	BB	BB	BB	BB	BB	BB	BB	BB	BB	BB	AB	BB	BB	BB	BB	BB	AB	BB	BB
2	2828762	AA	AA	AA	AA	AA	AA	AA	AA	AA	AA	AA	AB	AB	AA	AB	AA	AA	AA	AA	AA	AA	AB	AA	AA	AA	AA	AA	AB	AB	AB	AA	AB	AA	AA	AB	AB	AB	AB	AB	AB	AA	AA	AB	AA	AA	AA	AA	AB
2	2885855	AA	AB	AB	AA	BB	AB	BB	AB	AA	BB	BB	BB	AB	AB	AB	AB	AB	AB	BB	AB	AA	BB	BB	BB	AB	AA	BB	BB	BB	BB	AA	AB	AA	BB	BB	BB	BB	BB	BB	AB	AB	BB	BB	AB	BB	BB	AA	AB
2	2888876	BB	AB	AB	BB	AA	AB	AA	AB	BB	AA	AA	AA	AB	AB	AB	AB	AB	AB	AA	AB	BB	AA	AA	AA	AB	BB	AA	AA	AA	AA	BB	AB	BB	AA	AA	AA	AA	AA	AA	AB	AB	AA	AA	AB	AA	AA	BB	AA
2	2920251	BB	AB	NC	BB	AB	BB	AB	AB	BB	AA	AA	AA	AB	AB	AB	AB	AB	AB	AA	AB	BB	AA	AB	AB	BB	BB	AB	AA	AB	AA	BB	AB	BB	AA	AA	AA	AA	AB	AA	AA	BB	AB	AA	AB	BB	AB	BB	AB
2	2948635	BB	BB	BB	BB	BB	BB	BB	BB	BB	BB	AB	BB	BB	BB	BB	BB	BB	BB	AB	BB	BB	BB	BB	BB	BB	BB	BB	BB	BB	BB	BB	BB	BB	AB	AB	BB	BB	BB	BB	AB	BB	BB	BB	BB	BB	BB	BB	BB
2	2966286	AA	AB	AB	AA	BB	AB	BB	AB	AA	BB	AB	AB	AA	AB	AA	AB	AA	AB	AB	AB	AA	AB	BB	BB	AB	AA	BB	AB	AB	AB	AA	AA	AA	AB	AA	AB	AB	AB	AB	AB	AB	BB	AB	AB	BB	AB	BB	AB
2	2981861	AA	AA	AA	AA	AA	AA	AA	AA	AA	AA	AA	AA	AB	AA	AA	AA	AB	AA	AA	AA	AA	AA	AA	AA	AA	AA	AA	AA	AA	AA	AA	AA	AA	AA	AB	AA	AA	AA	AA	AA	AA	AA	AA	AA	AA	AB	AA	AB
2	3012768	BB	BB	AB	BB	AB	AB	AB	BB	BB	BB	BB	BB	BB	BB	BB	BB	BB	BB	BB	BB	BB	BB	BB	BB	AB	BB	AB	BB	BB	BB	BB	BB	BB	BB	BB	BB	BB	AB	BB	BB	AB	AB	BB	BB	AB	AB	BB	AB
2	3040529	BB	BB	BB	BB	BB	BB	BB	BB	BB	BB	BB	AB	AB	BB	BB	BB	BB	BB	BB	BB	BB	AB	BB	BB	BB	BB	BB	AB	BB	AB	BB	AB	BB	BB	AB	AB	AB	AB	AB	AB	BB	BB	AB	BB	BB	BB	BB	AB
2	3106328	AA	AA	AA	AA	AA	AA	AA	AA	AA	AA	AA	AB	AB	AA	AB	AA	AB	AA	AA	AA	AA	AB	AA	AA	AA	AA	AA	AB	AA	AB	AA	AB	AA	AA	AB	AB	AB	AB	AB	AB	AA	AA	AB	AA	AA	AB	AA	AB
2	3111428	BB	BB	BB	BB	AB	AB	BB	BB	BB	BB	BB	BB	BB	BB	BB	BB	BB	BB	BB	BB	BB	BB	BB	BB	AB	BB	AB	BB	BB	BB	BB	BB	BB	BB	BB	BB	BB	BB	BB	BB	AB	BB	BB	BB	BB	BB	BB	BB
2	3114978	AA	AA	AA	AA	AA	AA	AA	AA	AA	AA	AA	AA	AA	AA	AA	AA	AA	AA	AA	AA	AA	AA	AB	AB	AA	AA	AA	AA	AA	AA	AA	AA	AA	AA	AA	AA	AA	AA	AA	AA	AA	AA	AA	AA	AA	AA	AA	AA
2	3122942	BB	BB	BB	BB	BB	BB	BB	BB	BB	BB	BB	BB	BB	BB	AB	BB	BB	BB	BB	BB	BB	BB	BB	BB	BB	BB	BB	BB	BB	BB	BB	BB	BB	BB	BB	BB	BB	BB	BB	BB	BB	BB	BB	BB	AB	BB	AA	BB
2	3123390	AA	AA	AA	AA	AA	AA	AA	AA	AA	AA	AA	AA	AA	AA	AA	AA	AA	AA	AA	AA	AA	AA	AA	AA	AA	AA	AA	AA	AA	AA	AA	AA	AA	AA	AA	AA	AA	AA	AA	AA	AA	AA	AA	AA	AA	AA	AA	AA
2	3134968	AA	AA	AA	AA	AA	AA	AA	AA	AA	AA	AA	AB	AB	AA	AA	AA	AA	AA	AA	AA	AA	AB	AA	AA	AA	AA	AA	AB	AA	AB	AA	AB	AA	AA	AB	AB	AB	AB	AB	AA	AA	AA	AB	AA	AB	AA	AA	AB
2	3173947	BB	BB	BB	BB	BB	BB	BB	BB	BB	BB	BB	BB	BB	BB	BB	BB	BB	BB	BB	BB	BB	BB	BB	BB	BB	BB	BB	BB	BB	BB	BB	BB	BB	BB	BB	BB	BB	BB	BB	BB	BB	BB	BB	BB	BB	BB	BB	BB
2	3196395	BB	BB	BB	BB	BB	BB	BB	BB	BB	BB	BB	BB	BB	BB	BB	BB	BB	BB	BB	BB	BB	BB	BB	BB	BB	BB	BB	BB	BB	BB	BB	BB	BB	BB	BB	BB	BB	BB	BB	AB	BB	BB	BB	BB	BB	BB	BB	BB
2	3200605	AA	AB	AB	AA	BB	AA	BB	AB	AA	BB	BB	BB	AB	AB	AB	AB	AB	AB	BB	AB	AA	BB	BB	BB	AA	AA	BB	BB	AB	BB	AA	AB	AA	BB	BB	BB	BB	BB	BB	BB	AA	BB	BB	BB	BB	BB	BB	BB
2	3200857	BB	BB	BB	BB	BB	BB	BB	BB	BB	BB	BB	BB	BB	BB	BB	BB	BB	BB	BB	BB	BB	BB	BB	BB	BB	BB	BB	BB	BB	BB	BB	BB	BB	BB	BB	BB	BB	BB	BB	BB	BB	BB	BB	BB	BB	BB	BB	BB
2	3211189	BB	BB	BB	BB	BB	BB	BB	BB	BB	BB	BB	BB	BB	BB	BB	BB	BB	BB	BB	BB	BB	BB	BB	BB	BB	BB	BB	BB	BB	BB	BB	BB	BB	BB	BB	BB	BB	BB	BB	BB	BB	BB	BB	BB	BB	BB	BB	BB
2	3261185	BB	BB	AB	BB	BB	BB	AB	BB	BB	BB	BB	BB	BB	BB	BB	BB	BB	BB	BB	BB	BB	BB	BB	BB	BB	BB	BB	BB	BB	BB	BB	BB	BB	AB	BB	BB	BB	AB	BB	BB	BB	AB	BB	BB	BB	BB	BB	BB
2	3274648	BB	BB	BB	BB	BB	BB	BB	BB	BB	BB	BB	BB	BB	BB	BB	BB	BB	BB	BB	BB	BB	BB	BB	BB	BB	BB	BB	BB	BB	BB	BB	BB	BB	BB	BB	BB	BB	BB	BB	AB	BB	BB	BB	BB	BB	BB	BB	BB
2	3291471	AA	AB	AA	AA	BB	AA	AB	AB	AA	BB	AB	AB	AB	AA	AA	AB	AA	AB	AB	AB	AA	AB	BB	BB	AA	AA	BB	AB	AB	AB	AA	AA	AA	AB	AA	AB	AB	AA	AB	AA	AA	AB	AB	BB	BB	AB	AA	AB
2	3455664	BB	BB	BB	BB	BB	BB	BB	AB	BB	BB	BB	BB	AB	BB	BB	BB	BB	BB	BB	BB	BB	BB	AB	AB	BB	BB	BB	BB	BB	BB	BB	BB	BB	AB	BB	BB	BB	BB	BB	BB	BB	BB	BB	BB	NC	AB	BB	BB
2	3457712	AA	AB	AB	AA	BB	AA	BB	AB	AA	BB	AB	BB	AB	AB	AA	AB	AB	AB	AB	AB	AA	BB	BB	BB	AA	AA	BB	BB	AB	BB	AA	AB	AA	BB	AA	BB	BB	BB	BB	AB	AA	BB	BB	BB	BB	BB	AB	BB
2	3479229	AA	AB	AA	AA	NC	AA	AB	NC	AA	BB	AB	BB	AB	AA	AA	AB	AA	AB	AB	AB	AA	BB	BB	BB	AA	AA	AB	BB	AB	BB	AA	AB	AA	AB	AA	BB	BB	AB	BB	AB	AA	AB	BB	BB	BB	AB	AB	AB
2	3510009	AA	AA	AB	AA	AA	AA	AB	AB	AA	AA	AA	AA	AB	AA	AA	AA	AB	AA	AA	AA	AA	AA	AA	AA	AA	AA	AA	AA	AA	AA	AA	AB	AA	BB	AA	AA	AA	AB	AA	BB	AA	AB	AA	AA	AB	AA	AA	AA
2	3511534	AA	AA	AA	AA	AA	AA	AA	AA	AA	AA	AA	AA	AA	AA	AA	AA	AA	AA	AA	AA	AA	AA	AB	AB	AA	AA	AA	AA	AA	AA	AA	AA	AA	AA	AA	AA	AA	AA	AA	AA	AA	AA	AA	AA	AB	AB	AA	AB
2	3572168	AA	AA	AB	AA	AA	AA	AB	AB	AA	AA	AA	AB	AB	AA	AA	AA	AB	AA	AA	AA	AA	AB	AB	AB	AA	AA	AA	AB	AA	AB	AA	BB	AA	BB	AA	AB	AB	BB	AB	AB	AA	AB	AB	AA	BB	BB	AB	AB
2	3583487	BB	BB	AB	BB	BB	BB	AB	AB	BB	BB	BB	AB	AB	BB	BB	BB	AB	BB	BB	BB	BB	AB	AB	AB	BB	BB	BB	AB	BB	AB	BB	AA	BB	AA	BB	AB	AB	AA	AB	AB	BB	AB	AB	BB	AA	AA	AB	AB
2	3604524	BB	BB	BB	BB	BB	BB	BB	BB	BB	BB	BB	BB	BB	BB	BB	BB	BB	BB	BB	BB	BB	BB	AB	AB	BB	BB	BB	BB	BB	BB	BB	BB	BB	BB	BB	BB	BB	BB	BB	AB	BB	BB	BB	BB	BB	AB	BB	BB
2	3636589	AA	AA	NC	AA	AA	AA	AA	AB	AA	AA	AA	AB	AB	AA	AA	AA	AB	AA	AA	AA	AA	AB	AB	AB	AA	AA	AA	AB	AA	AB	AA	BB	AA	BB	AA	AB	AB	AB	AB	BB	AA	AA	AB	AA	BB	AB	AA	AB
2	3663590	AA	AA	AB	AA	AB	AA	AB	AB	AA	AA	AA	AA	AB	AA	AA	AA	AB	AA	AA	AA	AA	AA	AB	AB	AA	AA	AB	AA	AA	AA	AA	AB	AA	AB	AA	AA	AA	AB	AA	AB	AA	AB	AA	AA	BB	AB	AA	AA
2	3701523	BB	BB	BB	BB	BB	BB	BB	AB	BB	BB	BB	BB	BB	BB	BB	BB	BB	BB	BB	BB	BB	BB	AB	AB	BB	BB	BB	BB	BB	BB	BB	BB	BB	AB	BB	BB	BB	BB	BB	AB	BB	BB	BB	BB	AB	AB	BB	BB
2	3706502	AA	AA	AA	AA	AA	AA	AA	AA	AA	AA	AA	AA	AB	AA	AA	AA	AA	AA	AA	AA	AA	AA	AA	AA	AA	AA	AA	AA	AA	AA	AA	AA	AA	AA	AA	AA	AA	AA	AA	AA	AA	AA	AA	AA	AB	AA	AA	AA
2	3709389	AA	AA	AA	AA	AA	AA	AA	AA	AA	AA	AA	AA	AA	AA	AA	AA	AA	AA	AA	AA	AA	AA	AA	AA	AA	AA	AA	AA	AA	AA	AA	AA	AA	AA	AA	AA	AA	AA	AA	AA	AA	AA	AA	AA	AA	AA	AA	AA
2	3730149	BB	AB	BB	BB	BB	BB	AB	BB	BB	AB	AB	AB	BB	BB	BB	AB	BB	BB	AB	AB	BB	AB	AB	AB	BB	BB	AB	AB	BB	AB	AB	BB	BB	BB	BB	AB	AB	BB	AB	AB	BB	AB	AB	AB	AB	BB	BB	AB
2	3737939	AA	AA	AA	AA	AA	AA	NC	AA	AA	AA	AA	AA	AA	AA	AA	AA	AA	AA	AA	AA	AA	AA	AA	AA	AA	AA	NC	AA	AA	AA	AA	AA	AA	AA	AA	AA	AA	AA	AA	BB	AA	NC	AA	AA	AB	NC	AA	AA
2	3738448	BB	AB	AB	BB	AB	BB	AA	BB	BB	AB	AB	AB	BB	BB	BB	AB	BB	BB	AB	AB	BB	AB	AB	AB	BB	BB	AA	AB	BB	AB	AB	BB	BB	BB	BB	AB	AB	AB	AB	BB	BB	AA	AB	BB	BB	BB	BB	AB
2	3744081	BB	BB	BB	BB	AB	BB	BB	BB	BB	AB	BB	AB	BB	BB	BB	BB	BB	AB	BB	BB	BB	AB	AB	AB	BB	BB	BB	AB	AB	AB	BB	AB	BB	BB	BB	AB	AB	AB	AB	BB	BB	BB	AB	AA	AB	BB	AB	AB
2	3805481	BB	BB	BB	BB	BB	BB	BB	AB	BB	BB	BB	BB	AB	BB	BB	BB	BB	BB	BB	BB	BB	BB	BB	BB	BB	BB	BB	BB	BB	BB	BB	BB	BB	AB	BB	BB	BB	BB	BB	BB	BB	BB	BB	BB	BB	BB	BB	BB
2	3816514	BB	BB	BB	BB	AB	BB	BB	AB	BB	AB	BB	AB	BB	BB	BB	BB	AB	AB	BB	BB	BB	AB	AB	AB	BB	BB	BB	AB	AB	AB	BB	AA	BB	AB	BB	AB	AB	AB	AB	AA	BB	BB	AB	NC	AA	AB	AB	NC
2	3816583	BB	BB	AB	BB	BB	BB	AB	AB	BB	BB	BB	BB	AB	BB	AB	BB	BB	BB	BB	BB	BB	BB	BB	BB	BB	BB	BB	BB	BB	BB	BB	BB	BB	AA	BB	BB	BB	AB	BB	BB	BB	AB	BB	AB	BB	BB	BB	AB
2	3854552	BB	AB	BB	BB	BB	AB	AB	AB	BB	AB	AB	AB	BB	BB	BB	AB	BB	BB	AB	AB	BB	AB	AB	AB	AB	BB	AB	AB	BB	AB	AB	BB	BB	BB	BB	AB	AB	BB	AB	BB	AB	AB	AB	NC	BB	BB	AB	AB
2	3864258	AA	AA	AA	AA	AA	AA	AA	AA	AA	AA	AA	AA	AA	AA	AA	AA	AA	AA	AA	AA	AA	AA	AA	AA	AA	AA	AA	AA	AA	AA	AA	AA	AA	AA	AA	AA	AA	AA	AA	AA	AA	AA	AA	AA	AA	AA	AA	AA
2	3884541	AB	AB	AB	AA	AB	AB	BB	BB	AB	BB	AB	BB	AB	AA	AB	AB	AA	AB	AB	AB	AA	BB	BB	BB	AB	AA	AB	BB	AB	BB	AB	NC	AA	BB	AA	BB	BB	BB	BB	AB	AB	BB	BB	BB	BB	BB	AB	AA
2	3926249	AB	AB	AA	AA	AB	AB	AB	AB	AB	BB	AB	BB	AA	AA	AA	AB	AA	AB	AB	AB	AA	BB	BB	BB	AB	AA	AB	BB	AB	BB	AA	AB	AA	AA	AA	BB	BB	AB	BB	AB	AB	AB	BB	AB	AB	AB	AB	AB
2	3948069	AA	AA	NC	AA	AA	AA	AA	AB	AA	AA	AA	AA	AA	AA	AA	AA	AA	AA	AA	AA	AA	AA	AA	AA	AA	AA	AA	AA	AA	AA	AA	AA	AA	AB	AA	AA	AA	AA	AA	AB	AA	AA	AA	AA	AB	AA	AA	AA
2	3979499	AB	AB	AB	BB	AA	BB	AA	AB	AB	AA	AB	AA	BB	BB	AB	AB	AB	AB	AB	AB	BB	AA	AA	AA	BB	BB	AA	AA	AB	AA	BB	AA	BB	AA	BB	AA	AA	AA	AA	AB	BB	AA	AA	AA	AA	AB	AA	AA
2	3980332	AB	AB	AB	AA	BB	AA	BB	AB	AB	BB	AB	BB	AA	AA	AA	AB	AB	AB	AB	AB	AA	BB	BB	BB	AA	AA	BB	BB	AB	BB	AA	BB	AA	AB	AA	BB	BB	BB	BB	AB	AA	BB	BB	BB	BB	AB	BB	BB
2	4014240	AB	AB	AB	AA	BB	BB	BB	BB	AB	BB	AB	BB	AB	AA	AB	AB	AB	AB	AB	AB	AA	BB	BB	BB	AB	AA	BB	BB	AB	BB	AB	BB	AA	BB	AA	BB	BB	BB	BB	BB	AB	BB	BB	BB	BB	BB	BB	BB
2	4041762	AB	AB	AA	AA	BB	BB	AB	AB	AB	BB	AB	BB	AB	AA	AA	AB	AB	AB	AB	AB	AA	BB	BB	BB	AB	AA	BB	BB	AB	BB	AA	BB	AA	AA	AA	BB	BB	AB	BB	AB	AB	AB	BB	AA	AB	AB	BB	AB
2	4046046	BB	BB	BB	BB	AB	BB	BB	BB	BB	BB	BB	BB	BB	BB	BB	BB	AB	BB	BB	BB	BB	BB	BB	BB	BB	BB	AB	BB	BB	BB	BB	AB	BB	BB	BB	BB	BB	BB	BB	BB	BB	BB	BB	BB	BB	BB	AB	AB
2	4067972	AB	AB	BB	BB	AA	AA	AB	AB	AB	AA	AB	AA	BB	BB	BB	AB	AB	AB	AB	AB	BB	AA	AA	AA	AB	BB	AA	AA	AB	AA	BB	AA	BB	BB	BB	AA	AA	AB	AA	AB	AB	AB	AA	BB	AB	AB	AA	AB
2	4083041	BB	BB	BB	BB	BB	AA	BB	AB	BB	BB	BB	BB	BB	BB	BB	BB	BB	BB	BB	BB	BB	BB	BB	BB	AB	BB	BB	BB	BB	BB	BB	BB	BB	BB	BB	BB	BB	BB	BB	BB	AB	BB	BB	BB	BB	BB	BB	BB
2	4101743	AB	AB	BB	BB	AB	AB	AB	AB	AB	AA	AB	AA	BB	BB	BB	AB	BB	AB	AB	AB	BB	AA	AA	AA	AB	BB	AB	AA	AB	AA	BB	AB	BB	BB	BB	AA	AA	AB	AA	BB	AB	AB	AA	BB	AB	BB	AB	BB
2	4122634	BB	BB	BB	BB	BB	AA	BB	AB	BB	BB	BB	BB	BB	BB	BB	BB	BB	BB	BB	BB	BB	BB	BB	BB	AB	BB	BB	BB	BB	BB	BB	BB	BB	BB	BB	BB	BB	BB	BB	AB	AB	BB	BB	BB	BB	BB	BB	BB
2	4137690	AA	AA	AA	AA	AA	AB	AA	AB	AA	AA	AA	AA	AA	AA	AA	AA	AA	AA	AA	AA	AA	AA	AA	AA	AB	AA	AA	AA	AA	AA	AA	AA	AA	AA	AA	AA	AA	AA	AA	AB	AB	AA	AA	AA	AB	AA	AB	AA
2	4166541	AB	AB	AB	BB	NC	AA	AB	NC	NC	AA	AB	AA	NC	BB	AB	AB	AB	AB	AB	AB	BB	AA	AA	AA	AB	BB	AA	AA	AB	AA	AB	NC	BB	NC	BB	AA	AA	AA	AA	AA	AB	AA	AA	AA	AA	NC	AA	AA
2	4166831	AA	AA	AA	AA	AA	AA	AA	AA	AA	AA	AA	AA	AA	AA	AA	AA	AA	AA	AA	AA	AA	AA	AA	AA	AA	AA	AA	AA	AA	AA	AA	AA	AA	AA	AA	AA	AA	AA	AA	AA	AA	AA	AA	AA	AA	AA	AA	AA
2	4192333	BB	BB	BB	BB	BB	BB	BB	BB	BB	BB	BB	BB	BB	BB	BB	BB	BB	BB	BB	BB	BB	BB	BB	BB	BB	BB	BB	BB	BB	BB	BB	BB	BB	BB	BB	BB	BB	BB	BB	BB	BB	BB	BB	BB	BB	BB	BB	BB
2	4199150	AB	AB	AB	BB	AA	AA	AB	AB	AB	AA	BB	AA	BB	BB	AB	BB	AB	BB	AB	BB	BB	AA	AB	AB	AB	BB	AA	AB	AB	AB	AB	AA	BB	BB	BB	AB	AA	AA	AA	AA	AB	AA	AB	AB	AB	AA	AA	AB
2	4199795	AB	AB	AB	BB	AA	AA	AB	AB	AB	AA	BB	AA	BB	BB	AB	BB	AB	BB	AB	BB	BB	AA	AB	AB	AB	BB	AA	AB	AB	AB	AB	AA	BB	BB	BB	AB	AA	AA	AA	AA	AB	AA	AB	AB	AB	AA	AA	AB
2	4200135	BB	BB	BB	BB	BB	BB	BB	BB	BB	BB	BB	BB	BB	BB	BB	BB	BB	BB	BB	BB	BB	BB	BB	BB	BB	BB	BB	BB	BB	BB	BB	BB	BB	BB	BB	BB	BB	BB	BB	BB	BB	BB	BB	BB	BB	BB	BB	BB
2	4207091	BB	BB	BB	BB	BB	BB	BB	BB	BB	BB	BB	BB	BB	BB	BB	BB	BB	BB	BB	BB	BB	BB	BB	BB	BB	BB	BB	BB	BB	BB	BB	BB	BB	BB	BB	BB	BB	BB	BB	BB	BB	BB	BB	BB	BB	BB	BB	BB
2	4227007	AB	AB	BB	BB	AB	AB	AB	BB	AB	AA	BB	AA	BB	BB	AB	BB	AB	BB	AB	BB	BB	AA	AB	AB	BB	BB	AB	AB	AB	AB	BB	AA	BB	BB	BB	AB	AA	AB	AA	BB	BB	AB	AB	BB	AB	BB	BB	AB
2	4256659	BB	BB	BB	BB	BB	BB	BB	AB	BB	BB	BB	BB	BB	BB	BB	BB	BB	BB	BB	BB	BB	BB	BB	BB	BB	BB	BB	BB	BB	BB	BB	BB	BB	AB	BB	BB	BB	BB	BB	BB	BB	BB	BB	AB	AB	BB	BB	AB
2	4290688	AB	AB	AA	AA	BB	BB	AB	BB	AB	BB	AB	BB	AB	AA	AB	AB	AB	AB	AB	AB	AA	BB	BB	BB	AB	AA	BB	BB	AB	BB	AA	BB	AA	AA	AA	BB	BB	AB	BB	BB	AB	AB	BB	BB	BB	BB	AB	BB
2	4322402	BB	BB	BB	BB	BB	BB	BB	BB	BB	BB	BB	BB	BB	BB	AB	BB	AB	BB	BB	BB	BB	BB	BB	BB	BB	BB	BB	BB	BB	BB	BB	AB	BB	BB	BB	BB	BB	BB	BB	BB	BB	BB	BB	BB	AB	BB	BB	AB
2	4353927	AA	AA	AA	AA	AA	AA	AA	AA	AA	AA	AA	AA	AA	AA	AB	AA	AB	AA	AA	AA	AA	AA	AA	AA	AA	AA	AA	AA	AA	AA	AA	AB	AA	AA	AA	AA	AA	AA	AA	AA	AA	AA	AA	AA	AA	AA	AA	AB
2	4354560	AA	AA	AA	AA	AA	AB	AB	AB	AA	AB	AA	AB	AB	AA	AA	AA	AA	AB	AB	AA	AA	AB	AA	AA	AA	AA	AB	AA	AA	AB	AA	AA	AA	AA	AA	AA	AB	AA	AB	AB	AA	AB	AA	AB	AB	AA	AA	AB
2	4371560	AB	AB	AB	BB	AA	AA	AB	AA	AB	AA	AB	AA	NC	BB	BB	AB	BB	AB	AB	AB	BB	AA	AA	AA	AB	BB	AA	AA	AB	AA	AB	AB	BB	AB	BB	AA	AA	AA	AA	AA	AB	AA	AA	AA	AA	AA	AA	AB
2	4380137	AA	AA	AA	AA	AA	AA	AA	AA	AA	AA	AA	AA	AA	AA	AA	AA	AA	AA	AA	AA	AA	AA	AA	AA	AA	AA	AA	AA	AA	AA	AA	AA	AA	AA	AA	AA	AA	AA	AA	AA	AA	AA	AA	AA	AA	AA	AA	AA
2	4416953	AB	AB	AB	AA	BB	BB	AB	BB	AB	BB	AB	BB	AB	AA	AB	AB	AB	AB	AB	AB	AA	BB	BB	BB	AB	AA	BB	BB	AB	BB	AB	BB	AA	AB	AA	BB	BB	BB	BB	AB	AB	BB	BB	AB	BB	BB	BB	BB
2	4425889	AA	AA	AA	AA	AA	AA	AA	AA	AA	AA	AB	AA	AA	AA	AA	AB	AA	AA	AA	AB	AA	AA	AB	AB	AA	AA	AA	AB	AA	AA	AA	AA	AA	AA	AA	AB	AA	AA	AA	AB	AA	AA	AB	AA	AA	BB	AB	AA
2	4431200	BB	BB	AB	BB	AA	BB	BB	BB	BB	AB	AB	BB	BB	BB	BB	AB	BB	BB	BB	AB	BB	BB	AB	AB	BB	BB	BB	AB	AB	BB	AB	AB	BB	BB	BB	AB	BB	AA	BB	AB	BB	AB	AB	BB	BB	AA	AB	BB
2	4504565	AA	AA	AA	AA	AA	AB	AB	AB	AA	AB	AA	AB	AB	AA	AA	AA	AA	AB	AB	AA	AA	AB	AA	AA	AA	AA	AB	AA	AA	AB	AA	AA	AA	AA	AA	AA	AB	AA	AB	AA	AA	AB	AA	AB	AB	AA	AA	AA
2	4510461	AA	AA	AA	AA	AA	AB	AB	AA	AA	AB	AA	AB	AA	AA	AB	AA	AB	AA	AB	AA	AA	AB	AA	AA	AA	AA	AB	AA	AA	AB	AA	AB	AA	AA	AA	AA	AB	AA	AB	AB	AA	AB	AA	AA	AB	AA	AA	AB
2	4572698	AB	AB	AB	AA	BB	BB	AB	BB	AB	BB	AB	BB	AB	AA	AA	AB	AA	AB	AB	AB	AA	BB	AB	AB	AB	AA	BB	BB	AB	BB	AB	AB	AB	AB	AA	BB	BB	BB	BB	AB	AB	BB	BB	BB	BB	BB	BB	AB
2	4587514	AA	AA	AB	AA	AB	AB	AB	AB	AA	AB	AB	BB	AB	AA	AA	AB	AA	AB	AB	AB	AA	BB	AB	AB	AA	AA	AB	BB	AA	BB	AB	AA	AA	AA	AA	BB	BB	AB	BB	AA	AA	BB	BB	AB	BB	AA	BB	AA
2	4603854	AA	AA	AA	AA	AA	AA	AA	AB	AA	AA	AB	AA	AB	AA	AB	AB	AB	AB	AA	AB	AA	AA	AB	AB	AA	AA	AA	AB	AA	AA	AA	AB	AA	AB	AA	AB	AA	AA	AA	AA	AA	AA	AB	AA	BB	AA	AB	AB
2	4633050	AA	AA	AA	AA	AA	AA	AA	AA	AA	AA	AA	AA	AA	AA	AA	AA	AA	AA	AA	AA	AA	AA	AA	AA	AA	AA	AA	AA	AA	AA	AA	AA	AA	AA	AA	AA	AA	AA	AA	AA	AA	AA	AA	AA	AA	AA	AA	AA
2	4635464	AB	AB	AB	AA	BB	AB	AB	AA	AB	BB	AA	AB	AB	AA	AA	AA	AA	AB	AB	AA	AA	AB	AA	AA	AA	AA	AB	AA	AB	AB	AB	NC	NC	AA	AA	AA	AB	BB	AB	AB	AA	BB	AA	NC	BB	BB	BB	AB
2	4641574	AB	AB	AB	BB	AA	AA	AB	AB	AB	AA	BB	AB	AB	BB	BB	BB	BB	AB	AB	BB	BB	AB	BB	BB	AB	BB	AA	BB	AB	AB	AB	AB	AB	BB	BB	BB	AB	AA	AB	AB	AB	AA	BB	AB	AA	AA	AA	AB
2	4696838	AB	AB	AB	AB	AA	AA	AB	AA	AB	AA	AB	AB	AB	BB	BB	AB	BB	AB	AB	AB	BB	AB	AB	AB	AB	BB	AA	AB	AB	AB	AB	NC	AB	BB	BB	AB	AB	AA	AB	AB	AB	AA	AB	AA	AA	AA	AA	AB
2	4715740	BB	BB	BB	BB	BB	BB	BB	BB	BB	BB	BB	BB	BB	BB	BB	BB	BB	BB	BB	BB	BB	BB	BB	BB	BB	BB	BB	BB	BB	BB	BB	BB	BB	BB	BB	BB	BB	BB	BB	BB	BB	BB	BB	BB	BB	BB	BB	BB
2	4732593	AB	AB	AA	AB	AB	BB	AB	BB	AB	BB	AB	AB	AB	AA	AA	AB	AA	AB	AB	AB	AA	AB	AB	AB	AB	AA	BB	AB	AB	AB	AA	AB	AB	AA	AA	AB	AB	AB	AB	AB	AB	AB	AB	BB	BB	BB	AB	AB
2	4734598	AA	AA	AA	AA	AA	BB	AB	BB	AA	AB	AB	AB	AA	AA	AA	AB	AA	AA	AB	AB	AA	AB	AB	AB	AB	AA	BB	AB	AA	AB	AA	AA	AA	AA	AA	AB	AB	AA	AB	AA	AB	AB	AB	AA	AA	AA	AA	AB
2	4793297	AA	AA	AA	AB	AB	AA	AA	AA	AA	AB	AA	AA	AA	AA	AA	AA	AA	AB	AA	AA	AA	AA	AA	AA	AA	AA	AA	AA	AB	AA	AA	AB	AA	AA	AA	AA	AA	AB	AA	AB	AA	AA	AA	AB	AB	AA	AB	AA
2	4824642	AA	AB	AB	BB	AA	AA	AB	AA	AB	AA	AB	AB	AB	AB	AB	AB	AB	BB	AB	AB	AB	AB	AB	AB	AB	AB	AA	AB	AB	AB	AB	AA	AB	AB	AB	AB	AB	AA	AB	BB	AB	AA	AB	BB	AA	AA	AB	AA
2	4826364	AA	AB	AB	AB	AA	AA	AB	AB	NC	AA	AB	AB	AB	AB	AB	AB	AB	BB	AB	AB	AB	AB	AB	AB	AB	AB	AA	AB	AB	AB	AB	AA	NC	AB	AB	AB	AB	AA	AB	AB	AB	AA	AB	BB	AA	AA	AB	AA
2	4841483	AA	AA	AA	AA	AA	AA	AA	AA	AA	AA	AA	AA	AA	AA	AA	AA	AA	AA	AA	AA	AA	AA	AA	AA	AA	AA	AA	AA	AA	AA	AA	AA	AA	AA	AA	AA	AA	AA	AA	AA	AA	AA	AA	AA	AA	AA	AA	AA
2	4852474	AB	AA	AA	AB	AB	AA	AA	AB	AA	AB	AA	AA	AA	AB	AA	AA	AB	AB	AA	AA	AB	AA	AA	AA	AA	AB	AA	AA	AB	AA	AA	BB	AA	AA	AB	AA	AA	AB	AA	AB	AA	AA	AA	NC	AA	AA	AB	BB
2	4874581	AB	BB	BB	AB	AB	BB	BB	AB	BB	AB	BB	BB	NC	AB	BB	BB	AB	AB	BB	BB	AB	BB	BB	BB	BB	AB	BB	BB	AB	BB	BB	AA	BB	BB	AB	BB	BB	AB	BB	AB	BB	BB	BB	AB	AB	BB	AB	AA
2	4883183	BB	BB	BB	BB	BB	BB	BB	BB	BB	BB	BB	BB	BB	BB	BB	BB	BB	BB	BB	BB	BB	BB	BB	BB	BB	BB	BB	BB	BB	BB	BB	BB	BB	BB	BB	BB	BB	BB	BB	BB	BB	BB	BB	AB	AB	BB	AB	AB
2	4883320	AB	AA	AA	AB	AA	AA	AA	AA	AA	AA	AA	AA	AA	AB	AA	AA	AB	AA	AA	AA	AB	AA	AA	AA	AA	AB	AA	AA	AA	AA	AA	AB	AA	AA	AB	AA	AA	AA	AA	AB	AA	AA	AA	AA	AA	AA	AA	AB
2	5039647	AA	AA	AA	AA	AB	AA	AA	AB	AA	AB	AA	AA	AA	AA	AA	AA	AA	AA	AA	AA	AA	AA	AA	AA	AA	AA	AA	AA	AB	AA	AA	AB	AA	AA	AA	AA	AA	AB	AA	AA	AA	AA	AA	BB	AA	NC	AB	AA
2	5047839	AA	AA	AA	AA	AB	AA	AA	AA	AA	AB	AA	AA	AA	AA	AA	AA	AA	AA	AA	AA	AA	AA	AA	AA	AA	AA	AA	AA	AB	AA	AA	AB	AA	AA	AA	AA	AA	AB	AA	AA	AA	AA	AA	AA	AA	AA	AA	AA
2	5063635	BB	BB	BB	BB	BB	BB	BB	BB	BB	BB	BB	BB	BB	BB	BB	BB	BB	BB	BB	BB	BB	BB	BB	BB	BB	BB	BB	BB	BB	BB	BB	BB	BB	BB	BB	BB	BB	BB	BB	BB	BB	BB	BB	BB	BB	BB	BB	BB
2	5064637	BB	BB	BB	AB	AB	AB	AB	AB	BB	AA	BB	AB	BB	BB	AB	BB	BB	BB	AB	BB	BB	BB	BB	BB	BB	BB	AB	BB	AB	AB	BB	AB	BB	BB	BB	BB	AB	AB	AB	AB	BB	AB	BB	AB	AB	BB	AB	AB
2	5105885	BB	AB	AB	AB	BB	AB	AA	BB	AB	AB	AB	AA	AB	AB	AA	AB	AB	AA	AA	AB	AB	AB	AB	AB	AB	AB	AB	AB	AB	AA	AB	BB	AB	AB	AB	AB	AA	BB	AA	AB	AB	AB	AB	BB	BB	BB	BB	AB
2	5111337	AA	AA	AA	AA	AA	AA	AA	AA	AA	AA	AA	AA	AA	AA	AA	AA	AA	AA	AA	AA	AA	AA	AA	AA	AA	AA	AA	AA	AA	AA	AA	AA	AA	AA	AA	AA	AA	AA	AA	AA	AA	AA	AA	AA	AA	AA	AA	AA
2	5133871	AB	AA	AA	AB	AA	AA	AA	AA	AA	AA	AA	AA	AA	AB	AA	AA	AB	AA	AA	AA	AB	AA	AA	AA	AA	AB	AA	AA	AA	AA	AA	AB	AA	AA	AB	AA	AA	AA	AA	AB	AA	AA	AA	AA	AA	AA	AA	AA
2	5141894	BB	AB	AB	AB	BB	AB	AA	BB	AB	AB	AB	AA	AB	AB	AA	AB	AB	AA	AA	AB	AB	AB	AB	AB	AB	AB	AB	AB	AB	AA	AB	BB	AB	AB	AB	AB	AA	BB	AA	AB	AB	AB	AB	BB	BB	BB	BB	AB
2	5165704	AB	BB	BB	BB	AB	BB	BB	AB	BB	AB	BB	BB	BB	AB	BB	BB	AB	BB	BB	BB	AB	BB	BB	BB	BB	AB	BB	BB	AB	BB	BB	AA	BB	BB	AB	BB	BB	AB	BB	BB	BB	BB	BB	AB	AB	BB	AB	BB
2	5187140	AA	AA	AA	AA	AA	AA	AA	AA	AA	AA	AA	AA	AA	AA	AA	AA	AA	AA	AA	AA	AA	AA	AA	AA	AA	AA	AA	AA	AA	AA	AA	AA	AA	AA	AA	AA	AA	AA	AA	AA	AA	AA	AA	AA	AA	AA	AA	AA
2	5188365	BB	BB	BB	BB	BB	BB	BB	BB	BB	BB	BB	BB	BB	BB	BB	BB	BB	BB	BB	BB	BB	BB	BB	BB	BB	BB	BB	BB	BB	BB	BB	BB	BB	BB	BB	BB	BB	BB	BB	BB	BB	BB	BB	BB	BB	BB	BB	BB
2	5193991	AA	AA	AA	AA	AA	AA	AA	AA	AA	AA	AA	AA	AA	AA	AA	AA	AA	AA	AA	AA	AA	AA	AA	AA	AA	AA	AA	AA	AA	AA	AA	AA	AA	AA	AA	AA	AA	AA	AA	AA	AA	AA	AA	AA	AA	AB	AA	AA
2	5201898	AB	AA	AA	AB	AA	AA	AA	AA	AA	AA	AA	AA	AA	AB	AA	AA	AB	AA	AA	AA	AB	AA	AA	AA	AA	AB	AA	AA	AA	AA	AA	AB	AA	AA	AB	AA	AA	AA	AA	AB	AA	AA	AA	AA	AA	AA	AA	AA
2	5236271	AA	AB	AB	BB	AA	AA	AB	AA	AB	AA	AB	AB	AB	AB	AB	AB	AB	BB	AB	AB	AB	AB	AB	AB	AB	AB	AA	AB	AB	AB	AB	AA	AB	AA	AB	AB	AB	AA	AB	BB	AB	AA	AB	AA	AA	AA	AA	AA
2	5260293	AA	AB	BB	AB	AB	BB	BB	AB	AB	AB	BB	BB	AB	AB	BB	BB	AB	BB	BB	BB	AB	BB	BB	BB	BB	AB	BB	BB	AB	BB	BB	AA	AB	AB	AB	BB	BB	AB	BB	AB	BB	BB	BB	AA	AA	AA	AA	BB
2	5279601	BB	AA	AB	AB	BB	BB	AB	BB	BB	BB	AB	AB	AA	AB	AB	AB	AB	AA	AB	AB	AB	AB	AB	AB	AB	AB	BB	AB	AB	AB	AB	BB	AB	BB	AB	AB	AB	BB	AB	AB	AB	BB	AB	AB	BB	AB	AB	BB
2	5289880	AB	BB	BB	BB	BB	BB	BB	BB	BB	BB	BB	BB	BB	AB	BB	BB	AB	BB	BB	BB	AB	BB	BB	BB	BB	AB	BB	BB	BB	BB	BB	AB	BB	BB	AB	BB	BB	BB	BB	BB	BB	BB	BB	BB	BB	BB	BB	BB
2	5376726	AA	AA	AA	AB	AA	AA	AA	AA	AB	AA	AA	AA	AA	AA	AA	AA	AA	AA	AA	AA	AA	AA	AA	AA	AA	AA	AA	AA	AA	AA	AA	AA	AA	AA	AA	AA	AA	AA	AA	AB	AA	AA	AA	AA	AA	AA	AA	AA
2	5388038	AA	AA	AA	AB	AA	AA	AA	AA	NC	AA	AA	AA	AA	AA	AA	AA	AA	AA	AA	AA	AA	AA	AA	AA	AA	AA	AA	AA	AA	AA	AA	AA	AA	AA	AA	AA	AA	AA	AA	AB	AA	AA	AA	AA	AA	AA	AA	AA
2	5430203	BB	BB	BB	BB	AB	BB	BB	BB	NC	BB	BB	BB	BB	BB	BB	BB	AB	AB	BB	BB	BB	BB	BB	BB	BB	BB	BB	BB	BB	BB	BB	BB	BB	BB	BB	BB	BB	BB	BB	AA	AB	BB	BB	BB	BB	AB	BB	BB
2	5609792	NC	BB	BB	AB	AB	NC	AA	BB	BB	BB	AA	BB	AB	BB	BB	BB	AB	AA	NC	AA	AA	BB	NC	NC	AA	NC	NC	BB	BB	BB	AA	AB	AA	BB	BB	BB	BB	BB	BB	NC	BB	NC	BB	BB	AB	AB	AB	BB
2	5646321	AA	AA	NC	AB	AB	AA	AA	AA	AB	AB	AA	AA	AA	AA	AB	AA	AA	AA	AA	AA	AA	AA	AA	AA	AA	AA	AA	AA	AB	AA	AA	AB	AA	AB	AB	AA	AA	AB	AA	AB	AA	AA	AA	AB	AB	AA	AB	AB
2	5646654	BB	BB	BB	BB	BB	BB	BB	BB	BB	BB	BB	BB	BB	BB	BB	BB	BB	BB	BB	BB	BB	BB	BB	BB	BB	BB	BB	BB	BB	BB	BB	BB	BB	BB	BB	BB	BB	BB	BB	BB	BB	BB	BB	BB	BB	BB	BB	BB
2	5662969	BB	AB	AB	AA	AA	BB	AB	AB	AA	AB	AB	AB	AA	AB	AB	AB	AA	AA	BB	AB	AA	AB	BB	BB	AB	BB	BB	AB	AA	AB	AA	AA	AA	AB	AB	AB	AB	AB	AB	AA	AB	BB	AB	AA	AA	AA	AA	AB
2	5664339	AA	AB	NC	BB	BB	AA	AB	AA	AB	AB	AA	AA	AB	AA	AB	AA	BB	AA	AA	AB	BB	AB	AA	AA	AB	AA	AA	AB	AB	AB	AB	BB	BB	AB	AB	AB	AB	AB	AB	AA	AA	AA	AB	BB	AB	AA	AB	AB
2	5681886	BB	BB	BB	BB	BB	BB	BB	BB	BB	BB	BB	BB	BB	BB	BB	BB	BB	AB	BB	BB	BB	BB	BB	BB	BB	BB	BB	BB	BB	BB	BB	BB	BB	BB	BB	BB	BB	BB	BB	AB	BB	BB	BB	NC	BB	BB	BB	BB
2	5695258	AA	AA	AA	AA	AA	AA	AA	AA	AA	AA	AA	AA	AA	AA	AA	AA	AA	AA	AA	AA	AA	AA	AA	AA	AA	AA	AA	AA	AA	AA	AA	AA	AA	AA	AA	AA	AA	AA	AA	AA	AA	AA	AA	AA	AA	AA	AA	AA
2	5695975	NC	AA	NC	AB	AB	NC	AA	AA	BB	BB	AA	AA	AA	AA	BB	AA	AA	AA	NC	AA	AB	AA	NC	NC	AA	NC	NC	AA	NC	AA	AA	AB	AB	BB	AA	AA	AA	BB	AA	AB	AA	NC	AA	BB	AB	AA	AB	AA
2	5726489	BB	BB	AB	BB	BB	BB	AB	BB	BB	BB	AB	BB	BB	BB	BB	AB	BB	AB	BB	AB	BB	BB	BB	BB	AB	BB	BB	BB	AB	BB	AA	BB	BB	BB	BB	BB	BB	BB	BB	BB	AB	BB	BB	AB	AB	AA	AB	AB
2	5727275	AA	AA	AA	AA	AA	AA	AA	AA	AA	AA	AA	AA	AA	AA	AA	AA	AA	AB	AA	AA	AA	AA	AA	AA	AA	AA	AA	AA	AA	AA	AA	AA	AA	AA	AA	AA	AA	AA	AA	AB	AA	AA	AA	AA	AA	AA	AA	AA
2	5729271	AA	AB	AB	BB	BB	AA	AB	AB	BB	AB	AB	AB	BB	AB	AB	AB	BB	BB	AA	AB	BB	AB	AA	AA	AB	AA	AA	AB	BB	AB	BB	BB	BB	AB	AB	AB	AB	AB	AB	BB	AB	AA	AB	BB	BB	BB	BB	AB
2	5759393	AA	AB	AB	BB	BB	AA	AA	AB	BB	AB	AB	AB	BB	AB	AB	AB	BB	AA	AA	AA	BB	AB	AA	AA	AA	AA	AA	AB	BB	AB	AA	BB	BB	AB	AB	AB	AB	AB	AB	AB	AA	AA	AB	BB	AB	AA	AB	AB
2	5788962	AA	AA	AA	AA	AA	AA	AA	AA	AA	AA	AA	AA	AA	AA	AA	AA	AA	AA	AA	AA	AA	AA	AA	AA	AA	AA	AA	AA	AA	AA	AA	AA	AA	AA	AA	AA	AA	AA	AA	NC	AA	AA	AA	AA	AA	AA	AA	AA
2	5815525	BB	BB	BB	AB	AB	BB	BB	AB	BB	BB	NC	AB	AA	AB	BB	BB	AB	BB	BB	BB	AA	BB	BB	BB	BB	BB	BB	BB	BB	BB	BB	AB	AB	BB	AB	BB	BB	BB	BB	BB	BB	BB	BB	AB	BB	BB	AB	AB
2	5818402	BB	AA	AB	AA	AA	BB	AB	AB	AA	AB	AB	AB	AA	AB	AB	AB	AA	AB	BB	AB	AA	AB	BB	BB	AB	BB	BB	AB	AA	AB	AB	AA	AB	AB	AB	AB	AB	AB	AB	AA	AB	BB	AB	AA	AA	AA	AA	AB
2	5873057	AA	AA	AB	AB	AB	AA	AB	AB	AA	AA	AB	AB	BB	AB	AA	AB	AB	AB	AA	AB	BB	AA	AA	AA	AB	AA	AA	AA	AB	AA	AB	AB	AB	AA	AB	AA	AA	AA	AA	AA	AA	AA	AA	BB	AB	AB	BB	AB
2	5893947	AA	BB	AB	BB	BB	AA	AB	AB	BB	AB	AB	AB	BB	AB	AB	AB	BB	BB	AA	AB	BB	AB	AA	AA	AB	AA	AA	AB	BB	AB	AB	BB	AB	AB	AB	AB	AB	AB	AB	AB	AB	AA	AB	BB	BB	BB	BB	AB
2	5917719	AA	AA	AA	AA	AA	AA	AB	AB	AA	AA	AA	AB	AB	AB	AA	AA	AA	AB	AA	AB	AA	AA	AA	AA	AB	AA	AA	AA	AA	AA	AB	AA	AA	AA	AA	AA	AA	AA	AA	AA	AA	AA	AA	AB	AB	AB	BB	AB
2	5946698	BB	BB	AB	AB	AB	BB	AB	AB	BB	BB	AB	AB	AA	AB	BB	AB	AB	AB	BB	AB	AA	BB	BB	BB	AB	BB	BB	BB	AB	BB	AB	AB	AB	BB	AB	BB	BB	BB	BB	BB	BB	BB	BB	AA	AB	AB	AA	AB
2	5954354	BB	AA	BB	AB	NC	BB	BB	BB	AA	AB	BB	BB	BB	BB	AB	BB	AB	AB	BB	BB	BB	AB	BB	BB	BB	BB	BB	AB	AB	AB	BB	AB	BB	AB	BB	AB	AB	AB	AB	AB	AB	BB	AB	BB	AB	AB	BB	BB
2	6006239	BB	AA	AB	AA	AA	BB	AB	AB	AA	AB	BB	AB	AA	AB	AB	AB	AA	AA	BB	AB	AA	AB	BB	BB	AB	BB	BB	AB	AA	AB	AB	AA	AB	AB	AB	AB	AB	AB	AB	AA	AB	BB	AB	AA	AA	AA	AA	AB
2	6040324	BB	AA	BB	AB	AB	BB	BB	AB	AA	AB	AB	AB	AB	AB	AB	BB	AB	AB	BB	BB	AB	AB	BB	BB	BB	BB	BB	AB	AB	AB	BB	AB	NC	AB	BB	AB	AB	AB	AB	AA	AB	BB	AB	AB	AB	BB	BB	BB
2	6041573	BB	AB	BB	BB	BB	BB	BB	AB	AB	BB	BB	AB	AB	AB	BB	BB	BB	BB	BB	BB	BB	BB	BB	BB	BB	BB	BB	BB	BB	BB	BB	BB	BB	BB	BB	BB	BB	BB	BB	BB	BB	BB	BB	BB	BB	BB	BB	BB
2	6048259	BB	AB	BB	BB	AB	BB	BB	AB	AB	AB	AB	AB	AB	AB	BB	BB	BB	BB	BB	BB	AB	BB	BB	BB	BB	BB	BB	BB	AB	BB	BB	AB	AB	AB	BB	BB	BB	AB	BB	AA	BB	BB	BB	AB	AB	BB	BB	BB
2	6076899	BB	BB	BB	BB	BB	BB	BB	BB	BB	BB	BB	BB	BB	BB	BB	BB	BB	BB	BB	BB	BB	BB	BB	BB	BB	BB	BB	BB	BB	BB	BB	BB	BB	BB	BB	BB	BB	BB	BB	AB	BB	BB	BB	BB	AB	BB	BB	BB
2	6101616	BB	AB	BB	BB	BB	BB	BB	BB	AB	BB	BB	BB	BB	BB	BB	BB	BB	BB	BB	BB	BB	BB	BB	BB	BB	BB	BB	BB	BB	BB	BB	BB	BB	AB	BB	BB	BB	BB	BB	BB	BB	BB	BB	BB	BB	BB	BB	BB
2	6121983	AA	AA	AA	AA	AA	AA	AA	AA	AA	AA	AA	AA	AA	AA	AA	AA	AA	AA	AA	AA	AA	AA	AA	AA	AA	AA	AA	AA	AA	AA	AA	AA	AA	AA	AA	AA	AA	AA	AA	AA	AA	AA	AA	AA	AA	AA	AA	AA
2	6126937	AA	AA	AA	AA	AA	AA	AA	AB	AA	AA	AA	AB	AB	AB	AA	AA	AA	AB	AA	AA	AA	AA	AA	AA	AA	AA	AA	AA	AA	AA	AA	AA	AA	AA	AA	AA	AA	AA	AA	AB	AA	AA	AA	AA	AB	AA	AA	AA
2	6129993	BB	AA	AB	AB	AB	BB	AB	AB	AA	AB	AB	AB	AB	AB	AB	AB	AB	AA	BB	AB	AB	AB	BB	BB	AB	BB	BB	AB	AA	AB	AB	AB	AB	AB	BB	AB	AB	AB	AB	AA	AB	BB	AB	AA	AA	AA	AA	AB
2	6164795	BB	BB	BB	BB	BB	BB	BB	BB	BB	BB	BB	BB	BB	BB	BB	BB	BB	BB	BB	BB	BB	BB	BB	BB	BB	BB	BB	BB	BB	BB	BB	BB	BB	NC	BB	BB	BB	BB	BB	AB	BB	BB	BB	BB	BB	BB	BB	BB
2	6178997	BB	NC	BB	BB	BB	BB	BB	BB	BB	BB	BB	BB	BB	BB	BB	BB	BB	NC	BB	BB	BB	BB	BB	BB	BB	BB	BB	BB	NC	BB	BB	BB	BB	BB	BB	BB	BB	BB	BB	BB	BB	BB	BB	BB	BB	NC	NC	BB
2	6185367	AA	AA	AA	AA	AA	AA	AA	AA	AA	AA	AA	AA	AA	AA	AA	AA	AA	AA	AA	AA	AA	AA	AA	AA	AA	AA	AA	AA	AA	AA	AA	AA	AA	AA	AA	AA	AA	AA	AA	AA	AA	AA	AA	AA	AA	AA	AA	AA
2	6189454	BB	BB	BB	BB	BB	BB	BB	BB	BB	BB	BB	BB	BB	BB	BB	BB	BB	BB	BB	BB	BB	BB	BB	BB	BB	BB	BB	BB	BB	BB	BB	BB	BB	BB	BB	BB	BB	BB	BB	AB	BB	BB	BB	BB	BB	BB	BB	BB
2	6212991	BB	BB	BB	BB	BB	BB	BB	BB	BB	BB	BB	BB	BB	BB	BB	BB	BB	BB	BB	BB	BB	BB	BB	BB	BB	BB	BB	BB	BB	BB	BB	BB	BB	BB	BB	BB	BB	BB	BB	BB	BB	BB	BB	BB	BB	BB	BB	BB
2	6226579	AB	AA	AA	AA	AA	AA	AA	AA	AA	AA	AA	AA	AA	AA	AB	AA	AA	AA	AA	AA	AA	AA	AB	AB	AA	AB	AB	AA	AA	AA	BB	AA	AA	AA	AA	AA	AA	AA	AA	AB	AA	AA	AA	AA	AA	AA	AA	AB
2	6258157	AB	BB	BB	BB	BB	BB	BB	BB	BB	BB	BB	BB	BB	BB	AB	BB	BB	BB	BB	BB	BB	BB	AB	AB	BB	AB	AB	BB	BB	BB	AA	BB	BB	BB	BB	BB	BB	BB	BB	AB	BB	BB	BB	BB	BB	BB	BB	AB
2	6280365	AA	AA	AA	AB	AB	AA	AA	AA	AA	AA	AA	AA	AB	AA	AA	AA	AB	AA	AA	AA	AB	AA	AA	AA	AA	AA	AA	AA	AA	AA	AA	AB	AA	AA	AB	AA	AA	AA	AA	AA	AA	AA	AA	AA	AA	AA	AA	AA
2	6290550	AA	AA	AA	AB	AB	AA	AA	AA	AA	AA	AA	AA	AB	AA	AA	AA	AB	AA	AA	AA	AB	AA	AA	AA	AA	AA	AA	AA	AA	AA	AA	AB	AA	AA	AB	AA	AA	AA	AA	AA	AA	AA	AA	AA	AA	AA	AA	AA
2	6313608	AB	AA	AA	AA	AA	AA	AA	AA	AA	AA	AB	AA	AA	AA	AB	AA	AA	AA	AA	AA	AA	AA	AB	AB	AA	AB	AB	AA	AA	AA	AB	AA	AA	AA	AA	AA	AA	AA	AA	AB	AA	AA	AA	AA	AA	AA	AA	BB
2	6349261	AA	AA	AA	AA	AA	AA	AA	AA	AA	AA	AA	AA	AA	AA	AA	AA	AA	AB	AA	AA	AA	AA	AA	AA	AA	AA	AA	AA	AA	AA	AA	AA	AA	AA	AA	AA	AA	AA	AA	AA	AB	AA	AA	AB	AA	AA	AA	AA
2	6350324	AA	AA	AA	AA	AA	AA	AB	AB	AA	AA	AA	AB	AB	AB	AA	AA	AA	AB	AA	AB	AA	AA	AA	AA	AB	AA	AA	AA	AA	AA	AA	AA	AA	AA	AA	AA	AA	AA	AA	AA	AB	AA	AA	AB	AA	AB	AB	AA
2	6368443	AB	AA	AB	AA	AA	BB	AB	BB	AA	AB	AB	BB	NC	BB	AA	AB	AA	AB	BB	AB	AA	AB	AB	AB	AB	AB	AB	AB	AA	AB	AA	AA	AB	AB	AB	AB	AB	AB	AB	AB	BB	BB	AB	AB	AA	AA	AA	AA
2	6381028	AA	AB	AA	AA	AB	AA	AA	AA	AB	AB	AA	AA	AA	AA	AA	AA	AA	AB	AA	AA	AA	AA	AA	AA	AA	AA	AA	AA	AB	AA	AA	AB	AA	AB	AA	AA	AA	AB	AA	AA	AA	AA	AA	AB	AB	AA	AB	AB
2	6432724	AB	BB	BB	BB	BB	AB	AB	BB	BB	AB	BB	AB	BB	AB	BB	BB	AB	BB	AA	AB	BB	AB	BB	BB	AB	AB	BB	AB	BB	AB	BB	BB	AB	AB	AB	AB	AA	AB	AA	BB	BB	AB	AB	BB	BB	BB	BB	BB
2	6475332	AB	BB	BB	BB	BB	BB	BB	BB	BB	BB	AB	BB	BB	BB	AB	BB	BB	BB	BB	BB	BB	BB	AB	AB	BB	AB	AB	BB	BB	BB	AB	BB	BB	BB	BB	BB	BB	BB	BB	AB	BB	BB	BB	AB	BB	BB	BB	AB
2	6501610	AA	AB	AB	AA	AB	AA	AB	AA	AB	AB	AB	AA	AA	AA	AA	AB	AB	BB	AB	AA	AA	AB	AA	AA	AB	AA	AA	AB	BB	AB	AA	AB	AA	AB	AA	AB	AB	BB	AB	AB	AB	AB	AB	BB	AB	AB	BB	AA
2	6502038	AB	BB	BB	BB	BB	BB	BB	BB	BB	BB	BB	BB	BB	BB	AB	BB	BB	BB	BB	BB	BB	BB	AB	AB	BB	AB	AB	BB	BB	BB	AB	BB	BB	BB	BB	BB	BB	BB	BB	AB	BB	BB	BB	BB	BB	BB	NC	AB
2	6544843	AB	BB	NC	BB	BB	BB	BB	BB	BB	BB	BB	BB	BB	BB	AB	BB	BB	AB	BB	BB	BB	BB	AB	AB	BB	AB	AB	BB	BB	BB	AB	BB	BB	AB	BB	BB	BB	BB	BB	AB	BB	BB	BB	AB	BB	BB	BB	AB
2	6553246	AA	AA	AA	AB	AB	AA	AA	AA	AA	AA	AA	AA	AB	AA	AA	AA	AB	AA	AA	AA	AB	AA	AA	AA	AA	AA	AA	AA	AA	AA	AA	AB	AA	AA	AB	AA	AA	AA	AA	AA	AA	AA	AA	AA	AA	AA	AA	AA
2	6628241	BB	BB	BB	AB	AB	BB	BB	BB	BB	BB	AB	BB	AB	BB	BB	BB	AB	BB	BB	BB	AB	BB	BB	BB	BB	BB	BB	BB	BB	BB	BB	AB	BB	BB	AB	BB	BB	BB	BB	BB	BB	BB	BB	BB	BB	BB	BB	BB
2	6657580	AA	AA	AA	AA	AA	AA	AA	AA	AA	AA	AA	AA	AA	AA	AA	AA	AA	AA	AA	AA	AA	AA	AA	AA	AA	AA	AA	AA	AA	AA	AA	AA	AA	AA	AA	AA	AA	AA	AA	AA	AA	AA	AA	AA	AA	AA	AA	AA
2	6665461	BB	AB	AB	AB	AB	AB	BB	AA	BB	BB	AB	AB	AA	AB	BB	AB	AA	AB	AB	BB	AB	AA	AB	AB	BB	BB	AB	AA	BB	AA	AB	AB	BB	BB	AA	AA	AB	AB	AB	AB	AA	AA	AA	AA	AB	AB	BB	BB
2	6679862	AA	AA	AA	AA	AA	AA	NC	AA	AA	NC	AA	AA	AA	AA	AA	AA	AB	AB	BB	AA	AA	AB	AA	AA	NC	AA	AA	AB	NC	AB	AA	AA	AA	AA	AA	AB	BB	BB	BB	AA	AB	AB	AB	BB	AA	BB	NC	AA
2	6703782	BB	AA	AB	AA	AA	AB	AB	AA	AA	AB	AA	AB	AA	AB	AB	AB	AA	AB	BB	AB	AA	AA	AB	AB	AB	BB	AB	AA	AB	AA	BB	AA	AB	AB	AB	AA	AB	AB	AB	BB	AB	AB	AA	AB	BB	AB	AA	AB
2	6710849	BB	AB	BB	AB	BB	BB	BB	BB	AA	BB	BB	BB	BB	BB	AB	BB	BB	AB	BB	AB	AB	BB	BB	BB	BB	BB	BB	BB	BB	BB	BB	BB	AB	AB	BB	BB	BB	BB	BB	BB	BB	BB	BB	BB	BB	BB	BB	BB
2	6715397	BB	BB	BB	BB	BB	BB	BB	BB	BB	BB	BB	BB	BB	BB	BB	BB	BB	BB	BB	BB	BB	BB	BB	BB	BB	BB	BB	BB	BB	BB	BB	BB	BB	BB	BB	BB	BB	BB	BB	BB	BB	BB	BB	BB	BB	BB	BB	BB
2	6727718	AB	AA	AA	AA	AA	AA	AA	AA	AA	AA	AA	AA	AA	AA	AB	AA	AB	AA	AA	AA	AA	AB	AB	AB	AA	AB	AB	AB	AA	AB	AB	AA	AA	AA	AA	AB	AB	AA	AB	AB	AA	AA	AB	AB	AA	AA	AA	AB
2	6747516	BB	BB	BB	BB	BB	BB	BB	BB	BB	BB	BB	BB	BB	BB	BB	BB	BB	BB	BB	BB	BB	BB	BB	BB	BB	BB	BB	BB	BB	BB	BB	AB	BB	BB	BB	BB	BB	BB	BB	BB	BB	BB	BB	BB	BB	BB	BB	BB
2	6754285	AA	AA	AA	AA	AA	AA	AA	AA	AA	AA	AA	AA	AA	AA	AA	AA	AA	AA	AA	AA	AA	AA	AA	AA	AA	AA	AA	AA	AA	AA	AA	AA	AA	AA	AA	AA	AA	AA	AA	AA	AA	AA	AA	AA	AB	AB	AA	AA
2	6790442	AA	AB	AB	AA	AA	AB	AA	BB	AA	AA	BB	AB	AB	AB	AA	AB	AA	AA	AA	AA	AA	AB	AB	AB	AA	AA	AB	AB	AA	AB	AA	AA	AA	AA	AA	AB	AA	AA	AA	AA	AB	AB	AB	AA	AA	AA	AA	AA
2	6819508	BB	AA	AA	BB	BB	AA	AA	AA	AA	AA	AA	AA	AB	AA	NC	AA	AB	AA	AA	AA	BB	AA	AB	AB	AA	BB	AB	AA	AA	AA	AB	BB	AA	AA	AB	AA	AA	AA	AA	AB	AA	AA	AA	AA	AA	AA	AA	BB
2	6820223	AB	AA	AA	AB	AB	AA	AA	AA	AA	AA	AA	AA	AB	AA	AB	AA	AB	AA	AA	AA	AB	AA	AB	AB	AA	AB	AB	AA	AA	AA	AB	AB	AA	AA	AB	AA	AA	AA	AA	AB	AA	AA	AA	AA	AA	AA	AA	AB
2	6848154	BB	AB	NC	AB	BB	BB	BB	BB	AA	BB	BB	BB	BB	BB	AB	BB	BB	AA	AB	AB	AB	BB	BB	BB	BB	BB	BB	BB	BB	BB	BB	BB	AB	AB	BB	BB	BB	AB	BB	BB	AB	AB	BB	AB	AB	BB	BB	AB
2	6864753	BB	BB	BB	AB	AB	BB	BB	BB	BB	BB	BB	BB	AB	BB	BB	BB	AB	BB	BB	BB	AB	BB	BB	BB	BB	BB	BB	BB	BB	BB	BB	AB	BB	BB	AB	BB	BB	BB	BB	BB	BB	BB	BB	BB	BB	BB	BB	BB
2	6944394	AB	AA	AA	AA	AA	AA	AA	AA	AA	AA	AA	AA	AA	AA	AB	AA	AA	AA	AA	AA	AA	AA	AB	AB	AA	AB	AB	AA	AA	AA	AB	AA	AA	AA	AA	AA	AA	AA	AA	AB	AA	AA	AA	AA	AA	AA	AA	AB
2	6976938	AB	BB	BB	BB	BB	BB	BB	BB	BB	BB	BB	BB	BB	BB	AB	BB	BB	BB	BB	BB	BB	BB	AB	AB	BB	AB	AB	BB	BB	BB	AB	BB	BB	BB	BB	BB	BB	BB	BB	AB	BB	BB	BB	BB	BB	BB	BB	AB
2	6977110	BB	AB	AB	AB	AA	AB	BB	AA	BB	AB	AB	AB	AA	AB	BB	AB	AB	BB	BB	BB	AB	AB	AB	AB	BB	BB	AB	AB	AB	AB	BB	AA	BB	BB	AB	AB	BB	AB	BB	AB	AB	AB	AB	BB	BB	BB	BB	BB
2	7006798	AB	AB	AB	AB	AB	AB	AA	BB	AA	AA	AB	AB	BB	AB	AB	AB	AB	AA	AA	AA	AB	AB	BB	BB	AA	AB	BB	AB	AA	AB	AB	AB	AA	AA	BB	AB	AA	AA	AA	AB	AB	AB	AB	AA	AA	AA	AA	AB
2	7060869	AB	BB	BB	BB	BB	BB	BB	BB	BB	BB	BB	BB	BB	BB	AB	BB	BB	BB	BB	BB	BB	BB	AB	AB	BB	AB	AB	BB	BB	BB	AB	BB	BB	BB	BB	BB	BB	BB	BB	AB	BB	BB	BB	BB	BB	BB	BB	AB
2	7070114	AB	AB	AB	AB	BB	AB	AB	AA	AA	BB	AB	AB	AB	AB	AA	AB	AB	AA	AB	AB	AB	AA	AA	AA	BB	AB	AA	AA	BB	AA	AA	BB	AB	AB	BB	AA	AB	AB	AB	AA	AA	AA	AA	AA	AA	AB	BB	AA
2	7100711	AA	AB	AA	AB	AA	AA	AB	AA	BB	AA	AA	AA	AA	AA	AB	AA	AA	BB	AB	AB	AB	AA	AA	AA	AA	AA	AA	AA	AA	AA	AA	AA	AB	AB	AA	AA	AA	AB	AA	AB	AB	AB	AA	AB	BB	AB	AA	AB
2	7119540	BB	BB	BB	AB	AB	BB	BB	BB	BB	BB	AB	BB	AB	BB	BB	BB	AB	BB	BB	BB	AB	BB	BB	BB	BB	BB	BB	BB	BB	BB	AB	AB	BB	BB	AA	BB	BB	BB	BB	BB	BB	BB	BB	AB	BB	AB	AA	BB
2	7145174	BB	BB	BB	BB	AB	BB	BB	BB	BB	AB	BB	BB	BB	BB	BB	BB	BB	BB	AB	BB	BB	BB	BB	BB	BB	BB	BB	BB	NC	BB	BB	AB	BB	BB	BB	BB	BB	AA	BB	BB	BB	AB	BB	NC	BB	BB	BB	BB
2	7153799	BB	BB	BB	BB	BB	BB	BB	BB	BB	BB	BB	BB	BB	BB	BB	BB	BB	BB	BB	BB	BB	BB	BB	BB	BB	BB	BB	BB	BB	BB	BB	BB	BB	BB	BB	BB	BB	BB	BB	BB	BB	BB	BB	BB	BB	BB	BB	BB
2	7161346	AA	AB	AA	AB	AB	AA	AB	AA	BB	AB	AA	AA	AA	AA	AB	AA	AA	BB	AB	AB	AB	AA	AA	AA	AA	AA	AA	AA	AB	AA	AA	AB	AB	AB	AA	AA	AA	BB	AA	NC	AB	AB	AA	AB	BB	BB	BB	AB
2	7193001	AA	AA	AA	AA	AA	AA	AA	AA	AA	AA	AA	AA	AA	AA	AA	AA	AA	AA	AA	AA	AA	AA	AA	AA	AA	AA	AA	AA	AA	AA	AA	AA	AA	AA	AA	AA	AA	AA	AA	AA	AA	AA	AA	AA	AA	AA	AA	AA
2	7195735	AB	AA	AA	AB	AB	AA	AA	AA	AA	AA	AA	AA	AB	AA	AB	AA	AB	AA	AA	AA	AB	AA	AB	AB	AA	AB	AB	AA	AA	AA	AB	AB	AA	AA	BB	AA	AA	AA	AA	AB	AA	AA	AA	AA	AA	AA	AA	AB
2	7205677	BB	BB	BB	AB	AB	BB	BB	BB	BB	BB	BB	BB	AB	BB	BB	BB	AB	BB	BB	BB	AB	BB	BB	BB	BB	BB	BB	BB	BB	BB	BB	AB	BB	BB	AA	BB	BB	BB	BB	BB	BB	BB	BB	BB	BB	BB	BB	BB
2	7223646	BB	AB	BB	AB	BB	BB	AB	BB	AA	BB	BB	BB	BB	BB	AB	BB	BB	AA	BB	AB	AB	BB	BB	BB	BB	BB	BB	BB	BB	BB	BB	BB	NC	AB	BB	BB	BB	BB	BB	BB	AB	BB	BB	BB	AA	AA	BB	AB
2	7235078	AB	AB	AB	AA	NC	AB	AB	AA	AA	AB	AB	AB	AA	AB	AA	AB	AA	AA	AB	AB	AA	AA	AA	AA	NC	AB	AA	AA	NC	AA	AB	AB	AB	AB	AA	AA	AB	AB	AB	AA	AA	AA	AA	AB	AA	AA	NC	AA
2	7300456	AA	AB	AB	BB	AB	AB	AB	BB	BB	AA	AB	AB	BB	AB	AB	AB	AB	BB	AA	AB	BB	AB	AB	AB	AA	AA	AB	AB	AA	AB	AA	AB	AB	AB	BB	AB	AA	AA	AA	AA	BB	AB	AB	BB	AB	BB	AA	AB
2	7304374	BB	AB	AB	AA	AB	AB	AB	AA	AA	BB	AB	AB	AA	AB	AB	AB	AB	AA	AB	AB	AA	AB	AB	AB	BB	BB	AB	AB	BB	AB	BB	AB	AB	AB	AA	AB	BB	AB	BB	AB	AA	AA	AB	AA	AA	AA	BB	AB
2	7323453	AB	BB	BB	BB	BB	BB	BB	BB	BB	BB	BB	BB	BB	BB	AB	BB	BB	BB	BB	BB	BB	BB	AB	AB	BB	AB	AB	BB	BB	BB	AB	BB	BB	BB	BB	BB	BB	BB	BB	AB	BB	BB	BB	BB	BB	BB	BB	AB
2	7333641	BB	BB	BB	BB	BB	BB	BB	BB	BB	BB	BB	BB	BB	BB	BB	BB	BB	BB	BB	BB	BB	BB	BB	BB	BB	BB	BB	BB	BB	BB	BB	BB	BB	BB	BB	BB	BB	BB	BB	BB	BB	BB	BB	BB	BB	BB	BB	BB
2	7384952	AB	AA	AA	AB	AB	AA	AA	AA	AA	AA	AA	AA	AB	AB	AA	AA	AB	AA	AA	AA	AB	AA	AA	AA	AA	AB	AA	AA	AA	AA	AA	AB	AA	AA	BB	AA	AA	AA	AA	AA	AA	AA	AA	AA	AA	AB	AA	AA
2	7428546	AA	AA	AB	AA	AA	AB	AA	BB	AA	AA	AB	AB	AB	AB	AA	AB	AA	AA	AA	AA	AA	AB	AB	AB	AA	AA	AB	AB	AA	AB	AA	AA	AA	AA	AA	AB	AA	AA	AA	AA	AB	AB	AB	AA	AA	AA	AA	AA
2	7474936	AA	BB	BB	AB	AB	BB	BB	BB	BB	BB	BB	BB	AB	AB	BB	BB	AB	BB	BB	BB	AB	BB	BB	BB	BB	AA	BB	BB	BB	BB	BB	AB	BB	BB	AA	BB	BB	BB	BB	BB	BB	BB	BB	BB	BB	BB	BB	BB
2	7520864	AA	AA	BB	AA	AA	AB	AA	BB	AA	AA	AB	AB	AB	AB	AA	BB	AA	AA	AA	AA	AA	AB	AB	AB	AB	AA	AB	AB	AB	AB	AA	AA	AA	AA	AA	AB	AA	AA	AA	AA	AB	AB	AB	AA	AA	NC	AA	AA
2	7539910	AB	BB	BB	BB	AB	BB	AB	BB	BB	AB	BB	BB	BB	BB	AB	BB	AB	BB	BB	BB	AB	AB	AB	AB	BB	AB	AB	AB	AB	AB	AB	AB	AB	BB	BB	AB	AB	AB	AB	AA	BB	BB	AB	BB	BB	AA	BB	AB
2	7581788	BB	BB	BB	BB	BB	BB	BB	BB	BB	BB	BB	BB	BB	BB	BB	BB	BB	BB	BB	BB	BB	BB	BB	BB	BB	BB	BB	BB	BB	BB	BB	BB	BB	BB	BB	BB	BB	BB	BB	BB	BB	BB	BB	BB	BB	BB	BB	BB
2	7598150	BB	BB	AB	BB	BB	AB	BB	AA	BB	BB	AA	AB	AB	AB	BB	AB	BB	BB	BB	BB	BB	AB	AB	AB	BB	BB	AB	AB	BB	AB	BB	BB	BB	AB	BB	AB	BB	BB	BB	BB	AB	AB	AB	BB	AB	BB	AA	BB
2	7631378	AB	AA	AA	AA	AA	AA	AA	AA	AA	AA	AA	AA	AA	AA	AB	AA	AA	AA	AA	AA	AA	AA	AB	AB	AA	AB	AB	AA	AA	AA	AB	AA	AA	AA	AA	AA	AA	AA	AA	AB	AA	AA	AA	AA	AA	AA	AA	AB
2	7634673	AA	AA	AA	AA	AA	AA	AA	AA	AA	AA	AA	AA	AA	AA	AA	AA	AA	AA	AA	AA	AA	AA	AA	AA	AA	AA	AA	AA	AA	AA	AA	AA	AA	AA	AA	AA	AA	AA	AA	AA	AA	AA	AA	AA	AA	AA	AA	AA
2	7668447	BB	BB	BB	BB	BB	BB	BB	BB	BB	BB	BB	BB	BB	BB	BB	BB	BB	BB	BB	BB	BB	BB	BB	BB	BB	BB	BB	BB	BB	BB	BB	BB	BB	BB	BB	BB	BB	BB	BB	BB	BB	BB	BB	AB	BB	BB	BB	BB
2	7668577	AB	BB	BB	BB	BB	BB	BB	BB	BB	BB	BB	BB	BB	AB	BB	BB	BB	BB	BB	BB	BB	BB	BB	BB	BB	AB	BB	BB	BB	BB	BB	BB	BB	BB	BB	BB	BB	BB	BB	BB	BB	BB	BB	BB	BB	BB	BB	BB
2	7674702	AA	AA	AA	AA	AA	AA	AA	AA	AA	AA	AA	AA	AA	AA	AA	AA	AA	AA	AA	AA	AA	AA	AA	AA	AA	AA	AA	AA	AA	AA	AA	AA	AA	AA	AA	AA	AA	AA	AA	AA	AA	AA	AA	AA	AA	AA	AA	AA
2	7723201	AA	AB	NC	AA	AB	AA	AB	AA	AB	AA	AA	AA	AA	AA	AA	NC	AA	AA	AB	AA	AB	AA	AA	AA	AB	AA	AA	AA	BB	AB	AB	AB	AB	AA	AA	AA	AA	BB	AA	AA	AA	AB	AA	AB	AB	AA	AA	AA
2	7780660	BB	AB	BB	BB	BB	BB	BB	BB	AB	BB	BB	BB	BB	BB	BB	BB	BB	BB	AB	BB	BB	BB	BB	BB	BB	BB	BB	BB	BB	BB	BB	BB	BB	BB	BB	BB	BB	AB	BB	BB	BB	AB	BB	AB	AB	NC	BB	BB
2	7807926	AB	BB	BB	BB	BB	BB	BB	BB	BB	BB	BB	BB	BB	AB	BB	BB	BB	BB	BB	BB	BB	BB	BB	BB	BB	AB	BB	BB	BB	BB	BB	BB	BB	BB	BB	BB	BB	BB	BB	BB	BB	BB	BB	BB	BB	BB	BB	BB
2	7838818	AA	AB	AB	AB	BB	AA	AA	AA	AB	AA	AA	AA	AB	AA	AA	AB	AB	AA	AB	AA	AB	AA	AA	AA	AB	AA	AA	AA	BB	AB	AB	BB	AA	AA	BB	AA	AA	BB	AA	AA	AA	AB	AA	AB	BB	AA	AB	AA
2	7851859	AB	BB	AB	BB	BB	BB	BB	BB	BB	BB	BB	BB	BB	AB	BB	AB	BB	BB	BB	BB	BB	BB	BB	BB	AB	NC	BB	BB	AB	BB	BB	BB	BB	BB	BB	BB	BB	BB	BB	BB	BB	BB	BB	BB	BB	BB	BB	BB
2	7879961	AA	AA	AB	AA	AA	AB	AA	BB	AA	AA	BB	AB	AB	AB	AA	AB	AA	AA	AA	AA	AA	AB	AB	AB	AA	AA	AB	AB	AA	AB	AA	AA	AA	AB	AA	AB	AA	AA	AA	AA	AB	AB	AB	AA	AA	AA	AA	AA
2	7905347	BB	BB	BB	BB	BB	BB	BB	BB	BB	BB	BB	BB	BB	BB	BB	BB	BB	BB	BB	BB	BB	BB	BB	BB	BB	BB	BB	BB	BB	BB	BB	BB	BB	BB	BB	BB	BB	BB	BB	AB	BB	BB	BB	NC	BB	BB	BB	BB
2	7943169	BB	AA	AA	AA	AA	AA	AA	AA	AA	AA	AA	AA	AA	AB	AB	AA	AA	AA	AA	AA	AA	AA	AB	AB	AA	BB	AB	AA	AA	AA	AB	AA	AA	AA	AA	AA	AA	AA	AA	AB	AA	AA	AA	AA	AA	AA	AA	AB
2	7969863	AB	BB	BB	BB	BB	BB	BB	BB	BB	AB	BB	BB	BB	BB	AB	BB	AA	BB	BB	BB	BB	AB	AB	AB	BB	AB	AB	AB	BB	BB	AB	AB	BB	BB	BB	AB	AB	BB	AB	AB	BB	BB	AB	AB	BB	AB	AB	AB
2	7970900	BB	BB	AB	BB	BB	AB	BB	AA	BB	BB	AA	AB	AB	AB	BB	AB	BB	BB	BB	BB	BB	AB	AB	AB	BB	BB	AB	AB	BB	AB	BB	BB	BB	AB	BB	AB	BB	BB	BB	BB	AB	AB	AB	AB	BB	BB	BB	BB
2	8001694	AB	AA	AA	AA	NC	AA	AA	AA	AA	AA	AA	AA	AA	AA	AA	AA	NC	AA	AA	AA	AA	AA	AB	AB	AA	AB	AB	AA	AA	AA	BB	NC	AA	AA	NC	AA	AA	AA	AA	AB	AA	AA	AA	AA	AA	AA	NC	AB
2	8020992	BB	NC	BB	AB	BB	BB	AB	BB	NC	BB	BB	BB	BB	BB	AB	BB	BB	NC	BB	AB	AB	BB	BB	BB	BB	BB	BB	BB	BB	BB	BB	BB	AB	BB	BB	BB	BB	BB	BB	BB	AB	BB	BB	AA	BB	BB	BB	AB
2	8021856	AB	BB	BB	BB	BB	BB	BB	BB	BB	BB	BB	BB	BB	BB	BB	BB	BB	BB	BB	BB	BB	BB	AB	AB	BB	AB	AB	BB	BB	BB	AB	BB	BB	BB	BB	BB	BB	BB	BB	AB	BB	BB	BB	BB	BB	BB	BB	AB
2	8029257	AA	AB	AB	AB	AB	AB	AB	AA	AA	BB	AA	AB	AB	AA	AA	AB	BB	AA	AB	AB	AB	AB	AA	AA	BB	AA	AA	AB	AB	AA	AB	AB	AB	AB	BB	AB	BB	AA	BB	AB	AA	AA	AB	AA	AA	BB	BB	AA
2	8104923	AB	BB	AB	BB	BB	AB	BB	AB	BB	BB	NC	AB	AB	AB	BB	AB	BB	BB	AB	BB	BB	AB	AB	AB	BB	AB	AB	AB	BB	AB	BB	BB	BB	AB	BB	AB	BB	AB	BB	AB	AB	NC	AB	BB	AB	BB	BB	BB
2	8125688	AB	BB	AB	BB	BB	AB	BB	AA	BB	BB	AA	AB	AB	AA	BB	AB	BB	BB	AB	BB	BB	AB	AB	AB	BB	AB	AB	AB	BB	AB	BB	BB	BB	AB	BB	AB	BB	AB	BB	AB	AB	AA	AB	BB	AB	BB	BB	BB
2	8127786	BB	BB	BB	BB	BB	BB	BB	BB	BB	BB	BB	BB	BB	BB	BB	BB	BB	BB	BB	BB	BB	BB	BB	BB	BB	BB	BB	BB	BB	BB	BB	BB	BB	BB	BB	BB	BB	BB	BB	BB	BB	BB	BB	BB	BB	BB	BB	BB
2	8162031	AA	AA	AA	AA	AA	AA	AA	AA	AA	AA	AA	AA	AA	AA	AA	AA	AA	AA	AA	AA	AA	AA	AA	AA	AA	AA	AA	AA	AA	AA	AA	AA	AA	AA	AA	AA	AA	AA	AA	AA	AA	AA	AA	AA	AA	AA	AA	AA
2	8163276	AB	AB	AB	BB	BB	AB	AB	BB	BB	AA	BB	AB	BB	AB	BB	AB	AB	BB	AB	AB	BB	AB	BB	BB	AA	AB	BB	AB	AB	BB	BB	BB	AB	AB	BB	AB	AA	BB	AA	BB	BB	BB	AB	BB	BB	AA	AA	BB
2	8165879	BB	BB	BB	BB	BB	BB	BB	BB	BB	BB	BB	BB	BB	BB	BB	BB	BB	BB	BB	BB	BB	BB	BB	BB	BB	BB	BB	BB	BB	BB	BB	BB	BB	BB	BB	BB	BB	BB	BB	BB	BB	BB	BB	BB	BB	BB	BB	BB
2	8185167	AB	AB	BB	BB	BB	AB	AB	BB	BB	AB	BB	AB	BB	AB	BB	BB	BB	BB	AB	AB	BB	BB	BB	BB	AB	AB	BB	BB	BB	BB	BB	BB	AB	AB	BB	BB	AB	BB	BB	BB	BB	BB	BB	BB	BB	BB	BB	BB
2	8227729	AB	BB	BB	BB	BB	BB	BB	BB	BB	BB	BB	BB	BB	AB	BB	BB	BB	BB	BB	BB	BB	BB	BB	BB	BB	AB	BB	BB	BB	BB	BB	BB	BB	BB	BB	BB	BB	BB	BB	BB	BB	BB	BB	BB	BB	BB	BB	BB
2	8286942	AA	AB	AA	AB	AA	AA	AB	AA	BB	AA	AA	AA	AA	AA	BB	AA	AA	BB	AA	AB	AB	AA	AA	AA	AA	AA	AA	AA	AA	AA	AA	AA	AB	AA	AA	AA	AA	AA	AA	AA	AB	AA	AA	BB	AA	AA	AA	AB
2	8288379	AB	BB	BB	BB	BB	BB	BB	BB	BB	BB	BB	BB	BB	BB	BB	BB	BB	BB	BB	BB	BB	BB	AB	AB	BB	AB	AB	BB	BB	BB	AB	BB	BB	BB	BB	BB	BB	BB	BB	AB	BB	BB	BB	BB	BB	BB	BB	AB
2	8322896	BB	BB	BB	BB	BB	BB	BB	BB	BB	BB	BB	BB	BB	BB	BB	BB	BB	BB	BB	BB	BB	BB	BB	BB	BB	BB	BB	BB	BB	BB	BB	BB	BB	BB	BB	BB	BB	BB	BB	BB	BB	BB	BB	BB	BB	BB	BB	BB
2	8329307	AA	AA	AB	AA	AB	AB	AA	BB	AA	AA	BB	AB	AB	AB	AA	AB	BB	AA	AA	AA	AA	BB	AB	AB	AA	AA	AB	BB	AB	BB	AA	BB	AA	AB	AA	BB	AA	AB	BB	AB	AB	AB	BB	AA	AA	AA	AA	AA
2	8347472	AB	AB	BB	BB	BB	AB	AB	BB	BB	AB	BB	AB	BB	BB	BB	BB	BB	AB	AB	AB	BB	BB	BB	BB	AB	AB	BB	BB	BB	BB	BB	BB	AB	AB	BB	BB	AB	BB	BB	BB	AB	BB	BB	BB	BB	BB	BB	BB
2	8381864	AB	BB	AB	BB	BB	AB	BB	AA	BB	BB	AA	AB	AB	AB	BB	AB	BB	AB	BB	BB	BB	AB	AB	AB	BB	AB	AB	AB	BB	AB	BB	BB	BB	AB	BB	AB	BB	BB	AB	AB	AA	AB	AB	BB	BB	BB	BB	BB
2	8438220	AB	AB	AB	AB	BB	BB	AB	BB	AA	BB	BB	BB	BB	AB	AA	AB	BB	AB	AB	AB	AB	BB	AB	AB	AB	AB	AB	BB	AB	BB	AB	BB	AB	BB	BB	BB	BB	AB	BB	AB	BB	AB	BB	AA	BB	AB	AB	AB
2	8440413	AB	AB	AB	AB	BB	BB	AB	BB	AA	BB	BB	BB	BB	AB	AA	AB	BB	AB	AB	AB	AB	BB	AB	AB	AB	AB	AB	BB	AB	BB	AB	BB	AB	BB	BB	BB	BB	AB	BB	AB	BB	AB	BB	AA	BB	AB	AB	AA
2	8470895	BB	BB	BB	BB	BB	BB	BB	BB	BB	BB	BB	BB	BB	BB	BB	BB	BB	BB	BB	BB	BB	BB	BB	BB	BB	BB	BB	BB	BB	BB	BB	BB	BB	BB	BB	BB	BB	BB	BB	BB	BB	BB	BB	BB	AB	BB	BB	BB
2	8521452	AA	AA	AA	AA	AA	AA	AA	AA	AA	AA	AA	AA	AA	AA	AA	AA	AA	AA	AA	AA	AA	AA	BB	BB	AA	AA	BB	AA	AA	AA	BB	AA	AA	AA	AA	AA	AA	AA	AA	BB	AA	AA	AA	AA	AA	AA	AA	BB
2	8538748	AB	BB	BB	BB	BB	BB	BB	BB	BB	BB	BB	BB	BB	AB	BB	BB	BB	BB	BB	BB	BB	BB	BB	BB	BB	AB	BB	BB	BB	BB	BB	BB	BB	BB	BB	BB	BB	BB	BB	BB	BB	BB	BB	BB	BB	BB	BB	BB
2	8567027	AA	BB	NC	AA	AA	BB	BB	AA	NC	AB	AA	BB	AB	AA	AA	AA	AA	AA	BB	BB	AA	AA	AA	AA	AB	AA	AA	AA	AA	AA	AA	AA	BB	BB	AA	AA	AB	AA	AA	AA	AA	AA	AA	NC	AA	AA	AA	AA
2	8569987	BB	BB	BB	BB	BB	BB	BB	BB	BB	BB	BB	BB	BB	BB	BB	BB	AB	BB	BB	BB	BB	BB	AB	AB	BB	BB	AB	BB	BB	BB	AA	BB	BB	BB	BB	BB	BB	BB	BB	AB	BB	BB	BB	BB	BB	BB	BB	AB
2	8582944	BB	BB	BB	AB	AB	BB	BB	BB	BB	BB	BB	BB	AB	BB	BB	BB	AB	BB	BB	BB	AB	BB	BB	BB	BB	BB	BB	BB	BB	BB	AB	BB	BB	BB	AA	BB	BB	BB	BB	BB	BB	BB	BB	BB	AB	BB	BB	BB
2	8632188	AA	AA	AA	AA	AA	AA	AA	AA	AA	AA	AA	AA	AA	AA	AA	AA	AA	AA	AA	AA	AA	AA	AA	AA	AA	AA	AA	AA	AA	AA	AA	AA	AA	AA	AA	AA	AA	AA	AA	AA	AA	AA	AA	AA	AA	NC	NC	AA
2	8635442	BB	BB	BB	BB	BB	BB	BB	BB	BB	BB	BB	BB	BB	BB	BB	BB	BB	BB	BB	BB	BB	BB	AB	AB	BB	BB	AB	BB	BB	BB	AB	BB	BB	BB	BB	BB	BB	NC	BB	AB	BB	BB	BB	BB	NC	BB	BB	AB
2	8693554	AB	BB	BB	AB	NC	BB	AB	BB	NC	AB	AB	AB	BB	BB	AB	AB	BB	BB	AB	AA	BB	AB	AB	AB	BB	BB	AB	BB	BB	AB	BB	BB	BB	BB	AB	AB	BB	BB	BB	BB	BB	AB	BB	BB	BB	BB	BB	BB
2	8742380	AA	AA	AA	AA	AA	AA	AA	AA	AA	AA	AA	AA	AA	AA	AA	AA	AA	AA	AA	AA	AA	AA	AB	AB	AA	AA	AB	AA	AA	AA	AB	AA	AA	AA	AA	AA	AA	AA	AA	AB	AA	AA	AA	AA	AA	AA	AA	AB
2	8757865	BB	BB	BB	BB	BB	BB	BB	BB	BB	BB	BB	BB	BB	BB	BB	BB	BB	BB	AB	BB	BB	BB	BB	BB	BB	BB	BB	BB	BB	BB	BB	BB	BB	BB	BB	BB	BB	AB	BB	BB	BB	AB	BB	BB	AB	BB	BB	BB
2	8810865	AA	AA	AA	AB	AB	AA	AA	AA	AA	AA	AA	AA	AB	AA	AA	AA	AA	AA	AB	AA	AB	AA	AA	AA	AA	AA	AA	AA	AA	AA	AA	AA	AA	AA	AA	AA	AA	AB	AA	AA	AA	AB	AA	AA	AB	AA	AA	AB
2	8828693	AB	AB	AB	BB	BB	AA	AB	AB	BB	AB	AA	AA	NC	AB	BB	AB	BB	BB	AB	AB	BB	AB	AB	AB	AB	NC	AB	AB	BB	AB	BB	BB	NC	AA	AA	AB	AB	BB	AB	AB	AB	AB	AB	BB	BB	BB	BB	BB
2	8852731	AB	AB	AB	BB	BB	AA	AB	AB	BB	NC	AA	AA	AB	AB	BB	AB	BB	BB	AB	AB	BB	NC	NC	AB	AB	AB	AB	NC	BB	NC	BB	BB	AB	AA	AA	AB	NC	BB	AB	AB	AB	AB	AB	BB	BB	BB	BB	BB
2	8943456	AB	AB	AA	AA	AA	AA	AA	AB	AB	AA	AA	AA	AA	AB	AB	AA	AA	AB	AA	AA	AA	AA	AB	AB	AA	AB	AB	AA	AA	AA	AB	AA	AA	AA	AA	AA	AA	AA	AA	AB	AB	AA	AA	BB	AB	AB	AA	AB
2	8971434	AA	AA	AA	AA	AA	AA	AA	AA	AA	AA	AA	AA	AA	AA	AA	AA	AA	AA	AA	AA	AA	AA	AA	AA	AA	AA	AA	AA	AA	AA	AA	AB	AA	AA	AA	AA	AA	AA	AA	AA	AA	AA	AA	AA	AA	AA	AA	AA
2	8974123	AB	AB	AB	AB	AA	AA	AB	AB	BB	AB	AA	AA	AA	AB	BB	AB	NC	BB	AA	AB	AB	AA	AB	AB	AB	AB	AB	AB	AB	AA	AB	AA	AB	AA	AA	AB	AB	AA	AB	AB	AB	AA	AB	BB	BB	BB	BB	BB
2	8975106	AB	AB	AB	BB	AB	AA	AB	AB	BB	AB	AA	AA	AB	AB	BB	AB	AB	BB	AA	AB	BB	AA	AB	AB	AB	AB	AB	AB	AB	AA	AB	AB	AB	AA	AA	AB	AB	AA	AB	AB	AB	AA	AB	BB	BB	BB	BB	BB
2	9002325	BB	BB	BB	BB	BB	BB	BB	BB	BB	BB	BB	BB	BB	BB	BB	BB	BB	BB	AB	BB	BB	BB	BB	BB	BB	BB	BB	BB	BB	BB	BB	BB	BB	BB	BB	BB	BB	AB	BB	BB	BB	AB	BB	BB	BB	BB	BB	BB
2	9135820	AB	BB	AB	BB	BB	AB	BB	AB	BB	BB	AA	AB	BB	AB	BB	AB	BB	BB	BB	BB	BB	AB	AB	AB	BB	AB	AB	AB	BB	AB	BB	BB	BB	BB	AA	AB	BB	BB	AB	AB	AB	AB	AB	BB	BB	BB	BB	BB
2	9136972	AA	AB	AA	AA	AA	AA	AA	AA	AB	AA	AA	AA	AA	AA	AB	AA	AB	AA	AB	AA	AA	AA	AA	AA	AA	AA	AA	AA	AA	AA	AB	AA	AA	AA	AA	AA	AA	AB	AA	AA	AA	AB	AA	AA	AA	AA	AA	AA
2	9142160	AA	AA	AA	AA	AA	AA	AA	AA	AA	AA	AA	AA	AA	AA	AA	AA	AA	AA	AA	AA	AA	AA	AA	AA	AA	AA	AA	AA	AA	AA	AA	AA	AA	AA	AA	AA	AA	AA	AA	AA	AA	AA	AA	AA	AA	AA	AA	AA
2	9143505	BB	AB	BB	BB	BB	BB	BB	BB	AB	BB	BB	BB	BB	BB	AB	BB	BB	BB	AB	BB	BB	BB	BB	BB	BB	BB	BB	BB	BB	BB	BB	BB	BB	BB	BB	BB	BB	AB	BB	BB	BB	AB	BB	BB	BB	BB	BB	BB
2	9145821	AA	AA	AA	AA	AA	AA	AA	AA	AA	AA	AA	AA	AA	AA	AA	AA	AA	AA	AA	AA	AA	AA	AA	AA	AA	AA	AA	AA	AA	AA	AA	AA	AA	AA	AA	AA	AA	AA	AA	AA	AA	AA	AA	AA	AA	AA	AA	AA
2	9146205	BB	BB	BB	BB	BB	BB	BB	BB	BB	BB	BB	BB	BB	BB	BB	BB	BB	BB	BB	BB	BB	BB	BB	BB	BB	BB	BB	BB	BB	BB	BB	BB	BB	BB	BB	BB	BB	BB	BB	BB	BB	BB	BB	BB	BB	BB	BB	BB
2	9223164	AB	BB	AB	BB	BB	AB	BB	AB	BB	BB	AA	AB	BB	AB	BB	AB	AB	BB	BB	BB	BB	AB	AB	AB	BB	AB	AB	AB	BB	AB	AB	BB	BB	BB	AA	AB	BB	BB	AB	AB	AB	AB	AB	BB	BB	BB	BB	BB
2	9224040	AB	BB	BB	BB	BB	BB	BB	BB	BB	BB	BB	BB	BB	AB	BB	BB	BB	BB	BB	BB	BB	BB	BB	BB	BB	AB	BB	BB	BB	BB	BB	BB	BB	BB	BB	BB	BB	BB	BB	BB	BB	BB	BB	BB	BB	BB	BB	BB
2	9244405	AA	AA	NC	AA	AA	AB	AA	AB	AA	NC	BB	AB	AA	AA	AA	BB	BB	NC	AA	AA	AA	AB	AB	AB	AA	AA	AB	BB	AA	AB	AB	NC	AA	AA	BB	BB	AA	AA	BB	AB	BB	AB	BB	AA	AA	AA	NC	AA
2	9372941	AA	AA	AA	AA	AA	AA	AA	AA	AA	AA	AA	AA	AA	AA	AA	AA	AA	AA	AA	AA	AA	AA	AA	AA	AA	AA	AA	AA	AA	AA	AA	AA	AA	AA	AA	AA	AA	AA	AA	AA	AA	AA	AA	AA	AA	AA	AA	AA
2	9378648	BB	BB	BB	BB	BB	BB	BB	BB	BB	BB	BB	BB	BB	BB	BB	BB	BB	BB	BB	BB	BB	BB	BB	BB	BB	BB	BB	BB	BB	BB	BB	BB	BB	BB	BB	BB	BB	BB	BB	BB	BB	BB	BB	BB	BB	BB	BB	BB
2	9411474	BB	BB	BB	BB	BB	BB	BB	BB	BB	BB	BB	BB	BB	BB	BB	BB	BB	BB	BB	BB	BB	BB	BB	BB	BB	BB	BB	BB	BB	BB	BB	BB	BB	BB	BB	BB	BB	BB	BB	BB	BB	BB	BB	BB	BB	BB	BB	BB
2	9634136	BB	BB	BB	BB	BB	BB	BB	BB	BB	BB	BB	BB	BB	BB	BB	BB	BB	BB	BB	BB	BB	BB	BB	BB	BB	BB	BB	BB	BB	BB	BB	BB	BB	BB	BB	BB	BB	BB	BB	BB	BB	BB	BB	BB	BB	BB	BB	BB
2	9637154	BB	AB	BB	BB	BB	BB	BB	BB	AB	BB	BB	BB	BB	BB	AB	BB	BB	BB	BB	BB	BB	BB	BB	BB	BB	BB	BB	BB	BB	BB	BB	BB	BB	BB	BB	BB	BB	BB	BB	BB	BB	BB	BB	BB	BB	BB	BB	BB
2	10119189	AA	AA	AA	AA	AA	AA	AA	AA	AA	AA	AA	AA	AA	AA	AA	AA	AA	AA	AA	AA	AA	AA	AA	AA	AA	AA	AA	AA	AA	AA	AA	AA	AA	AA	AA	AA	AA	AA	AA	AA	AA	AA	AA	AA	AA	AA	AA	AA
2	10120362	AB	BB	NC	BB	BB	BB	BB	BB	BB	NC	AB	BB	BB	BB	AB	BB	BB	BB	BB	BB	AB	BB	BB	BB	BB	BB	BB	BB	BB	BB	NC	AB	NC	AB	BB	BB	BB	AB	BB	BB	BB	BB	BB	BB	BB	BB	BB	BB
2	10199684	AA	AA	AA	AB	AB	AA	AB	AB	AB	AA	AA	AA	AA	AB	AB	AA	AB	AB	AB	AB	AB	AB	AB	AB	AA	AA	AB	AA	AB	AB	BB	AB	AB	AA	AA	AA	AA	BB	AA	AB	AA	AB	AA	BB	AB	AB	AA	BB
2	10280395	AA	AA	AA	AA	AB	AA	AB	AB	AA	AA	AA	AA	AA	AB	AA	AA	AA	AB	AB	AA	AB	AB	AB	AB	AA	AA	AB	AA	AB	AB	AB	AB	AB	AA	AA	AA	AA	BB	AA	AB	AA	AB	AA	BB	AB	AB	AA	BB
2	10288147	AB	BB	BB	BB	BB	BB	BB	BB	BB	BB	BB	BB	BB	AB	BB	BB	BB	BB	BB	BB	BB	BB	BB	BB	BB	AB	BB	BB	BB	BB	BB	BB	BB	BB	BB	BB	BB	BB	BB	BB	BB	BB	BB	BB	BB	BB	BB	BB
2	10292647	BB	BB	BB	BB	AB	BB	AB	AB	BB	BB	BB	BB	BB	AB	BB	BB	BB	AB	AB	BB	AB	AB	AB	AB	BB	BB	AB	BB	AB	AB	AB	AB	AB	BB	BB	BB	BB	AA	BB	AB	BB	AB	BB	AA	AB	AB	BB	AA
2	10372341	BB	AA	AB	AB	BB	AB	AB	BB	AA	AA	BB	AB	AB	BB	AA	AB	AA	BB	AB	AA	BB	BB	BB	BB	AA	BB	BB	AB	AB	BB	AB	AB	AB	NC	BB	AB	AA	BB	AB	BB	BB	BB	AB	BB	AB	AB	AA	BB
2	10373108	AB	BB	BB	BB	BB	BB	BB	BB	BB	BB	BB	BB	BB	AB	BB	BB	BB	BB	BB	BB	BB	BB	BB	BB	BB	AB	BB	BB	BB	BB	BB	BB	BB	BB	BB	BB	BB	BB	BB	BB	BB	BB	BB	BB	BB	BB	BB	BB
2	10418680	AB	BB	BB	BB	BB	BB	BB	BB	BB	BB	BB	BB	BB	AB	BB	BB	BB	BB	BB	BB	BB	BB	BB	BB	BB	AB	BB	BB	BB	BB	BB	AB	BB	BB	BB	BB	BB	BB	BB	BB	BB	BB	BB	BB	AB	BB	BB	BB
2	10441235	AB	BB	BB	BB	BB	BB	BB	BB	BB	BB	BB	BB	BB	AB	BB	BB	BB	BB	BB	BB	BB	BB	BB	BB	BB	AB	BB	BB	BB	BB	BB	AB	BB	BB	BB	BB	BB	BB	BB	BB	BB	BB	BB	BB	AB	BB	BB	BB
2	10477784	AB	BB	BB	BB	BB	BB	BB	BB	BB	BB	BB	BB	BB	AB	BB	BB	BB	BB	BB	BB	BB	BB	BB	BB	BB	AB	BB	BB	BB	BB	BB	BB	BB	BB	BB	BB	BB	BB	BB	BB	BB	BB	BB	BB	BB	BB	BB	BB
2	10503939	AB	BB	BB	BB	BB	BB	BB	BB	BB	BB	BB	BB	BB	AB	BB	BB	BB	BB	BB	BB	BB	BB	BB	BB	BB	AB	BB	BB	BB	BB	BB	AB	BB	BB	BB	BB	BB	BB	BB	BB	BB	BB	BB	BB	AB	BB	BB	BB
2	10510317	AA	AA	AB	AA	AA	AB	AA	AB	AA	AA	BB	AB	AA	AA	AA	AB	AA	AA	AA	AA	AA	AB	AB	AB	AA	AA	AB	AB	AA	AB	AA	AA	AA	AA	BB	AB	AA	AA	AB	AB	AB	AB	AB	AA	AA	AA	AA	AA
2	10510698	BB	BB	BB	BB	BB	BB	BB	BB	BB	BB	BB	BB	BB	BB	BB	BB	BB	BB	BB	BB	BB	BB	BB	BB	BB	BB	BB	BB	BB	BB	BB	BB	BB	BB	BB	BB	BB	BB	BB	BB	BB	BB	BB	BB	BB	BB	BB	BB
2	10654773	AA	AA	AA	AA	AA	AA	AA	AA	AA	AA	AA	AA	AA	AA	AA	AA	AA	AA	AA	AA	AA	AA	AA	AA	AA	AA	AA	AA	AA	AA	AA	AA	AA	AA	AA	AA	AA	AA	AA	AA	AA	AA	AA	AA	AA	AA	AA	AA
2	10673869	AB	AA	AA	AA	AA	AA	AA	AA	AA	AA	AA	AA	AA	AB	AA	AA	AA	AA	AA	AA	AA	AA	AA	AA	AA	AB	AA	AA	AA	AA	AA	AA	AA	AA	AA	AA	AA	AA	AA	AA	AA	AA	AA	AA	AA	AA	AA	AA
2	10684005	AB	AA	AA	AA	AA	AA	AA	AA	AA	AA	AA	AA	AA	AB	AA	AA	AA	AA	AA	AA	AA	AA	AA	AA	AA	AB	AA	AA	AA	AA	AA	AA	AA	AA	AA	AA	AA	AA	AA	AA	AA	AA	AA	AA	AA	AA	AA	AA
2	10699793	AA	AB	NC	AA	AA	AB	BB	AB	AA	AB	AA	AB	AB	AB	AA	AA	AA	AB	BB	AB	AB	AA	AA	AA	AB	AA	AA	AA	AA	AA	AA	AA	BB	BB	AA	AA	AB	AB	AA	AA	AA	AB	AA	BB	AA	AB	AA	AA
2	11013616	AA	AA	AA	AA	AA	AA	AA	AA	AA	AA	AA	AA	AA	AA	AA	AA	AA	AA	AA	AA	AA	AA	AA	AA	AA	AA	AA	AA	AA	AA	AA	AA	AA	AA	AA	AA	AA	AA	AA	AA	AA	AA	AA	AA	AA	AA	AA	AA
2	11201668	BB	BB	BB	BB	BB	BB	BB	BB	BB	BB	BB	BB	BB	BB	BB	BB	BB	BB	BB	BB	BB	BB	BB	BB	BB	BB	BB	BB	BB	BB	BB	BB	BB	BB	BB	BB	BB	BB	BB	BB	BB	BB	BB	BB	BB	BB	BB	BB
2	11726051	AB	BB	BB	NC	AB	BB	BB	BB	AB	BB	BB	BB	AB	BB	BB	BB	BB	AB	BB	BB	AB	BB	BB	BB	BB	AB	BB	BB	BB	BB	BB	BB	BB	BB	BB	BB	BB	BB	BB	BB	NC	BB	BB	BB	BB	BB	BB	AB
2	12081047	BB	BB	BB	BB	BB	BB	BB	BB	BB	BB	BB	BB	BB	BB	BB	BB	BB	BB	BB	BB	BB	BB	BB	BB	BB	BB	BB	BB	BB	BB	BB	BB	BB	BB	BB	BB	BB	BB	BB	BB	BB	BB	BB	BB	BB	BB	BB	BB
2	12563129	AA	AA	AA	AA	AA	AA	AA	AA	AA	AA	AA	AA	AA	AA	AA	AA	AA	AA	AA	AA	AA	AA	AA	AA	AA	AA	AA	AA	AA	AA	AA	AA	AA	AA	AA	AA	AA	AA	AA	AA	AA	AA	AA	AA	AA	AB	AA	AA
2	12651672	BB	AA	AA	AB	AB	AA	AA	AA	AA	AA	AA	AA	AB	AB	AA	AA	AB	AB	AA	AA	AB	AA	AB	AB	AA	BB	AB	AA	AA	AA	BB	AB	AA	AA	AA	AA	AA	AA	AA	AB	AB	AA	AA	AA	AB	AA	AA	BB
2	12687047	AB	AB	BB	BB	BB	AB	AB	BB	BB	AB	BB	AB	AB	AB	BB	BB	AB	BB	AB	AB	BB	BB	BB	BB	AB	AB	BB	BB	BB	BB	AB	AB	AB	NC	BB	BB	AB	BB	BB	BB	BB	BB	BB	BB	AB	BB	BB	AB
2	12717297	AA	AA	AA	AA	AA	AA	AA	AA	AA	AA	AA	AA	AA	AA	AA	AA	AA	AA	AA	AA	AA	AA	AA	AA	AA	AA	AA	AA	AA	AA	AA	AA	AA	AA	AA	AA	AA	AA	AA	AA	AA	AA	AA	AA	AA	AA	AA	AA
2	13011122	BB	BB	BB	BB	BB	BB	BB	BB	BB	BB	BB	BB	BB	BB	BB	BB	BB	BB	BB	BB	BB	BB	BB	BB	BB	BB	BB	BB	BB	BB	BB	BB	BB	BB	BB	BB	BB	BB	BB	BB	BB	BB	BB	BB	BB	AB	AA	BB
2	13046370	BB	BB	BB	BB	BB	BB	BB	BB	BB	BB	BB	BB	BB	BB	BB	BB	BB	BB	BB	BB	BB	BB	BB	BB	BB	BB	BB	BB	BB	BB	BB	BB	BB	BB	BB	BB	BB	BB	BB	BB	BB	BB	BB	BB	BB	BB	BB	BB
2	13046659	BB	AB	BB	BB	BB	AB	AB	BB	BB	AB	BB	AB	AB	BB	BB	BB	BB	BB	AB	AB	BB	BB	BB	BB	AB	BB	BB	BB	BB	BB	BB	BB	AB	AB	BB	BB	AB	BB	BB	BB	BB	BB	BB	BB	BB	NC	NC	BB
2	13046859	BB	BB	BB	NC	NC	BB	BB	BB	BB	BB	BB	BB	BB	BB	BB	BB	BB	BB	BB	BB	BB	BB	BB	BB	BB	BB	BB	BB	BB	BB	BB	BB	BB	BB	NC	BB	BB	BB	BB	BB	BB	BB	BB	BB	BB	BB	BB	BB
2	13059712	BB	AA	NC	NC	NC	NC	AA	AB	AA	AA	BB	BB	AA	AB	AA	NC	AA	AA	NC	AA	AA	BB	AB	AB	AA	BB	AB	AB	AA	BB	AA	AA	AA	AA	BB	AB	AA	BB	AB	AB	BB	BB	AB	AA	AA	AA	AA	AA
2	13066496	BB	BB	BB	BB	BB	BB	AB	AB	BB	AB	BB	BB	BB	AB	BB	BB	AA	AB	BB	BB	BB	BB	AB	AB	BB	BB	AB	AB	BB	BB	AA	AB	BB	BB	BB	AB	AB	BB	AB	AB	BB	BB	AB	AB	AB	AB	BB	AA
2	13076380	AA	AA	AA	AA	AA	AA	AA	AA	AA	AA	AA	AA	AA	AA	AA	AA	AA	AA	AA	AA	AA	AA	AA	AA	AA	AA	AA	AA	AA	AA	AA	AA	AA	AA	AA	AA	AA	AA	AA	AA	AA	AA	AA	AA	AA	AA	AA	AA
2	13078347	AA	AA	AA	AA	AA	AA	AA	AA	AA	AA	AA	AA	AA	AA	AA	AA	AA	AA	AA	AA	AA	AA	AA	AA	AA	AA	AA	AA	AA	AA	AA	AA	AA	AA	AA	AA	AA	AA	AA	AA	AA	AA	AA	AA	AA	AA	AA	AA
2	13131940	AA	AA	AA	AA	AA	AA	AA	AA	AA	AA	AA	AA	AA	AA	AA	AA	AA	AA	AA	AA	AA	AA	AA	AA	AA	AA	AA	AA	AA	AA	AA	AA	AA	AA	AA	AA	AA	AA	AA	AA	AA	AA	AA	AA	AA	AA	AA	AA
2	13148623	BB	BB	BB	NC	NC	BB	AB	AB	BB	AB	BB	BB	BB	AB	BB	BB	AA	AA	BB	BB	BB	BB	AB	AB	BB	BB	AB	AB	BB	BB	AA	AA	BB	BB	BB	AB	AB	BB	AB	AB	BB	BB	AB	AB	AB	AB	BB	AA
2	13397782	BB	AB	NC	AA	AB	AB	AB	BB	BB	AB	BB	AB	AA	BB	BB	BB	BB	BB	AB	AA	AB	BB	BB	BB	AB	BB	BB	BB	BB	BB	BB	BB	AB	AA	BB	BB	AB	BB	BB	BB	BB	BB	BB	BB	BB	BB	BB	BB
2	13398576	BB	BB	BB	BB	BB	BB	BB	BB	BB	BB	BB	BB	BB	BB	BB	BB	BB	BB	BB	BB	BB	BB	BB	BB	BB	BB	BB	BB	BB	BB	BB	BB	BB	BB	BB	BB	BB	BB	BB	BB	BB	BB	BB	BB	BB	BB	BB	BB
2	13421510	BB	BB	BB	BB	BB	BB	BB	BB	BB	BB	BB	BB	BB	BB	BB	BB	BB	BB	BB	BB	BB	BB	BB	BB	BB	BB	BB	BB	BB	BB	BB	BB	BB	BB	BB	BB	BB	BB	BB	BB	BB	BB	BB	BB	BB	BB	BB	BB
2	13423466	AA	BB	NC	AB	AB	AB	BB	AB	AB	AB	AA	AB	BB	AB	AB	AA	AB	AB	AB	AB	BB	AA	AB	AB	AB	AA	AB	AA	AA	AA	BB	AB	BB	BB	AA	AA	AB	AA	AA	AB	AA	AA	AA	AB	AA	BB	BB	AB
2	13508002	BB	BB	BB	AB	AB	BB	BB	AB	BB	BB	BB	BB	AB	AB	BB	BB	AB	BB	BB	BB	AB	BB	AB	AB	BB	BB	AB	BB	BB	BB	AA	AB	BB	BB	BB	BB	BB	BB	BB	AB	BB	BB	BB	AB	BB	BB	BB	AB
2	13517754	AA	AA	AA	AA	AA	AA	AA	AA	AA	AA	AA	AA	AA	AA	AA	AA	AA	AA	AA	AA	AA	AA	AA	AA	AA	AA	AA	AA	AA	AA	AA	AA	AA	AA	AA	AA	AA	AA	AA	AA	AA	AA	AA	AA	AA	AA	AA	AA
2	13590240	BB	BB	BB	BB	BB	BB	BB	BB	BB	BB	BB	BB	BB	BB	BB	BB	BB	BB	BB	BB	BB	BB	BB	BB	BB	BB	BB	BB	BB	BB	BB	BB	BB	NC	AB	BB	BB	BB	BB	BB	BB	BB	BB	NC	BB	BB	BB	BB
2	14033310	AA	AA	AA	AA	AA	AA	AA	AA	AA	AA	AA	AA	AA	AA	AA	AA	AB	AA	AA	AA	AA	AA	AA	AA	AA	AA	AA	AA	AA	AA	AB	AB	AA	AA	AA	AA	AA	AA	AA	AA	AA	AA	AA	AA	AA	AA	AA	AA
2	14053110	BB	AB	AB	BB	AB	BB	BB	AA	AB	BB	BB	BB	BB	AB	AB	AB	AB	AB	BB	BB	AB	AB	BB	BB	AB	BB	BB	BB	AA	AB	AB	AA	AB	BB	BB	BB	BB	AB	BB	BB	BB	BB	BB	AB	BB	BB	AA	BB
2	14057713	BB	BB	BB	BB	BB	BB	BB	AA	BB	BB	BB	BB	BB	AB	BB	BB	AB	AB	BB	BB	BB	BB	BB	BB	BB	BB	BB	BB	BB	BB	AB	AB	BB	BB	BB	BB	BB	BB	BB	BB	BB	BB	BB	AB	BB	BB	BB	BB
2	14080081	BB	BB	BB	BB	BB	BB	BB	BB	BB	BB	BB	BB	BB	BB	BB	BB	BB	BB	BB	BB	BB	BB	BB	BB	BB	BB	BB	BB	BB	BB	BB	BB	BB	BB	BB	BB	BB	BB	BB	BB	BB	BB	BB	BB	BB	BB	BB	BB
2	14208969	AA	AA	AA	AA	AA	AA	AB	AA	NC	AB	AA	AA	AA	AA	NC	AA	AB	AA	AA	AA	AA	AA	AA	AA	AA	AA	AA	AB	AA	AA	AA	AA	AA	AA	AA	AB	AB	AA	AB	AA	AA	AA	AB	AA	BB	NC	AA	AB
2	14210652	AA	AA	AA	AA	AA	AA	AA	AA	AA	AA	AA	AA	AA	AA	AA	AA	AA	AA	AA	AA	AA	AA	AA	AA	AA	AA	AA	AA	NC	AA	AA	AA	AA	AA	AA	AA	AA	AA	AA	AA	AA	AA	AA	AA	AA	AA	NC	AA
2	14315554	AA	AA	AA	AA	AA	AA	AB	BB	AA	AB	AA	AA	AA	AB	AA	AA	AB	AB	AA	AA	AA	AA	AA	AA	AA	AA	AA	AB	AA	AA	AA	AA	AA	AA	AA	AB	AB	AA	AB	AA	AA	AA	AB	AB	AB	AA	AA	AB
2	14353207	AA	AB	AB	AB	AB	AA	AA	AA	BB	AA	AA	AA	AA	AA	BB	AB	AB	AA	AA	AB	AB	AB	AA	AA	AB	AA	AA	AA	BB	AB	AB	BB	AB	AA	AA	AA	AA	AB	AA	AA	AA	AA	AA	AB	AB	BB	BB	AA
2	14353671	BB	AB	AB	AB	AB	BB	BB	BB	AA	BB	BB	BB	BB	BB	AA	AB	AB	BB	BB	AB	AB	AB	BB	BB	AB	BB	BB	BB	AA	AB	AB	AA	AB	BB	BB	BB	BB	AB	BB	BB	BB	BB	BB	AB	AB	AA	AA	BB
2	14566591	AA	AA	AA	AA	AA	AA	AA	AA	AA	AA	AA	AA	AA	AA	AA	AA	AA	AA	AA	AA	AA	AA	AA	AA	AA	AA	AA	AA	AA	AA	AA	AA	AA	AA	AA	AA	AA	AA	AA	AA	AA	AA	AA	AA	AA	AA	AA	AA
2	14575206	AA	AA	AA	AA	AA	AA	AA	AA	AA	AA	AA	AA	AA	AA	AA	AA	AA	AA	AA	AA	AA	AA	AA	AA	AA	AA	AA	AA	AA	AA	AA	AA	AA	AA	AA	AA	AA	AA	AA	AA	AA	AA	AA	AA	AA	AA	AA	AA
2	14661047	AA	AB	AB	BB	BB	AA	AB	BB	BB	AB	AA	AA	AB	AB	BB	AB	BB	AB	AA	AA	BB	AB	AA	AA	AB	AA	AA	AB	BB	AB	AB	BB	AB	AA	AA	AB	AB	AB	AB	AA	AA	AA	AB	BB	BB	BB	BB	AB
2	14702692	BB	BB	BB	BB	BB	BB	AB	AA	BB	AB	BB	BB	BB	AB	BB	BB	AB	AB	BB	BB	BB	BB	BB	BB	BB	BB	BB	AB	BB	BB	BB	BB	BB	BB	BB	AB	AB	BB	AB	BB	BB	BB	AB	AB	AB	BB	BB	AB
2	14722422	AA	AB	AB	BB	AB	AA	AA	AA	BB	AA	AA	AA	AB	AA	BB	AB	AB	AA	AA	AB	BB	AA	AA	AA	AB	AA	AA	AA	AB	AA	AB	AB	AB	AA	AA	AA	AA	AA	AA	AA	AA	AA	AA	AB	AB	BB	BB	AA
2	14733683	BB	AB	NC	AB	BB	BB	BB	BB	AA	BB	BB	BB	NC	BB	AA	AB	AB	BB	BB	AB	AB	BB	BB	BB	AB	BB	BB	BB	AB	BB	AB	AB	AB	BB	BB	BB	BB	BB	BB	BB	BB	BB	BB	AB	AB	AA	AA	BB
2	14777037	BB	AB	AB	AA	AA	BB	BB	BB	AA	BB	BB	BB	AB	BB	AA	AB	AB	BB	BB	AB	AA	AB	BB	BB	AB	BB	BB	BB	AA	AB	AB	AA	AB	BB	BB	BB	BB	AB	BB	BB	BB	BB	BB	AB	AB	AA	AA	BB
2	14822863	AA	AA	AA	AB	AB	AA	AB	BB	AB	AB	AA	AA	AA	AB	AB	AA	BB	AB	AA	AB	AB	AB	AA	AA	AA	AA	AA	AB	AB	AB	AB	BB	AB	AA	AA	AB	AB	AB	AB	AA	AA	AA	AB	BB	BB	BB	BB	AB
2	14941180	BB	BB	BB	BB	BB	BB	BB	AA	BB	BB	BB	BB	BB	AB	BB	BB	BB	AB	BB	BB	BB	BB	BB	BB	BB	BB	BB	BB	BB	BB	BB	BB	BB	BB	BB	BB	BB	BB	BB	BB	BB	BB	BB	BB	BB	BB	BB	BB
2	14942522	BB	AB	AB	AA	AA	BB	AB	AA	AA	AB	BB	BB	AB	AB	AA	AB	AA	AB	BB	AB	AA	AB	BB	BB	AB	BB	BB	AB	AA	AB	AB	AA	AB	BB	BB	AB	AB	AB	AB	BB	BB	BB	AB	AA	AA	AA	AA	AB
2	14954503	AA	AA	AA	AA	AB	AA	AB	AA	AA	AA	AA	AA	AA	AA	AA	AA	AA	AA	AA	AA	AA	AB	AA	AA	AA	AA	AA	AA	AB	AB	AA	NC	AA	AA	AA	AA	AA	AB	AA	AA	AA	AA	AA	NC	NC	AA	AA	AB
2	14954585	BB	AB	AB	BB	BB	BB	BB	AA	AB	AB	BB	BB	BB	AB	AB	AB	AB	AB	BB	BB	BB	BB	BB	BB	AB	BB	BB	AB	AB	BB	BB	BB	BB	BB	BB	AB	AB	BB	AB	BB	BB	BB	AB	BB	BB	BB	BB	BB
2	14983912	AA	AB	AB	BB	BB	AA	AB	BB	BB	AB	AA	AA	AB	AB	BB	AB	BB	AB	AA	AB	BB	AB	AA	AA	AB	AA	AA	AB	BB	AB	AB	BB	AB	AA	AA	AB	AB	AB	AB	AA	AA	AA	AB	BB	BB	BB	BB	AB
2	15069100	AA	AA	AA	AA	AA	AA	AA	AA	AA	AA	AA	AA	AA	AA	AA	AA	AA	AA	AA	AA	AA	AA	AA	AA	AA	AA	AA	AA	AA	AA	AA	AA	AA	AA	AA	AA	AA	AA	AA	AA	AA	AA	AA	AA	AA	AA	AA	AA
2	15099077	AA	AB	AB	NC	BB	AA	AB	BB	BB	AA	AA	AA	AA	AB	BB	AB	AB	AB	AA	AA	AA	AB	AA	AA	AB	AA	AA	AA	BB	AB	AB	BB	AA	AA	AA	AA	AA	AB	AA	AA	AA	AA	AA	BB	BB	BB	BB	AB
2	15113892	AA	AB	AB	BB	BB	AA	AB	BB	BB	AB	AA	AA	AB	AB	BB	AB	BB	AB	AA	AA	AB	AB	AA	AA	AB	AA	AA	AB	BB	AB	AB	BB	AA	AA	AA	AB	AB	AB	AB	AA	AA	AA	AB	NC	BB	AA	BB	AB
2	15130499	AA	AB	AB	BB	BB	AA	AB	AA	BB	AA	AA	AA	AB	AA	BB	AB	BB	AA	AA	AA	AB	AB	AA	AA	AB	AA	AA	AB	BB	AB	AB	BB	AA	AA	AA	AA	AA	AB	AA	AA	AA	AA	AA	AB	BB	AA	BB	AB
2	15148539	BB	BB	BB	NC	NC	BB	BB	BB	AB	BB	BB	BB	AB	BB	AB	BB	BB	BB	BB	AB	AB	BB	BB	BB	BB	BB	BB	BB	BB	BB	BB	NC	AB	BB	BB	BB	BB	BB	BB	BB	BB	BB	BB	AB	AB	NC	BB	BB
2	15412739	BB	AB	AB	AA	AA	BB	AB	AA	AA	AB	BB	BB	AB	AB	AA	AB	AA	AB	BB	AB	AA	AB	BB	BB	AB	BB	BB	AB	AA	AB	AB	AA	AB	BB	BB	AB	AB	AB	AB	BB	BB	BB	AB	AA	AA	AA	AB	AB
2	15578416	AA	AA	AA	AA	AA	AA	AA	AA	AA	AA	AA	AA	AA	AA	AA	AA	AA	AA	AA	AA	AA	AA	AA	AA	AA	AA	AA	AA	AA	AA	AA	AA	AA	AA	AA	AA	AA	AA	AA	AA	AA	AA	AA	AA	AA	AA	AA	AA
2	15635103	BB	BB	BB	BB	BB	BB	BB	AA	BB	BB	BB	BB	BB	AB	BB	BB	BB	AB	BB	BB	BB	BB	BB	BB	BB	BB	BB	BB	BB	BB	BB	BB	BB	BB	BB	BB	BB	BB	BB	BB	BB	BB	BB	BB	BB	BB	BB	BB
2	15635828	BB	BB	BB	BB	BB	BB	BB	BB	BB	BB	BB	BB	BB	BB	BB	BB	BB	BB	BB	BB	BB	BB	BB	BB	BB	BB	BB	BB	BB	BB	BB	BB	BB	BB	BB	BB	BB	BB	BB	BB	BB	BB	BB	BB	BB	BB	BB	BB
2	15833950	BB	BB	BB	BB	AA	BB	AB	AB	BB	AB	BB	BB	BB	BB	BB	BB	AB	AB	BB	BB	BB	AB	BB	BB	BB	BB	BB	AB	AB	AB	BB	AB	BB	BB	BB	AB	AB	AB	AB	BB	BB	BB	AB	AB	AB	BB	BB	AB
2	15835744	AA	AB	AB	BB	BB	AA	AB	AB	BB	AB	AA	AA	AB	AA	BB	AB	BB	AB	AA	AB	BB	AB	AA	AA	AB	AA	AA	AB	BB	AB	AB	BB	AB	AA	AA	AB	AB	AB	AB	AA	AA	AA	AB	BB	BB	BB	AB	AB
2	16044596	AA	AB	AA	AA	AA	AA	AA	AA	AB	AA	AA	AA	AA	AA	AB	AA	AA	AA	AA	AA	AA	AA	AA	AA	AA	AA	AA	AA	AA	AA	AA	AA	AA	AA	AA	AA	AA	AA	AA	AA	AA	AA	AA	AA	AA	NC	AA	AA
2	16048099	AA	AB	AA	AA	AB	AA	AB	AB	AB	AB	AA	AA	AB	AA	AB	AA	BB	AB	AA	AA	AA	AA	AA	AA	AA	AA	AA	AA	AA	AA	AB	AB	AA	AA	AA	AB	AB	AA	AB	AA	AA	AA	AB	AB	BB	NC	AB	AB
2	16050721	AA	AA	AA	AA	AA	AA	AA	AA	AA	AA	AA	AA	AA	AA	AA	AA	AA	AA	AA	AA	AA	AA	AA	AA	AA	AA	AA	AA	AA	AA	AA	AA	AA	AA	AA	AA	AA	AA	AA	AA	AA	AA	AA	AA	AA	NC	AA	AA
2	16084660	AA	AA	AB	AA	AA	AA	AA	AA	AA	AA	AA	AA	AB	AA	AA	AB	AA	AA	AA	AA	AA	AA	AA	AA	AB	AA	AA	AA	AB	AA	AA	AA	AA	AA	AA	AA	AA	AA	AA	AA	AA	AA	AA	AA	AA	AA	AB	AA
2	16280570	BB	AB	BB	AA	AA	BB	AB	AB	AA	AB	BB	BB	BB	BB	AA	BB	AB	AB	BB	AB	AA	AB	BB	BB	BB	BB	BB	AB	AA	AB	BB	AB	AB	BB	BB	AB	AB	AB	AB	BB	BB	BB	AB	AA	AA	AA	AB	AB
2	16302151	BB	BB	BB	BB	AA	BB	AB	AB	BB	AB	BB	BB	BB	BB	BB	BB	AB	AB	BB	BB	BB	AB	BB	BB	BB	BB	BB	AB	AA	AB	BB	AB	BB	BB	BB	AB	AB	AB	AB	BB	BB	BB	AB	AB	AB	BB	AB	AB
2	16328837	AA	AB	AB	BB	BB	AA	AB	BB	BB	AB	AA	AA	AB	AB	BB	AB	BB	AB	AA	AB	BB	AB	AA	AA	AB	AA	AA	AB	BB	AB	AB	BB	AB	AA	AA	AB	AB	AB	AB	AA	AA	AA	AB	BB	BB	BB	AB	AB
2	16484854	AA	AB	AB	BB	NC	AA	AB	AA	BB	NC	AA	AA	AB	AA	BB	AB	BB	AA	AA	AB	BB	AA	AA	AA	AB	AA	AA	AA	NC	AA	AB	AB	AB	AA	AA	AB	AB	AA	AB	AA	AA	AA	AB	BB	BB	NC	AB	AB
2	16495943	AA	AB	AB	BB	BB	AA	AB	BB	BB	AB	AA	AA	AB	AA	BB	AB	BB	AB	AA	AB	BB	AB	AA	AA	AB	AA	AA	AB	BB	AB	AB	BB	AB	AA	AA	AB	AB	AB	AB	AA	AA	AA	AB	BB	BB	BB	AB	AB
2	16528761	BB	AB	AB	AA	AB	BB	BB	BB	AA	BB	BB	BB	AB	BB	AA	AB	AB	BB	BB	AB	AA	AB	BB	BB	AB	BB	BB	AB	AA	AB	AB	AA	AB	BB	BB	BB	BB	AB	BB	BB	BB	BB	BB	AA	AA	BB	BB	AB
2	16538196	AA	AA	NC	NC	AB	AA	AB	AA	NC	AB	AA	AA	AB	AA	NC	AB	BB	AA	AA	AA	NC	AA	AA	AA	AB	AA	AA	AA	AB	AA	AB	AB	AA	AA	AA	AB	AB	AA	AB	AA	AA	AA	AB	BB	BB	BB	AB	AB
2	16538398	AA	AA	AA	AA	AA	AA	AA	AA	AA	AA	AA	AA	AA	AA	AA	AA	AA	AA	AA	AA	AA	AA	AA	AA	AA	AA	AA	AA	AA	AA	AA	AA	AA	AA	AA	AA	AA	AA	AA	AA	AA	AA	AA	AA	AA	AA	AA	AA
2	16539681	AA	AB	AA	BB	AA	AA	AA	AA	BB	AA	AA	AA	AA	AA	BB	AA	AA	AA	AA	AB	BB	AA	AA	AA	AA	AA	AA	AA	AA	AA	AA	AA	AB	AA	AA	AA	AA	AA	AA	AA	AA	AA	AA	AB	AB	AA	AA	AA
2	16540832	AA	AB	AA	BB	AB	AA	AB	BB	BB	AB	AA	AA	AB	AB	BB	AA	BB	AB	AA	AB	BB	AA	AA	AA	AA	AA	AA	AA	AA	AA	AB	AB	AB	AA	AA	AB	AB	AA	AB	AA	AA	AA	AB	BB	BB	AA	AB	AB
2	16550998	AA	AA	AA	AA	AA	AA	AA	AA	AA	AA	AB	AB	AA	AA	AA	AB	AB	AA	AA	AA	AB	AB	AB	AB	AA	AA	AB	AA	AA	AB	AB	AB	AB	AA	AA	AB	AA	AA	AB	AA	AA	AB	AB	AB	AB	AA	AA	AB
2	16619946	BB	BB	BB	BB	AB	BB	AB	BB	BB	AB	AB	AB	AB	BB	BB	AB	AA	BB	BB	BB	AB	AB	AB	AB	BB	BB	AB	BB	BB	AB	AB	AB	AB	BB	BB	AA	AB	BB	AA	BB	BB	AB	AA	AB	AB	BB	AB	AB
2	16652759	BB	AB	AB	AA	AB	BB	AB	AB	AA	AB	BB	BB	AB	BB	AA	AB	AB	AB	BB	AB	AA	BB	BB	BB	AB	BB	BB	BB	AB	BB	BB	BB	AB	BB	BB	AB	AB	BB	AB	BB	BB	BB	AB	AA	AA	AA	AB	AB
2	16684333	AA	AA	AA	AA	AA	AA	AA	BB	AA	AA	AA	AA	AA	AB	AA	AA	AA	AB	AA	AA	AB	AA	AA	AA	AA	AA	AA	AA	AA	AA	AA	AA	AB	AA	AA	AA	AA	AA	AA	AA	AA	AA	AA	AB	AB	AA	AA	AB
2	16788326	AB	AB	AB	BB	BB	AA	AB	BB	BB	AB	AB	AB	AB	AB	BB	BB	BB	AB	AA	AB	AB	BB	AB	AB	AB	AB	AB	AB	AB	BB	AB	BB	AA	AA	AA	BB	AB	AB	BB	AA	AA	AB	BB	AA	AB	AB	AA	AA
2	16788656	BB	BB	BB	BB	BB	BB	BB	AB	BB	BB	BB	BB	BB	BB	BB	BB	BB	AB	BB	BB	BB	BB	BB	BB	BB	BB	BB	BB	BB	BB	BB	BB	BB	BB	BB	BB	BB	BB	BB	BB	BB	BB	BB	BB	BB	BB	BB	BB
2	16808228	AA	AA	AA	AA	AB	AA	AA	AB	AA	AA	AA	AA	AA	AA	AA	AA	AA	AB	AA	AA	AB	AB	AA	AA	AA	AA	AA	AB	AA	AB	AA	AB	AB	AA	AA	AA	AA	AB	AA	AA	AA	AA	AA	AB	AA	AA	AA	AB
2	16814230	BB	BB	BB	BB	AB	BB	BB	AB	BB	AB	BB	BB	BB	AB	BB	BB	AB	BB	BB	BB	BB	BB	BB	BB	BB	BB	BB	BB	BB	BB	BB	BB	BB	BB	BB	AB	AB	BB	AB	BB	BB	BB	AB	BB	BB	BB	AB	BB
2	16854734	BB	BB	BB	BB	BB	BB	BB	AB	BB	BB	BB	BB	BB	BB	BB	BB	BB	AB	BB	BB	BB	BB	BB	BB	BB	BB	BB	BB	BB	BB	BB	BB	BB	BB	BB	BB	BB	BB	BB	BB	BB	BB	BB	BB	BB	BB	BB	BB
2	16869475	BB	BB	BB	BB	BB	BB	BB	AB	BB	BB	AB	AB	BB	AB	BB	AB	AB	BB	BB	BB	BB	AB	AB	AB	BB	BB	AB	BB	BB	AB	AB	BB	BB	BB	BB	AB	BB	BB	AB	BB	BB	AB	AB	BB	BB	BB	BB	BB
2	16881599	BB	BB	BB	BB	AB	BB	BB	AB	BB	AB	AB	AB	BB	AB	BB	AB	AB	BB	BB	BB	BB	AB	AB	AB	BB	BB	AB	BB	BB	AB	AB	BB	BB	BB	BB	AB	AB	BB	AB	BB	BB	AB	AB	BB	AB	BB	BB	BB
2	16900669	AB	AB	AB	BB	AB	AA	AB	AB	BB	AB	AB	AB	AB	AB	BB	BB	BB	AA	AA	AB	AB	AB	AB	AB	AB	AB	AB	AA	AB	AB	AB	AB	AA	AA	AA	BB	AB	AA	BB	AA	AA	AB	BB	AB	BB	BB	AB	AA
2	16916164	AA	AA	AB	AA	AA	AA	AA	AB	AA	AA	AA	AA	AA	AA	AA	AB	AA	AB	AA	AA	AA	AA	AA	AA	AB	AA	AA	AA	AB	AA	AA	AA	AA	AA	AA	AA	AA	AA	AA	AA	AA	AA	AA	AA	AA	AA	AA	AA
2	16930617	BB	BB	BB	BB	BB	BB	BB	AB	BB	BB	BB	BB	BB	BB	BB	BB	BB	AB	BB	BB	BB	BB	BB	BB	BB	BB	BB	BB	BB	BB	BB	BB	BB	BB	BB	BB	BB	BB	BB	BB	BB	BB	BB	BB	AB	BB	BB	BB
2	17017072	AA	AA	AA	AA	AA	AA	AA	AA	AA	AA	AA	AA	AA	AA	AA	AA	AA	AA	AA	AA	AA	AA	AA	AA	AA	AA	AA	AA	AA	AA	AA	AA	AA	AA	AA	AA	AA	AA	AA	AA	AA	AA	AA	AA	AA	AA	AA	AA
2	17083914	BB	BB	BB	NC	BB	BB	BB	BB	BB	BB	BB	BB	BB	BB	BB	BB	BB	BB	BB	BB	NC	BB	BB	BB	BB	BB	BB	BB	BB	BB	BB	BB	BB	BB	BB	BB	BB	BB	BB	BB	BB	BB	BB	NC	BB	BB	BB	BB
2	17148717	BB	BB	BB	BB	BB	BB	BB	BB	BB	BB	BB	BB	BB	BB	BB	BB	BB	BB	BB	BB	BB	BB	BB	BB	BB	BB	BB	BB	BB	BB	BB	BB	BB	BB	BB	BB	BB	BB	BB	BB	BB	BB	BB	BB	BB	BB	BB	BB
2	17149486	BB	BB	BB	BB	BB	BB	BB	AA	BB	BB	BB	BB	BB	AB	BB	BB	BB	AB	BB	BB	AB	BB	BB	BB	BB	BB	BB	BB	BB	BB	BB	BB	AB	BB	BB	BB	BB	BB	BB	BB	BB	BB	BB	AB	AB	BB	BB	AB
2	17150032	AB	AB	AB	AA	AA	BB	AB	AA	AA	AB	AB	AB	AB	AB	AA	AA	AA	AB	BB	AB	AA	AA	AB	AB	AB	AB	AB	AB	AB	AA	AB	AB	AB	BB	BB	AA	AB	AB	AA	BB	BB	AB	AA	AA	AA	AA	AB	AB
2	17184542	AA	AA	AA	AA	AA	AA	AA	BB	AA	AA	AA	AA	AA	AB	AA	AA	AA	AB	AA	AA	AB	AA	AA	AA	AA	AA	AA	AA	AA	AA	AA	AA	AB	AA	AA	AA	AA	AA	AA	AA	AA	AA	AA	AB	AB	AA	AA	AB
2	17216929	BB	BB	BB	BB	BB	BB	BB	BB	NC	BB	BB	BB	NC	BB	BB	BB	BB	BB	BB	BB	BB	BB	BB	BB	BB	BB	BB	BB	BB	BB	BB	NC	NC	NC	BB	BB	BB	BB	BB	BB	BB	BB	BB	NC	BB	NC	BB	BB
2	17275097	AA	AA	AA	AA	AA	AA	AA	AB	AA	AA	AA	AA	AA	AA	AA	AA	AA	AB	AA	AA	AB	AA	AA	AA	AA	AA	AA	AA	AA	AA	AA	AA	AB	AA	AA	AA	AA	AA	AA	AA	AA	AA	AA	AA	AB	AA	AA	AB
2	17308518	AB	AB	AB	AA	AB	BB	AB	AB	AA	AB	BB	BB	AB	AB	AA	AB	AB	BB	BB	AB	AB	BB	BB	BB	AB	AB	BB	BB	AB	BB	BB	AB	BB	NC	BB	AB	AB	BB	AB	BB	BB	BB	AB	AA	AA	AA	AB	BB
2	17340911	AB	AB	AB	AA	AA	BB	BB	BB	AA	AB	BB	BB	BB	BB	AA	AB	AB	BB	BB	AB	AB	AB	BB	BB	AB	AB	BB	AB	AB	AB	BB	NC	BB	BB	BB	AB	AB	AB	AB	BB	BB	BB	AB	AA	AA	AA	AB	NC
2	17369631	AB	AB	AB	BB	AB	AA	AA	AA	BB	AB	AA	AA	AA	AA	BB	AB	AB	AA	AA	AB	AB	AA	AA	AA	AB	AB	AA	AA	AB	AA	AA	AA	AA	AA	AA	AB	AB	AA	AB	AA	AA	AA	AB	BB	BB	BB	AB	AA
2	17400888	BB	BB	BB	BB	BB	BB	BB	AB	BB	BB	BB	BB	BB	AB	BB	BB	BB	BB	BB	BB	BB	BB	BB	BB	BB	BB	BB	BB	BB	BB	BB	BB	BB	BB	BB	BB	BB	BB	BB	BB	BB	BB	BB	BB	BB	BB	BB	BB
2	17403109	BB	BB	BB	BB	BB	BB	BB	AB	BB	BB	BB	BB	BB	AB	BB	BB	BB	BB	BB	BB	BB	BB	BB	BB	BB	BB	BB	BB	BB	BB	BB	BB	BB	BB	BB	BB	BB	BB	BB	BB	BB	BB	BB	BB	BB	BB	BB	BB
2	17447263	AA	AA	AA	AA	AB	AA	AA	AA	AA	AA	AA	AA	AA	AA	AA	AA	AA	AA	AA	AA	AB	AB	AA	AA	AA	AA	AA	AB	AA	AB	AA	AB	AB	AA	AA	AA	AA	AB	AA	AA	AA	AA	AA	AA	AA	AA	AA	AB
2	17448179	AB	AB	AB	AA	AA	BB	AB	AA	AA	AB	AB	BB	AB	AB	AA	AB	AB	AB	AB	AB	AA	AB	BB	BB	AB	AB	BB	AB	AB	AB	AB	AA	AB	BB	BB	AB	AB	AB	AB	BB	BB	BB	AB	AA	AA	AA	AB	AB
2	17510812	BB	BB	BB	BB	BB	BB	BB	BB	BB	BB	BB	BB	BB	BB	BB	BB	BB	BB	BB	BB	BB	BB	BB	BB	BB	BB	BB	BB	BB	BB	BB	BB	BB	BB	BB	BB	BB	BB	BB	BB	BB	BB	BB	BB	BB	BB	BB	BB
2	17515258	AB	AB	AB	AA	AB	BB	AB	AB	AA	BB	AB	AB	AB	BB	AA	AA	AB	AB	BB	AB	AB	AA	AB	AB	AB	AB	AB	AB	AB	AA	AB	AA	BB	BB	BB	AB	BB	AB	AB	BB	BB	AB	AB	AA	AB	AA	BB	BB
2	17518429	AA	AA	AA	AA	AA	AA	AA	AA	AA	AA	AA	AA	AA	AA	AA	AA	AA	AA	AA	AA	AA	AA	AA	AA	AA	AA	AA	AA	AA	AA	AA	AA	AA	AA	AA	AA	AA	AA	AA	AA	AA	AA	AA	AA	AA	AA	AA	AA
2	17602936	AA	AA	AA	AA	AA	AA	AA	AA	AA	AA	AA	AA	AA	AA	AA	AA	AA	AA	AA	AA	AA	AA	AA	AA	AA	AA	AA	AA	AA	AA	AA	AA	AA	AA	AA	AA	AA	AA	AA	AA	AA	AA	AA	AA	AA	AA	AA	AA
2	17616602	AB	AB	AB	BB	BB	AA	AB	BB	BB	AB	AB	AB	AB	AB	BB	BB	BB	AB	AA	AB	BB	BB	AB	AB	AB	AB	AB	AB	AB	BB	AB	BB	AB	AA	AA	BB	AB	AB	BB	AA	AA	AB	BB	BB	BB	BB	AB	AB
2	17647143	BB	BB	BB	AA	BB	BB	BB	AB	AB	BB	BB	BB	BB	AB	AB	BB	BB	BB	BB	AB	AB	BB	BB	BB	BB	BB	BB	BB	BB	BB	BB	BB	BB	BB	BB	BB	BB	BB	BB	BB	BB	BB	BB	AA	AB	AA	AB	AB
2	17677589	BB	BB	BB	BB	BB	BB	BB	BB	BB	BB	AB	AB	BB	BB	BB	AB	AB	BB	BB	BB	BB	AB	AB	AB	BB	BB	AB	BB	BB	AB	AB	AB	BB	BB	BB	AB	BB	BB	AB	BB	BB	AB	AB	BB	BB	BB	BB	BB
2	17694758	AA	AA	AB	AA	AB	AA	AA	AB	AA	AA	AA	AA	AB	AA	AA	AB	AA	AA	AA	AA	AA	AB	AA	AA	AB	AA	AA	AB	AB	AB	AA	AB	AA	AA	AA	AA	AA	AB	AA	AA	AA	AA	AA	AA	AB	AA	AA	AA
2	17712162	BB	BB	BB	BB	BB	BB	BB	BB	BB	BB	BB	BB	BB	BB	BB	BB	BB	BB	BB	BB	BB	BB	BB	BB	BB	BB	BB	BB	BB	BB	BB	BB	BB	BB	BB	BB	BB	BB	BB	BB	BB	BB	BB	BB	BB	BB	BB	BB
2	17733130	BB	BB	BB	BB	BB	BB	BB	AB	BB	BB	BB	BB	BB	AB	BB	BB	BB	BB	BB	BB	BB	BB	BB	BB	BB	BB	BB	BB	BB	BB	BB	BB	BB	BB	BB	BB	BB	BB	BB	BB	BB	BB	BB	BB	AB	BB	BB	AB
2	17743000	AB	AB	AB	BB	BB	AA	AB	BB	BB	AB	AA	AA	AB	AB	BB	AB	AB	AB	AA	AB	BB	AB	AA	AA	AB	AB	AA	AB	AB	AB	AA	AB	AB	AA	AA	AB	AB	AB	AB	AA	AA	AA	AB	BB	BB	BB	AB	AB
2	17762787	AB	AB	AB	BB	BB	AA	AB	BB	BB	AB	AA	AA	AA	AB	BB	AB	AB	AB	AA	AB	BB	AB	AA	AA	AB	AB	AA	AB	AB	AB	AA	AB	AB	AA	AA	AB	AB	AB	AB	AA	AA	AA	AB	BB	BB	BB	AB	AB
2	17771152	AB	AB	AB	BB	BB	AA	AB	BB	BB	AB	AA	AA	AB	AB	BB	AB	AB	AB	AA	AB	BB	AB	AA	AA	AB	AB	AA	AB	AB	AB	AA	AB	AB	AA	AA	AB	AB	AB	AB	AA	AA	AA	AB	BB	BB	BB	AB	AB
2	17772139	AA	AA	AA	BB	AA	AA	AB	AA	AB	AA	AA	AA	AA	AA	AB	AA	AA	AA	AA	AB	AB	AA	AA	AA	AA	AA	AA	AA	AA	AA	AA	AA	AA	AA	AA	AA	AA	AA	AA	AA	AA	AA	AA	BB	AA	BB	AB	AA
2	17903397	BB	BB	AB	BB	AB	BB	AB	AB	BB	AB	BB	BB	AB	AB	BB	AB	AB	BB	BB	BB	BB	BB	BB	BB	AB	BB	BB	BB	AB	BB	BB	AB	BB	BB	BB	AB	AB	BB	AB	BB	BB	BB	AB	AA	AB	BB	BB	AB
2	17926821	BB	BB	BB	BB	AB	BB	BB	AA	NC	BB	BB	NC	BB	AB	BB	BB	BB	BB	BB	BB	BB	NC	BB	BB	BB	AB	BB	BB	BB	NC	BB	NC	AB	NC	BB	BB	BB	BB	BB	BB	BB	BB	BB	AA	BB	AB	BB	AB
2	17960025	AB	AB	AB	AA	AA	AB	AB	AA	AA	AB	BB	BB	AB	AB	AA	AB	AB	AB	BB	AB	AA	AB	BB	BB	AA	AB	BB	AB	AB	AB	BB	AA	AB	AB	BB	AB	AB	AB	AB	BB	BB	BB	AB	AA	AA	AA	AB	AB
2	18006607	AA	AA	AA	BB	AA	AB	AB	AB	AB	AA	AB	AB	AA	AB	AB	AB	NC	AA	AA	AB	AB	NC	AB	AB	AB	AA	AB	AA	AA	NC	AA	AA	AA	AA	AA	NC	AA	AA	NC	AA	AA	AB	NC	BB	AA	AA	AB	AB
2	18008989	BB	BB	BB	BB	BB	BB	BB	BB	BB	BB	BB	BB	BB	BB	BB	BB	BB	BB	BB	BB	BB	BB	BB	BB	BB	BB	BB	BB	BB	BB	BB	BB	BB	BB	BB	BB	BB	BB	BB	BB	BB	BB	BB	BB	BB	BB	BB	BB
2	18038748	AA	AA	AA	AA	AA	AA	AA	AA	AA	AA	AA	AA	AA	AA	AA	AA	AA	AA	AA	AA	AA	AA	AA	AA	AA	AA	AA	AA	AA	AA	AA	AA	AA	AA	AA	AA	AA	AA	AA	AA	AA	AA	AA	AA	AA	AA	AA	AA
2	18082219	BB	BB	BB	AA	BB	AB	AB	AB	AB	BB	AB	AB	BB	AB	AB	AB	AB	BB	BB	BB	AB	AB	AB	AB	AB	BB	AB	BB	BB	AB	BB	BB	BB	BB	BB	AB	BB	BB	AB	BB	BB	AB	AB	AA	BB	BB	AB	AB
2	18096204	AB	AB	AB	AA	AA	AB	BB	AA	AA	AB	AB	AB	AB	AB	AA	AA	AA	AB	BB	BB	AA	AA	AB	AB	AA	AB	AB	AB	AB	AA	BB	AB	AB	AB	BB	AA	AB	AB	AA	BB	BB	AB	AA	AB	AA	AA	AB	AB
2	18116456	BB	BB	BB	BB	BB	AB	BB	AB	BB	BB	BB	BB	BB	AB	BB	BB	BB	BB	BB	BB	BB	BB	BB	BB	AB	BB	BB	BB	BB	BB	BB	BB	BB	BB	BB	BB	BB	BB	BB	BB	BB	BB	BB	AB	BB	BB	BB	AB
2	18138447	AA	AA	AA	AA	AA	AA	AA	AA	AA	AA	AA	AA	AA	AA	AA	AA	AA	AA	AA	AA	AA	AA	AA	AA	AA	AA	AA	AA	AA	AA	AA	AA	AA	AA	AA	AA	AA	AA	AA	AA	AA	AA	AA	AA	AA	AA	AA	AA
2	18145693	AB	AB	AB	AA	AA	AB	AB	AA	AA	AB	AB	AB	AB	AB	AA	AA	AA	AB	BB	BB	AA	AA	AB	AB	AA	AB	AB	AB	AB	AA	AB	AB	AB	BB	BB	AA	AB	AB	AA	BB	BB	AB	AA	AA	AA	AA	AA	AB
2	18150017	AB	AB	AA	AA	NC	AA	AA	AB	AB	AA	AA	AA	AB	AA	AB	AA	AA	AB	AA	AA	AB	AA	AA	AA	AA	AB	AA	AA	AA	AA	AB	AA	AB	AA	AA	AA	AA	AA	AA	AA	AA	AA	AA	AA	BB	AB	AA	AA
2	18192295	AB	AB	AB	AA	AA	AB	AB	AA	AA	AB	AB	AB	AB	AB	AA	AA	AA	AB	BB	BB	AA	AA	AB	AB	AA	AB	AB	AB	AB	AA	AB	AB	AB	BB	BB	AA	AB	AB	AA	BB	BB	AB	AA	AA	AA	AA	AA	AB
2	18212051	BB	BB	BB	BB	BB	AB	BB	AB	BB	BB	BB	BB	BB	AB	BB	BB	BB	BB	BB	BB	BB	BB	BB	BB	AB	BB	BB	BB	BB	BB	BB	BB	BB	BB	BB	BB	BB	BB	BB	BB	BB	BB	BB	AB	BB	BB	BB	AB
2	18229930	BB	BB	BB	BB	BB	AB	AB	NC	BB	BB	BB	BB	BB	AB	BB	BB	BB	BB	BB	BB	BB	BB	BB	BB	AB	BB	BB	BB	BB	BB	BB	BB	BB	BB	BB	BB	BB	BB	BB	BB	BB	BB	BB	NC	BB	BB	BB	NC
2	18241571	AB	AB	AB	BB	BB	AB	AB	BB	BB	AB	AB	AB	AB	AB	BB	BB	BB	AB	AA	AA	BB	BB	AB	AB	BB	AB	AB	AB	AB	BB	AB	AB	AB	AA	AA	BB	AB	AB	BB	AA	AA	AB	BB	BB	BB	BB	BB	AB
2	18273697	AA	AA	AA	AA	AA	AB	AA	AB	AA	AA	AA	AA	AA	AB	AA	AA	AA	AA	AA	AA	AA	AA	AA	AA	AB	AA	AA	AA	AA	AA	AA	AA	AA	AA	AA	AA	AA	AA	AA	AA	AA	AA	AA	AB	AA	AA	AA	AB
2	18305755	AB	AB	AB	AA	AA	BB	AB	AB	AA	AB	AB	AB	AB	BB	AA	AA	AA	AB	BB	BB	AA	AA	AB	AB	AB	AB	AB	AB	AB	AA	AB	AA	AB	AB	BB	AA	AB	AB	AA	BB	BB	AB	AA	AB	AA	AA	AA	BB
2	18336450	AB	BB	BB	BB	AB	BB	BB	BB	BB	AB	AB	AB	AB	BB	BB	AB	AB	BB	BB	BB	BB	AB	AB	AB	BB	AB	AB	BB	BB	AB	BB	AB	BB	AB	BB	AB	AB	BB	AB	BB	BB	AB	AB	BB	AB	AB	BB	BB
2	18360408	AB	AB	BB	AA	AA	BB	BB	AB	AA	AB	AB	AB	AB	BB	AA	AB	AA	AB	BB	BB	AA	AA	AB	AB	BB	AB	AB	AB	BB	AA	AB	AB	AB	AB	BB	AA	AB	AB	AA	BB	BB	AB	AA	BB	AA	AA	AA	BB
2	18396759	AB	BB	NC	BB	BB	BB	BB	BB	BB	BB	BB	BB	BB	BB	BB	BB	BB	BB	BB	BB	BB	BB	BB	BB	BB	AB	BB	BB	BB	BB	BB	BB	BB	AB	BB	BB	BB	BB	BB	BB	BB	BB	BB	BB	BB	BB	BB	BB
2	18400049	AB	AB	AB	AA	AA	AB	AB	AA	AA	AB	AB	AB	AB	AB	AA	AA	AA	AB	BB	BB	AA	AA	AB	AB	AA	AB	AB	AB	AB	AA	AB	AA	AB	AB	BB	AA	AB	AB	AA	BB	BB	AB	AA	AA	AA	AA	AA	AB
2	18438944	NC	BB	BB	BB	BB	BB	BB	BB	BB	BB	BB	BB	BB	BB	BB	BB	BB	BB	BB	BB	BB	BB	BB	BB	BB	NC	BB	BB	BB	BB	BB	NC	NC	AB	BB	BB	BB	BB	BB	BB	BB	BB	BB	BB	BB	NC	BB	BB
2	18455249	BB	BB	BB	AA	AB	AB	BB	AB	AB	AB	BB	BB	AB	AB	AB	BB	AB	AB	BB	BB	AA	BB	BB	BB	AB	BB	BB	BB	BB	BB	AB	BB	AB	BB	BB	AB	AB	BB	AB	BB	BB	BB	AB	AB	AB	AB	AA	AB
2	18456632	AB	AB	AB	AA	AA	AB	BB	AA	AA	AB	AB	AB	AB	AB	AA	AA	AA	AB	BB	BB	AA	AA	AB	AB	AA	AB	AB	AB	AB	AA	AB	AB	AB	AB	BB	AA	AB	AB	AA	BB	BB	AB	AA	AA	AA	AA	AA	AB
2	18490893	BB	BB	BB	AA	AB	AB	BB	AB	AB	AB	BB	BB	AB	AB	AB	BB	AB	AB	BB	BB	AA	BB	BB	BB	AB	BB	BB	BB	BB	BB	AB	BB	AB	BB	BB	AB	AB	BB	AB	BB	BB	BB	AB	AB	AB	AB	AB	AB
2	18509169	BB	BB	BB	BB	BB	BB	BB	BB	BB	BB	BB	BB	BB	BB	BB	BB	BB	BB	BB	BB	BB	BB	BB	BB	BB	BB	BB	BB	BB	BB	BB	BB	BB	BB	BB	BB	BB	BB	BB	BB	BB	BB	BB	BB	BB	BB	BB	BB
2	18523796	AB	BB	BB	AA	AB	AB	BB	AB	AB	AB	BB	BB	AB	AB	AB	BB	AB	AB	BB	BB	AA	BB	BB	BB	AB	AB	BB	BB	BB	BB	AB	BB	AB	AB	BB	AB	AB	BB	AB	BB	BB	BB	AB	AB	AB	AB	AB	AB
2	18524257	BB	BB	BB	AA	AB	AB	BB	AB	AB	AB	BB	BB	AB	AB	AB	BB	AB	AB	BB	BB	AA	BB	BB	BB	AB	BB	BB	BB	BB	BB	AB	BB	AB	BB	BB	AB	AB	BB	AB	BB	BB	BB	AB	AB	AB	AB	AB	AB
2	18528511	BB	BB	BB	BB	BB	BB	BB	BB	BB	BB	BB	BB	BB	BB	BB	BB	BB	BB	BB	BB	BB	BB	BB	BB	BB	BB	BB	BB	BB	BB	BB	BB	BB	BB	BB	BB	BB	BB	BB	BB	BB	BB	BB	BB	BB	BB	BB	BB
2	18533967	AA	AA	AA	AA	AA	AA	AA	AA	AA	AA	AA	AA	AA	AA	AA	AA	AA	AA	AA	AA	AA	AA	AA	AA	AA	AA	AA	AA	AA	AA	AA	AA	AA	AA	AA	AA	AA	AA	AA	AA	AA	AA	AA	AA	AA	AA	AA	AA
2	18536857	BB	BB	BB	BB	BB	BB	BB	BB	BB	BB	BB	BB	BB	BB	BB	BB	BB	BB	BB	BB	BB	BB	BB	BB	BB	BB	BB	BB	BB	BB	BB	BB	BB	BB	BB	BB	BB	BB	BB	BB	BB	BB	BB	BB	BB	BB	BB	BB
2	18588253	BB	AB	AB	BB	AB	AB	BB	AA	NC	BB	AB	AB	BB	AB	AB	AA	AB	BB	BB	BB	BB	AA	AB	AB	AA	BB	AB	AB	AB	AA	AB	AB	BB	BB	BB	AB	BB	AB	AB	BB	BB	AB	AB	AA	AB	NC	AB	AB
2	18612075	BB	BB	BB	AA	AB	AB	BB	AB	AB	AB	BB	BB	AB	AB	AB	BB	AB	AB	BB	BB	AA	BB	BB	BB	AB	BB	BB	BB	BB	BB	AB	BB	AB	BB	BB	AB	AB	BB	AB	BB	BB	BB	AB	AB	AB	AB	AB	AB
3	24923	AB	AB	AA	AB	AA	AB	BB	AA	AB	AB	AB	AB	AB	AB	BB	AB	AA	AB	AB	AB	AB	AB	AA	AA	AA	AB	AA	AA	AA	BB	BB	AA	BB	AA	AB	AA	AB	AA	AA	AB	AA	AB	AB	BB	BB	BB	BB	AA
3	78057	AB	AB	AB	AA	AB	AA	AA	AA	AB	NC	AA	AA	AB	AB	AA	AB	AB	AA	AA	AA	AA	AA	AA	AA	AA	AB	AB	AA	AB	AB	BB	AA	AA	AB	AA	AA	AB	AA	AA	AA	AB	AA	AA	AA	AA	AA	AB	BB
3	78728	BB	BB	BB	BB	BB	BB	BB	BB	BB	BB	BB	BB	BB	BB	BB	BB	BB	BB	BB	BB	BB	BB	BB	BB	BB	BB	BB	BB	BB	BB	BB	BB	BB	BB	BB	BB	BB	BB	BB	BB	BB	BB	BB	BB	BB	BB	BB	BB
3	91970	AB	AB	AB	BB	AB	BB	BB	BB	AB	BB	BB	BB	AB	AB	BB	AB	AB	BB	BB	BB	BB	BB	BB	BB	BB	AB	AB	BB	AB	BB	BB	BB	BB	AB	BB	BB	BB	BB	BB	BB	AB	BB	BB	BB	BB	BB	BB	AA
3	118182	AA	AA	AA	AA	AA	AA	AA	AA	AA	AB	AA	AA	AA	AA	AA	AA	AA	AA	AA	AA	AA	AA	AA	AA	AA	AA	AA	AA	AA	AB	BB	AA	AA	AA	AB	AA	AB	AA	AA	AA	AA	AA	AA	AA	AA	AA	AB	AA
3	124430	AB	AB	AB	BB	AB	BB	BB	NC	AB	AB	BB	BB	AB	AB	BB	AB	AB	BB	BB	BB	BB	BB	BB	BB	BB	AB	AB	BB	AA	AB	AA	BB	BB	AA	BB	BB	AB	BB	BB	BB	AB	BB	BB	BB	BB	AA	AB	AA
3	203037	BB	BB	BB	BB	BB	BB	BB	BB	BB	BB	BB	BB	NC	BB	BB	BB	BB	BB	BB	BB	BB	BB	BB	BB	BB	BB	BB	BB	BB	BB	BB	BB	BB	BB	BB	BB	BB	BB	BB	BB	BB	BB	BB	BB	BB	BB	BB	BB
3	235494	BB	BB	BB	BB	BB	BB	BB	BB	BB	BB	BB	BB	BB	BB	BB	BB	BB	BB	BB	BB	BB	BB	BB	BB	BB	BB	BB	BB	BB	BB	BB	BB	BB	BB	BB	BB	BB	BB	BB	BB	BB	BB	BB	BB	BB	BB	BB	BB
3	240775	BB	BB	BB	BB	BB	BB	BB	BB	BB	BB	BB	BB	BB	BB	BB	BB	BB	BB	BB	BB	BB	BB	BB	BB	BB	BB	BB	BB	BB	BB	BB	BB	BB	BB	BB	BB	BB	BB	BB	BB	BB	BB	BB	BB	BB	BB	BB	BB
3	277845	AB	AB	AB	AB	AB	BB	BB	AA	AB	BB	BB	BB	AB	AB	BB	AB	AB	BB	BB	BB	AB	AB	BB	BB	AB	AB	AB	AB	AB	BB	BB	AB	BB	AA	BB	AB	BB	AB	AB	AB	AB	BB	AB	BB	BB	BB	BB	AA
3	311463	AA	AA	AA	AA	AA	AA	AA	AA	AA	AA	AA	AA	AA	AA	AA	AA	AA	AA	AA	AA	AA	AA	AA	AA	AA	AA	AA	AA	AA	AA	AA	AA	AA	AA	AA	AA	AA	AA	AA	AA	AA	AA	AA	AA	AA	AA	AA	AA
3	354781	AB	AB	AB	AB	AB	BB	BB	AA	AB	BB	BB	BB	AB	AB	BB	BB	AB	BB	BB	BB	AB	AB	BB	BB	AB	AB	AB	AB	AB	BB	BB	AB	BB	AA	BB	AB	BB	AB	AB	AA	BB	BB	AB	BB	BB	BB	BB	AB
3	424268	AA	AA	AB	AA	AA	AB	AA	AA	AA	BB	AB	AA	AA	AA	AA	AA	AB	AB	AB	AB	AA	AA	BB	BB	AB	AA	AB	AB	AA	AB	BB	AB	AA	AA	AB	AB	BB	AA	AB	AB	AB	AB	AA	AA	AA	AA	AB	AA
3	446933	AB	AA	AA	AB	AB	AB	BB	AB	AB	AA	AB	BB	AA	AB	BB	AB	AA	AB	AB	AB	AB	AB	AA	AA	AA	AA	AA	AA	AB	AB	AA	AA	AB	AA	AA	AA	AA	AB	AA	AA	AA	AB	AB	BB	BB	BB	AB	AA
3	462605	AB	AA	NC	AB	AA	AA	AB	AB	AA	AB	AA	AA	AA	AB	AA	AA	AA	AA	AA	AB	AB	AB	AA	AA	AB	AA	AA	AB	AB	AB	BB	AB	AA	AB	AB	AB	AB	NC	AB	BB	AA	AA	AB	AA	AA	AB	AB	AA
3	532608	AB	AB	AB	BB	AB	BB	BB	BB	AB	BB	BB	BB	AB	AB	BB	AB	AB	BB	BB	BB	BB	BB	BB	BB	BB	AB	AB	BB	BB	BB	AB	BB	BB	AB	BB	BB	BB	BB	BB	BB	AB	BB	BB	AB	BB	BB	BB	AA
3	542634	AB	BB	BB	AB	BB	AB	AA	AB	AB	AB	AB	AB	BB	AB	AA	AB	BB	AB	AB	AB	AB	AB	BB	BB	BB	BB	BB	BB	AB	AA	AB	BB	AB	BB	AB	BB	AB	BB	BB	AB	BB	AB	AB	AB	AA	AA	AA	BB
3	566927	AB	BB	AB	AB	AB	AA	AA	AB	AB	AA	AA	AA	BB	AB	AA	AB	AB	AA	AA	AA	AB	AB	AA	AA	AB	BB	AB	AB	AB	AA	AA	AB	NC	BB	AB	AB	AA	AB	AB	AB	AB	AA	AB	AB	AA	AA	AA	BB
3	574803	BB	BB	BB	AA	BB	AB	AB	AA	AB	BB	AB	AA	BB	BB	AA	AB	BB	AB	AB	BB	AA	AA	BB	BB	AB	BB	BB	AB	AA	AB	BB	AB	AB	AB	BB	AB	BB	AA	AB	AB	BB	AB	AA	AB	AA	AA	AB	BB
3	595713	AA	AA	AB	BB	AB	BB	AB	BB	AB	AB	BB	AB	AA	AA	BB	AB	AB	BB	BB	AB	BB	BB	BB	BB	BB	AA	AB	BB	BB	AB	AA	BB	AB	AB	AB	BB	AB	AB	BB	AB	AB	BB	BB	AB	BB	BB	AB	AA
3	621609	AB	BB	AB	BB	AB	AB	AB	BB	BB	AB	AB	AB	BB	AB	BB	BB	AB	AB	AB	AA	BB	AB	AA	AA	AB	BB	AB	AB	BB	BB	AB	AB	BB	BB	AB	AB	AB	AB	AB	BB	AB	AB	BB	BB	BB	BB	BB	BB
3	624754	AB	AB	AA	AA	AA	AA	AB	AA	AA	AA	AA	AA	AB	AB	AA	AB	AA	AA	AA	AB	AA	AA	AA	AA	AA	AB	AA	AA	AA	AA	AA	AA	AB	AA	AA	AA	AA	AA	AA	AA	AB	AA	AA	AB	AA	AA	AA	AB
3	635257	AA	AA	AA	AA	AA	AA	AA	AA	AA	AA	AA	AA	AA	AA	AA	AA	AB	AA	AA	AA	AA	AA	AA	AA	AA	AA	AB	AA	AA	AA	AA	AA	AA	AA	AA	AA	AA	AA	AA	AA	AA	AA	AA	AA	AA	AA	AA	AB
3	636319	AA	AB	AA	AA	AA	AA	AA	AA	AA	AA	AA	AA	AB	AA	AA	AB	AA	AA	AA	AA	AA	AA	AA	AA	AA	AB	AA	AA	AA	AA	AA	AA	AB	AA	AA	AA	AA	AA	AA	AA	AB	AA	AA	AB	AA	AA	AA	AB
3	647520	AB	AB	AB	AA	AB	AA	AA	AA	AB	AB	AA	AA	AB	AB	AA	AA	AA	AA	AA	AA	AA	AA	AA	AA	AA	AB	AA	AA	AA	AB	AB	AA	AA	AB	AA	AA	AB	AA	AA	AA	AA	AA	AA	AA	AA	AA	AB	AA
3	673928	AA	AB	NC	BB	NC	AB	AB	BB	AB	AA	AB	BB	AB	AA	BB	AB	AA	AB	AB	AA	BB	AA	AA	AA	AB	AB	AA	AA	AB	AB	AA	AA	BB	AB	AB	AA	AA	AB	AA	BB	AA	AB	AB	NC	BB	AB	AB	AA
3	702832	AB	AB	AB	AA	AB	AA	AA	AA	AB	AB	AA	AA	AB	AB	AA	AA	AA	AA	AA	AA	AA	AA	AA	AA	AA	AB	AA	AA	AA	AB	AB	AA	AA	AB	AA	AA	AB	AA	AA	AA	AA	AA	AA	AA	AA	AA	AB	AA
3	712977	AA	AA	AA	AA	AA	AA	AA	AA	AA	AA	AA	AA	AA	AA	AA	AA	AA	AA	AA	AA	AA	AA	AA	AA	AA	AA	AA	AA	AA	AA	AA	AA	AA	AA	AA	AA	AA	AA	AA	AA	AA	AA	AA	AA	AA	AA	AA	AA
3	713967	AA	AA	AA	AA	AA	AA	AA	AA	AA	AA	AA	AA	AA	AA	AA	AA	AA	AA	AA	AA	AA	AA	AA	AA	AA	AA	AA	AA	AA	AA	AA	AA	AA	AA	AA	AA	AA	AA	AA	AA	AA	AA	AA	AA	AA	AA	AA	AA
3	714739	BB	BB	BB	BB	BB	BB	BB	BB	BB	BB	BB	BB	BB	BB	BB	BB	BB	BB	BB	BB	BB	BB	BB	BB	BB	BB	BB	BB	BB	BB	BB	BB	BB	BB	BB	BB	BB	BB	BB	BB	BB	BB	BB	BB	BB	BB	BB	BB
3	715797	BB	BB	BB	BB	BB	BB	BB	BB	BB	BB	BB	BB	BB	BB	BB	BB	BB	BB	BB	BB	BB	BB	BB	BB	BB	BB	BB	BB	BB	BB	BB	BB	BB	BB	BB	BB	BB	BB	BB	BB	BB	BB	BB	BB	BB	BB	BB	BB
3	720644	AB	AA	AB	AB	AB	AB	AA	AB	AA	AB	AB	AB	AA	AB	AA	AA	BB	AB	AB	BB	AB	AB	BB	BB	BB	AA	BB	AB	AA	AA	AA	AB	AA	AB	BB	AB	AB	AB	AB	BB	AB	AB	AA	AA	AA	AA	AA	AA
3	724399	AA	AB	AB	AB	AB	BB	BB	AB	AB	AB	BB	AB	AB	AA	BB	AB	BB	BB	BB	AB	AB	BB	BB	BB	AB	AB	BB	BB	BB	AB	AB	BB	BB	AA	BB	BB	AB	AB	BB	AA	AB	BB	BB	NC	BB	BB	AB	AB
3	725099	BB	BB	AB	BB	AB	AB	BB	BB	BB	AB	AB	BB	BB	BB	BB	BB	AB	AB	AB	AB	BB	AB	AA	AA	AB	BB	AB	AB	BB	BB	BB	AB	BB	BB	AB	AB	AB	BB	AB	BB	AA	AB	BB	BB	BB	BB	BB	BB
3	753960	BB	BB	BB	BB	BB	BB	BB	BB	BB	BB	BB	BB	BB	BB	BB	BB	BB	BB	BB	BB	BB	BB	BB	BB	BB	BB	BB	BB	BB	BB	BB	BB	BB	BB	BB	BB	BB	BB	BB	BB	BB	BB	BB	BB	BB	BB	BB	BB
3	755127	AB	AB	AB	BB	AB	BB	BB	BB	AB	AB	BB	BB	AB	AB	BB	BB	BB	BB	BB	BB	BB	BB	BB	BB	BB	AB	BB	BB	BB	AB	AB	BB	BB	AB	BB	BB	AB	BB	BB	BB	BB	BB	BB	BB	BB	BB	AB	BB
3	757149	AA	AA	AA	AA	AA	AA	AB	AA	AA	AA	AA	AA	AA	AA	AA	AB	AA	AA	AA	AA	AA	AB	AA	AA	AA	AA	AA	AB	AB	AA	AA	AB	AA	AA	AA	AB	AA	AB	AB	AA	AB	AA	AB	AB	AA	BB	AA	AB
3	777612	AA	AA	AA	AA	AA	AA	AA	AA	AA	AA	AA	AA	AA	AA	AA	AA	AA	AA	AA	AA	AA	AA	AA	AA	AA	AA	AA	AA	AA	AA	AA	AA	AA	AA	AA	AA	AA	AA	AA	AA	AA	AA	AA	AA	AA	AA	AA	AA
3	862634	AB	AB	AB	AA	AB	AA	AA	AA	AB	AB	AA	AA	AA	AA	AA	AA	AA	AA	AA	AA	AA	AA	AA	AA	AA	AB	AA	AA	AA	AB	AB	AA	AA	AA	AA	AA	AB	AA	AA	AA	AA	AA	AA	AA	AA	AA	AB	AA
3	882419	AB	AA	AB	BB	AB	BB	BB	BB	AB	AB	BB	BB	AA	AB	BB	AB	BB	BB	BB	BB	AB	BB	BB	BB	BB	AA	BB	BB	BB	AB	AB	BB	AA	AB	BB	BB	AB	BB	BB	AB	AB	BB	BB	AB	BB	BB	AB	BB
3	890554	AB	AB	AB	BB	AB	BB	BB	BB	AB	NC	BB	BB	BB	BB	BB	BB	BB	BB	BB	BB	BB	BB	BB	NC	BB	AB	BB	BB	BB	AB	AB	BB	BB	BB	BB	BB	NC	BB	BB	BB	BB	BB	BB	BB	BB	BB	AB	BB
3	921819	BB	BB	AB	BB	AB	AB	BB	BB	BB	AB	AB	BB	BB	BB	BB	BB	AB	AB	AB	AB	BB	AB	AA	AA	AB	BB	AB	AB	BB	BB	BB	AB	BB	BB	AB	AB	AB	BB	AB	BB	AB	AB	BB	BB	BB	BB	BB	BB
3	937626	BB	AB	BB	AA	BB	AB	AB	AA	AB	BB	AB	AB	AB	BB	AA	AB	BB	AB	AB	BB	AB	BB	BB	BB	AB	AB	BB	BB	AB	AB	BB	BB	AB	AB	BB	BB	BB	BB	BB	AA	BB	AB	AB	NC	AA	AB	BB	AB
3	968604	BB	BB	BB	BB	BB	BB	BB	BB	BB	BB	BB	BB	BB	BB	BB	BB	BB	BB	BB	BB	BB	BB	BB	BB	BB	BB	BB	BB	BB	BB	BB	BB	BB	BB	BB	BB	BB	AB	BB	AB	BB	BB	BB	BB	BB	BB	BB	BB
3	972948	AB	AA	AB	AA	AB	AB	AA	AA	AA	AB	AB	AB	AA	AB	AA	AA	BB	AB	AB	BB	AA	AB	BB	BB	AB	AA	BB	AB	AA	AA	AA	AB	AA	AA	BB	AB	AB	AA	AB	AA	AB	AB	AA	AA	AA	AA	AA	AA
3	993879	AB	AB	AB	AA	AB	AA	AA	AA	AB	AB	AA	AA	AA	AA	AA	AA	AA	AA	AA	AA	AA	AA	AA	AA	AA	AB	AA	AA	AA	AB	AB	AA	AA	AA	AA	AA	AB	AA	AA	AA	AA	AA	AA	AA	AA	AB	AB	AB
3	1019198	AA	AB	AA	AB	AA	AB	AA	AB	AB	AA	AA	AA	AB	AA	AB	AA	AB	AB	AA	AA	AA	AA	AA	AA	AA	AB	AB	AA	AA	AA	AA	AA	NC	AA	AA	AA	AA	AA	AA	AA	AA	AA	AA	AB	BB	BB	AB	AA
3	1026112	BB	AB	BB	AA	BB	AB	AB	AA	AB	BB	AB	AB	AB	BB	AA	AB	AB	AB	AB	BB	AB	BB	BB	BB	AB	AB	AB	BB	BB	AB	BB	BB	AB	AB	BB	BB	BB	BB	BB	AB	BB	AB	AB	AB	AA	AB	AB	BB
3	1039399	AA	AA	AA	AB	AA	AA	AB	AB	AA	AA	AB	AB	AA	AA	AB	AB	AA	AA	AB	AA	AB	AA	AA	AA	AB	AA	AA	AA	AA	AB	AA	AA	AA	AB	AA	AA	AA	AA	AA	AB	AA	AB	AB	AA	AA	AA	AA	AA
3	1042855	BB	BB	BB	NC	BB	AA	AB	AA	BB	BB	AB	AA	AB	BB	AA	AB	BB	AA	AA	BB	NC	AB	AA	AA	AA	BB	BB	AB	AB	BB	BB	AB	AB	AB	AA	AB	BB	BB	AB	BB	AB	AA	AB	AB	AA	BB	BB	BB
3	1220643	BB	BB	BB	BB	BB	BB	BB	BB	BB	BB	BB	BB	BB	BB	BB	BB	BB	BB	BB	BB	BB	BB	BB	BB	BB	BB	BB	BB	BB	BB	BB	BB	BB	BB	BB	BB	BB	BB	BB	BB	BB	BB	BB	BB	BB	BB	BB	BB
3	1242683	AA	AB	AA	BB	AA	AB	AB	BB	AB	AA	AB	AB	AB	AA	BB	AB	AB	AB	AB	AA	BB	AA	AA	AA	AB	AB	AB	AA	AA	AB	AB	NC	BB	AB	AA	AA	AA	AB	AA	AB	AA	AB	AB	AB	BB	AB	AB	AA
3	1255784	AA	AA	NC	AB	AA	AA	AB	AB	AA	AA	AB	AB	AA	AA	AB	AB	AA	AA	AB	AA	AB	AA	AA	AA	AB	AA	AA	AA	AA	AB	AA	AA	AA	AB	AA	AA	AA	AB	AA	AB	AA	AB	AB	AA	AA	AA	AA	AA
3	1271560	AA	AA	AB	AA	AB	AB	AA	AA	AA	AB	AB	AB	AA	AA	AA	AA	AB	AB	AB	AB	AA	AB	BB	BB	AB	AA	AB	AB	AA	AA	AA	AB	AA	AA	BB	AB	AB	AA	AB	AB	AB	AB	AA	AA	AA	AA	AA	AA
3	1284509	AB	AB	AB	AA	AB	AA	AA	AA	AB	AB	AA	AA	AA	AA	AA	AA	AA	AA	AA	AA	AA	AA	AA	AA	AA	AB	AA	AA	AA	AB	AB	AA	AA	AA	AA	AA	AB	AA	AA	AA	AA	AA	AA	AA	AA	AB	AB	AB
3	1299778	BB	BB	BB	BB	BB	BB	BB	BB	BB	BB	BB	BB	BB	BB	BB	BB	BB	BB	BB	BB	BB	BB	BB	BB	BB	BB	BB	BB	BB	BB	BB	BB	BB	BB	BB	BB	BB	BB	BB	BB	BB	BB	BB	BB	BB	BB	BB	BB
3	1307969	AA	AA	AA	AA	AA	AA	AA	AA	AA	AA	AA	AA	AA	AA	AA	AA	AA	AA	AA	AA	AA	AA	AA	AA	AA	AA	AA	AA	AA	AA	AA	AA	AA	AA	AA	AA	AA	AA	AA	AA	AA	AA	AA	AA	AA	AA	AA	AA
3	1320707	AB	AA	AB	AB	AB	AB	AB	AB	AA	AB	BB	BB	AA	AB	AB	AB	BB	AB	BB	BB	AB	AB	BB	BB	BB	AA	BB	AB	AA	AB	AA	AB	AA	AB	BB	AB	AB	AB	AB	BB	AB	BB	AB	AA	AA	AA	AB	AA
3	1335413	BB	BB	AB	BB	AB	AB	BB	BB	BB	AB	AB	AB	BB	BB	BB	BB	AB	AB	AB	AB	BB	AB	AA	AA	AB	BB	AB	AB	BB	BB	BB	AB	BB	BB	AA	AB	AB	BB	AB	BB	AB	AB	BB	BB	BB	BB	BB	BB
3	1348328	BB	BB	NC	AB	BB	BB	AB	AB	BB	BB	AB	AB	BB	BB	AB	AB	AB	BB	AB	BB	AB	NC	BB	BB	AB	BB	AB	BB	BB	AB	BB	BB	BB	AB	BB	BB	BB	AB	BB	AB	BB	AB	AB	BB	BB	BB	BB	BB
3	1358572	BB	BB	BB	BB	BB	BB	BB	BB	BB	BB	BB	BB	BB	BB	BB	BB	BB	BB	BB	BB	BB	BB	BB	BB	BB	BB	BB	BB	BB	BB	BB	BB	BB	BB	BB	BB	BB	BB	BB	BB	BB	BB	BB	BB	BB	BB	BB	BB
3	1362562	AB	AB	BB	AB	BB	AB	BB	AB	AB	BB	BB	BB	AB	AB	AB	BB	BB	AB	BB	AB	AB	BB	BB	BB	BB	AB	BB	BB	BB	BB	BB	BB	AA	BB	BB	BB	BB	BB	BB	AB	BB	BB	BB	AB	AB	AB	AB	BB
3	1427914	AA	AA	AB	AA	AA	AB	AA	AA	AA	AB	AA	AB	AA	AA	AA	AA	AB	AB	AB	AB	AA	AB	BB	BB	AB	AA	AB	AB	AA	AA	AA	AB	AA	AA	AB	AB	AB	AA	AB	AA	AB	AB	AA	AA	AA	AA	AA	AA
3	1436981	BB	BB	BB	BB	BB	BB	BB	BB	BB	BB	BB	BB	BB	BB	BB	BB	BB	BB	BB	BB	BB	BB	BB	BB	BB	BB	BB	BB	BB	BB	BB	BB	BB	BB	BB	BB	BB	BB	BB	AB	BB	BB	BB	BB	BB	BB	BB	BB
3	1442283	AA	AB	AA	BB	AB	AB	AB	BB	AB	AA	AB	AB	AB	AA	BB	AB	AB	AB	AB	AA	BB	AA	AA	AA	AB	AB	AB	AA	AB	AB	AB	AA	BB	AB	AB	AA	AA	AA	AA	AB	AA	AB	AB	AB	AB	AB	AA	AB
3	1480217	AA	AA	AA	AA	AA	AA	AA	AA	AA	AA	AA	AA	AA	AA	AA	AB	AA	AA	AA	AA	AB	AB	AA	AA	AA	AA	AA	AB	AB	AA	AA	AB	AB	AA	AA	AB	AA	AB	AB	AA	AB	AA	AB	AB	AA	AB	AA	AB
3	1495511	BB	AB	BB	AB	BB	AB	AB	AB	AB	BB	BB	AB	AB	BB	AB	BB	AB	AB	AB	BB	BB	BB	AB	AB	BB	AB	BB	BB	BB	BB	BB	AB	AB	BB	AB	BB	BB	BB	BB	AB	BB	AB	BB	AB	AA	AB	BB	BB
3	1521234	BB	AB	BB	AB	BB	AB	AB	AB	AB	BB	AB	BB	AB	BB	BB	BB	BB	BB	BB	BB	BB	AB	BB	BB	BB	AB	BB	AB	AB	BB	BB	AB	AB	BB	BB	AB	BB	AA	AB	AB	BB	BB	AB	AA	AA	AB	BB	AB
3	1523291	AB	AB	AB	AB	AB	BB	AB	AB	AB	AB	AB	AB	BB	BB	AB	AB	AB	BB	AB	BB	AB	BB	BB	BB	AB	AB	AB	BB	AB	AA	AB	BB	BB	AB	BB	BB	AB	BB	BB	AB	BB	AB	AB	BB	BB	BB	AA	BB
3	1549536	BB	AB	AB	AA	AB	AA	AA	AA	AB	AB	AA	AB	AA	AB	AB	AA	BB	AB	AB	AB	AA	AA	AB	AB	AA	AB	AB	AA	AB	AB	AB	AB	AA	AA	AB	AA	AB	AA	AA	AB	AA	AB	AA	AA	AB	AA	AB	AA
3	1575451	BB	AB	BB	AB	BB	AB	AA	AA	AB	BB	AA	AB	AB	BB	AA	AB	BB	AB	AB	BB	AB	AB	BB	BB	AB	AB	BB	AB	AB	AB	BB	AB	AB	AB	BB	AB	BB	AA	AB	AB	BB	AB	AA	AA	AB	AA	AB	AB
3	1600410	AB	BB	AB	AB	AB	AB	AB	AB	BB	AB	AA	AB	BB	AB	AB	AB	AB	AB	AB	AA	AB	AB	AB	AB	AA	BB	AA	AB	BB	AB	AB	BB	BB	AB	AB	AB	AB	AB	AB	AA	AB	AB	AB	BB	AB	BB	BB	BB
3	1626682	BB	BB	BB	AB	BB	BB	BB	BB	BB	BB	AB	BB	BB	BB	BB	BB	BB	BB	BB	BB	BB	BB	BB	BB	BB	BB	BB	BB	BB	BB	BB	BB	BB	BB	BB	BB	BB	AB	BB	BB	BB	BB	BB	BB	BB	BB	BB	BB
3	1628436	BB	BB	AB	BB	AB	AB	BB	BB	BB	AB	BB	BB	BB	BB	BB	BB	AB	AB	BB	AB	BB	AB	AB	AB	AB	BB	AA	AB	BB	BB	AB	BB	BB	BB	AB	AB	AB	BB	AB	BB	AB	BB	BB	BB	AB	BB	BB	BB
3	1652982	AB	AB	AB	AB	AB	BB	AB	AB	AB	AB	AB	AA	BB	BB	AA	AB	BB	AB	AB	BB	AB	BB	BB	BB	AB	AB	BB	BB	BB	AA	AB	BB	BB	AB	BB	BB	AB	BB	BB	AB	BB	AB	AB	BB	BB	BB	AB	BB
3	1672399	BB	BB	BB	AB	BB	BB	AB	AB	BB	BB	AB	AB	BB	BB	AA	AA	AB	AB	AA	BB	AA	BB	AB	AB	AB	BB	BB	BB	BB	AB	BB	AB	AB	AB	AB	BB	BB	BB	BB	AB	AB	AA	AB	BB	BB	BB	BB	BB
3	1678144	BB	BB	BB	BB	BB	BB	BB	BB	BB	BB	BB	BB	NC	BB	BB	BB	BB	BB	BB	BB	BB	BB	BB	BB	BB	BB	BB	BB	BB	BB	BB	BB	NC	BB	BB	BB	BB	BB	BB	BB	BB	BB	BB	BB	BB	BB	BB	BB
3	1680734	AA	AB	NC	BB	AA	AA	AB	AB	AA	AA	AB	AB	BB	AB	BB	BB	AB	AB	BB	AA	BB	AA	AB	AB	AB	AB	AA	AA	AA	AB	AA	NC	BB	BB	AB	AA	AA	AA	AA	AB	AB	BB	AB	AA	AA	AB	AA	AB
3	1682509	AA	AA	AA	AA	AA	AA	AA	AA	AA	AA	AA	AA	AA	AA	AA	AA	AA	AA	AA	AA	AA	AA	AA	AA	AA	AA	AA	AA	AA	AA	AA	AA	AA	AA	AA	AA	AA	AA	AA	AA	AA	AA	AA	AA	AA	AA	AA	AA
3	1687731	AA	AA	AA	AA	AA	AA	AA	AA	AA	AA	AA	AA	AA	AA	AA	AA	AA	AA	AA	AA	AA	AA	AA	AA	AA	AA	AA	AA	AA	AA	AA	AA	AA	AA	AA	AA	AA	AA	AA	AA	AA	AA	AA	AA	AA	AA	AA	AA
3	1688390	AA	AA	AA	AA	AA	AA	AA	AA	AA	AA	AA	AA	AA	AA	AA	AA	AA	AA	AA	AA	AA	AA	AA	AA	AA	AA	AA	AA	AA	AA	AA	AA	AA	AA	AA	AA	AA	AA	AA	AA	AA	AA	AA	AA	AA	AA	AA	AA
3	1716230	AA	AA	AA	AA	AA	AA	AA	AA	AA	AA	AA	AA	AA	AA	AA	AA	AA	AA	AA	AA	AA	AA	AA	AA	AA	AA	AA	AA	AA	AA	AA	AA	AA	AA	AA	AA	AA	AA	AA	AA	AA	AA	AA	AA	AA	AA	AA	AA
3	1722578	AA	AA	AB	AB	AB	AB	BB	BB	AB	AB	AB	AB	AA	AA	AB	AB	AB	AB	AB	AB	NC	AB	AB	AB	BB	AA	BB	AB	AB	AB	AB	AA	AA	AB	AB	AB	AB	AA	AB	AB	AB	AB	AB	BB	AB	AB	AB	AB
3	1724872	AA	AB	AB	AB	AB	AB	AB	AB	AB	BB	AA	AA	BB	AB	AB	AB	AB	BB	AA	AB	AB	BB	AB	AB	AB	AB	BB	BB	BB	AA	AB	AB	BB	AB	AB	BB	AB	AB	BB	AA	BB	AA	AB	BB	AB	BB	AB	BB
3	1740981	BB	AB	BB	BB	BB	BB	BB	BB	BB	AA	BB	BB	AA	BB	AB	AB	BB	AA	BB	BB	AB	NC	BB	BB	BB	AB	AA	AA	AA	BB	BB	BB	AA	BB	BB	AA	BB	BB	AA	BB	AA	BB	BB	BB	BB	BB	BB	AA
3	1761193	BB	BB	BB	BB	BB	BB	BB	BB	BB	BB	BB	BB	BB	BB	AB	BB	BB	AB	BB	BB	BB	BB	BB	BB	BB	BB	BB	BB	BB	BB	BB	BB	BB	BB	BB	BB	BB	BB	BB	BB	BB	BB	BB	BB	BB	BB	BB	BB
3	1772769	AA	AB	AA	AA	AA	AA	AA	AA	AA	AA	AA	AA	AB	AA	AB	AB	AA	AB	AA	AA	AB	AA	AA	AA	AA	AB	AA	AA	AA	AA	AA	AA	BB	AA	AA	AA	AA	AA	AA	AA	AB	AA	AA	AA	AA	AA	AA	AB
3	1789456	AA	AB	AA	AA	AA	AA	AA	AA	AA	AA	AA	AA	AB	AA	AB	AB	AA	AB	AA	AA	AB	AA	AA	AA	AA	AB	AA	AA	AB	AA	AA	AA	BB	AA	AA	AA	AA	AA	AA	AB	AB	AA	AA	AA	AA	AA	AA	AB
3	1815436	AA	AA	AA	AA	AA	AA	AB	AB	AB	AA	AA	AA	AA	AA	AA	AA	BB	AA	AB	AA	AA	AA	AB	AB	AA	AA	AB	AA	AA	AA	AA	AB	AA	AA	AB	AA	AA	AA	AA	AB	AA	AA	AA	BB	BB	BB	AB	AB
3	1838068	BB	BB	BB	BB	BB	BB	BB	BB	BB	BB	BB	BB	BB	BB	BB	BB	AB	BB	AB	BB	BB	BB	AB	AB	BB	BB	BB	BB	BB	BB	BB	NC	BB	BB	AB	BB	BB	BB	BB	BB	BB	BB	BB	BB	BB	BB	BB	BB
3	1868120	AA	AA	AA	AA	AA	AA	AA	AA	AA	AA	AA	AA	AA	AA	AA	AA	AB	AA	AB	AA	AA	AA	AB	AB	AA	AA	AA	AA	AA	AA	AA	AB	AA	AA	AB	AA	AA	AA	AA	AA	AA	AA	AA	AA	AA	AA	AA	AA
3	1890842	BB	AB	BB	AB	BB	BB	BB	BB	BB	AB	BB	BB	AA	AB	AB	AB	BB	AB	BB	BB	AB	AB	BB	BB	BB	AB	BB	AB	AB	BB	BB	NC	AA	AB	BB	AB	BB	AB	AB	BB	AB	BB	AB	BB	BB	BB	BB	AB
3	1934488	BB	BB	BB	BB	BB	BB	BB	BB	BB	BB	BB	BB	BB	BB	BB	BB	BB	BB	BB	BB	BB	BB	BB	BB	BB	BB	BB	BB	BB	BB	BB	BB	BB	BB	BB	BB	BB	BB	BB	BB	BB	BB	BB	BB	BB	BB	BB	BB
3	1943448	AA	AA	AA	AA	AA	AA	AA	AA	AA	AA	AA	AA	AA	AA	AA	AA	AA	AA	AA	AA	AA	AA	AA	AA	AA	AA	AA	AA	AA	AA	AA	AA	AA	AA	AA	AA	AA	AA	AA	AA	AA	AA	AA	AA	AA	AA	AA	AA
3	1945559	AB	AB	AB	AA	AB	AB	AA	AB	AB	AA	AB	AB	AA	AA	AA	AA	AA	AA	AA	AA	AA	AA	AA	AA	AA	AB	AA	AA	AA	AB	AB	AA	AA	AA	AA	AA	AB	AB	AA	AA	AA	AB	AA	AA	AA	AA	AB	AA
3	1973273	BB	BB	BB	BB	BB	BB	BB	BB	BB	BB	BB	BB	BB	BB	BB	BB	AA	BB	AB	BB	BB	BB	BB	BB	BB	BB	AB	BB	AB	BB	BB	BB	BB	BB	AB	BB	BB	BB	BB	AB	BB	BB	BB	BB	BB	BB	BB	BB
3	1976084	BB	BB	BB	BB	BB	BB	BB	BB	BB	BB	BB	BB	BB	BB	BB	BB	AA	BB	AB	BB	BB	BB	BB	BB	BB	BB	AB	BB	AB	BB	BB	BB	BB	BB	AB	BB	BB	BB	BB	AB	BB	BB	BB	BB	BB	BB	BB	BB
3	2024611	BB	BB	NC	AB	BB	BB	AA	AB	AB	AB	AB	AB	AB	BB	AB	AB	AA	BB	AA	BB	AB	AB	AB	AB	AB	BB	AB	AB	AA	AB	BB	AA	BB	AB	AB	AB	BB	AB	AB	AA	BB	AB	AA	BB	AA	AA	AB	BB
3	2060971	BB	BB	BB	BB	BB	BB	BB	BB	BB	BB	BB	BB	BB	BB	BB	BB	BB	BB	BB	BB	BB	BB	BB	BB	BB	BB	BB	BB	BB	BB	BB	BB	BB	BB	BB	BB	BB	BB	BB	BB	BB	BB	BB	BB	BB	BB	BB	BB
3	2069314	BB	BB	BB	AA	BB	BB	AA	AB	AB	AB	AB	AB	AB	AB	AB	AB	AA	BB	AA	BB	AB	AB	AB	AB	AB	BB	AB	AB	AA	AB	BB	AA	BB	AB	AB	AB	BB	AB	AB	AA	BB	AB	AA	BB	AA	AA	AB	BB
3	2079453	AA	AA	NC	BB	AA	AA	BB	AB	AB	AB	AB	AB	AB	AB	AB	AB	BB	AA	BB	AA	AB	AB	AB	AB	AB	AA	AB	AB	BB	AB	AA	BB	AA	AB	AB	AB	AA	AB	AB	BB	AA	AB	BB	AA	BB	BB	AB	AA
3	2105620	AA	AA	AA	BB	AA	AA	BB	AB	AB	AB	AB	AB	AB	AB	AB	AB	BB	AA	BB	AA	AB	AB	AB	AB	AB	AA	AB	AB	BB	AB	AA	BB	AA	AB	AB	AB	AA	AB	AB	BB	AA	AB	BB	AA	BB	BB	AB	AA
3	2113566	AA	AA	AA	NC	AA	AA	NC	AA	AA	AA	AA	AA	AA	AA	BB	AA	NC	AB	NC	AA	AA	AA	AA	AA	AA	AA	AA	AA	NC	AA	AA	AA	AA	AA	AA	AA	AA	AA	AA	NC	AA	AA	NC	BB	NC	NC	AA	AB
3	2129166	AA	AA	AA	AA	AA	AA	AA	AA	AA	AA	AA	AA	AA	AA	AA	AA	AA	AA	AA	AA	AA	AA	AA	AA	AA	AA	AA	AA	AA	AA	AA	AA	AA	AA	AA	AA	AA	AA	AA	AA	AA	AA	AA	AA	AA	AA	AA	AA
3	2129384	BB	BB	BB	BB	BB	BB	BB	BB	BB	BB	BB	BB	BB	BB	BB	BB	BB	BB	BB	BB	BB	BB	BB	BB	BB	BB	BB	BB	BB	BB	BB	BB	BB	BB	BB	BB	BB	BB	BB	BB	BB	BB	BB	BB	BB	BB	BB	BB
3	2132458	AA	AA	AA	AB	AA	AA	BB	AB	AB	AB	AB	AB	AB	AA	AB	AB	AB	AA	BB	AA	AB	AB	AB	AB	AB	AA	AA	AB	BB	AB	AA	BB	AA	NC	AB	AB	AA	AB	AB	BB	AA	AB	BB	AA	BB	BB	AB	AA
3	2159367	AB	AB	BB	BB	BB	BB	BB	BB	BB	BB	BB	AB	AB	AB	AB	AB	BB	AB	BB	AB	AB	BB	BB	BB	BB	AB	BB	BB	BB	BB	BB	BB	AA	AB	BB	BB	BB	BB	BB	BB	AB	BB	BB	AB	BB	BB	BB	AA
3	2178228	AA	AA	AA	AA	AA	AA	AA	AA	AA	AA	AA	AA	AA	AA	AA	AA	AA	AA	AA	AA	AA	AA	AA	AA	AA	AA	AA	AA	AA	AA	AA	AA	AA	AA	AA	AA	AA	AA	AA	AA	AA	AA	AA	AA	AA	NC	AA	AA
3	2196949	BB	BB	BB	BB	BB	BB	BB	BB	BB	BB	BB	BB	BB	BB	BB	BB	BB	BB	BB	BB	BB	BB	BB	BB	BB	BB	BB	BB	BB	BB	BB	BB	BB	BB	BB	BB	BB	BB	BB	BB	BB	BB	BB	BB	BB	BB	BB	BB
3	2214392	BB	AB	BB	BB	BB	BB	BB	BB	BB	BB	BB	BB	BB	BB	AB	BB	BB	AB	BB	BB	BB	BB	BB	BB	BB	BB	BB	BB	BB	BB	BB	BB	BB	BB	BB	BB	BB	BB	BB	BB	BB	BB	BB	AB	BB	BB	BB	BB
3	2223282	AB	AB	NC	AB	BB	BB	AA	AB	AB	AB	AB	AB	AA	AB	AB	AB	AB	BB	AB	AB	AB	AB	AB	AB	BB	AB	AB	AB	AA	AB	BB	AA	AB	AB	BB	AB	BB	AB	AB	BB	BB	AB	AA	BB	AA	AA	AB	BB
3	2240244	AA	AB	AA	AA	AA	AA	AA	AA	AA	AA	AA	AA	AA	AA	AB	AA	AA	AB	AA	AA	AA	AA	AA	AA	AA	AA	AA	AA	AA	AA	AA	AA	AA	AA	AA	AA	AA	AA	AA	AA	AA	AA	AA	AB	AA	AA	AA	AA
3	2248686	AA	AA	AA	AA	AA	AA	AA	AA	AA	AA	AA	AA	AA	AA	AA	AA	AA	AA	AA	AA	AA	AA	AB	AB	AA	AA	AA	AA	AA	AA	AA	AB	AA	AA	AA	AA	AA	AA	AA	AA	AA	AA	AA	AA	AA	AA	AA	AA
3	2315761	AB	AB	BB	AA	BB	BB	AA	AB	AB	AB	AB	AB	AA	AA	AB	AB	AA	BB	AA	AB	AB	AB	AB	AB	BB	AB	AB	AB	AA	AB	BB	AA	AB	AB	AB	AB	BB	AB	AB	AA	BB	AB	AA	BB	AA	AB	BB	BB
3	2319611	AB	AB	AA	BB	AA	AA	BB	AB	AB	AB	AB	AB	BB	BB	AB	AB	BB	AA	BB	AB	AB	AB	AB	AB	AA	AB	AB	AB	BB	AB	AA	BB	AB	AB	AB	AB	AA	AB	AB	BB	AA	AB	BB	AA	BB	AB	AA	AA
3	2374898	BB	AB	NC	BB	BB	BB	BB	BB	BB	BB	BB	AB	BB	BB	AB	AB	BB	AB	BB	BB	AB	BB	BB	BB	BB	BB	BB	BB	BB	BB	BB	BB	AB	AB	BB	BB	BB	BB	BB	BB	AB	BB	BB	AB	BB	BB	AB	AB
3	2375279	AB	AA	NC	AB	BB	BB	AA	BB	BB	BB	AB	AA	AA	AB	AA	AA	AB	AB	AA	AB	AA	BB	AB	AB	BB	AB	BB	BB	BB	AB	BB	AB	AA	AA	AB	BB	BB	BB	BB	AA	AB	AB	AB	AB	BB	BB	AB	AA
3	2391407	AA	AA	AA	AA	AA	AA	AA	AA	AA	AA	AA	AA	AA	AA	AA	AA	AB	AA	AA	AA	AA	AA	AB	AB	AA	AA	AB	AA	AA	AA	AA	AA	AA	AA	AA	AA	AA	AA	AA	AA	AA	AA	AA	AA	AA	AA	AA	AA
3	2394412	AA	AB	AA	NC	AA	AA	AA	AA	NC	AA	AA	AB	NC	AA	AB	AB	AA	AB	AA	AA	AB	NC	AA	AA	AA	AA	AA	AA	AA	AA	AA	AB	NC	AB	AA	AA	AA	AA	AA	AA	AB	AA	AA	AB	AA	NC	AB	AB
3	2415247	AB	AB	AB	AA	AB	AA	AA	AA	AB	AB	AA	AB	AA	AA	AB	AA	AB	AB	AB	AA	AA	AB	AA	AA	AA	AB	AA	AB	AB	AA	AA	AB	AA	AA	AB	AB	AA	AB	AB	BB	AA	AA	AB	BB	AA	AA	AB	AA
3	2416033	BB	AB	BB	BB	BB	BB	BB	BB	BB	AB	BB	BB	BB	BB	AB	BB	BB	AB	BB	BB	BB	AB	BB	BB	BB	BB	BB	AB	AB	BB	BB	AB	BB	BB	BB	AB	BB	AB	AB	BB	BB	BB	AB	AA	BB	BB	AB	BB
3	2471840	AB	BB	AB	BB	AB	BB	BB	BB	AB	BB	BB	BB	BB	BB	BB	BB	AB	BB	AB	BB	BB	BB	BB	BB	BB	AB	BB	BB	BB	BB	BB	BB	BB	BB	AB	BB	BB	BB	BB	AA	BB	BB	BB	BB	BB	BB	BB	BB
3	2500597	AA	AB	AA	AA	AA	AA	AA	AB	AA	AB	AA	AB	AA	AA	AB	AB	AA	AB	AA	AA	AB	AB	AA	AA	AA	AA	AA	AB	AB	AA	AA	AB	AB	NC	AA	AB	AA	AB	AB	AA	AB	AA	AB	AB	AB	AA	AB	AA
3	2527181	AB	BB	AB	AB	AB	BB	BB	BB	AA	BB	BB	BB	BB	AB	BB	AB	AA	BB	AB	BB	AB	BB	AB	AB	BB	AB	AB	BB	AB	BB	BB	AB	AB	BB	AB	BB	BB	BB	BB	AA	AB	BB	BB	AB	AB	AB	BB	AB
3	2550388	AB	AB	AB	BB	AB	BB	BB	AB	AA	AB	BB	AB	BB	BB	AB	AB	AB	AB	AB	BB	AB	AB	AB	AB	BB	AB	BB	AB	AA	BB	BB	AA	AB	AB	AB	AB	BB	AB	AB	AA	AB	BB	AB	AA	AA	AB	AB	AA
3	2570558	BB	BB	BB	BB	BB	BB	BB	BB	BB	BB	BB	BB	BB	BB	BB	AB	BB	BB	BB	BB	AB	BB	BB	BB	BB	BB	BB	BB	BB	BB	BB	BB	AB	BB	BB	BB	BB	BB	BB	BB	AB	BB	BB	BB	BB	BB	BB	BB
3	2582243	BB	BB	BB	BB	BB	BB	BB	BB	BB	BB	BB	AB	BB	BB	BB	BB	BB	BB	BB	BB	BB	BB	AB	AB	BB	BB	BB	BB	BB	BB	BB	BB	BB	BB	AB	BB	BB	BB	BB	BB	BB	BB	BB	BB	BB	BB	BB	BB
3	2588133	BB	BB	BB	BB	BB	BB	BB	BB	BB	BB	BB	BB	BB	BB	BB	BB	BB	BB	BB	BB	BB	BB	BB	BB	BB	BB	BB	BB	BB	BB	BB	BB	BB	BB	BB	BB	BB	BB	BB	BB	BB	BB	BB	BB	BB	BB	BB	BB
3	2607749	BB	AB	BB	BB	BB	BB	BB	BB	BB	AB	BB	AB	BB	BB	AB	AB	BB	AB	BB	BB	AB	AB	BB	BB	BB	BB	BB	AB	AB	BB	BB	AA	AB	AB	AB	AB	BB	AB	AB	BB	AB	BB	AB	AB	AB	BB	AB	BB
3	2620261	AA	AB	AA	AA	AA	AA	AA	AB	AB	AB	AA	AB	AA	AA	AB	AB	AB	AB	AA	AA	AB	AB	AA	AA	AA	AA	AB	AB	AB	AA	AA	BB	NC	AB	AB	AB	AA	AB	AB	AA	AB	AA	AB	AB	BB	NC	AB	AB
3	2634543	AB	AA	AB	AB	AB	AA	AA	AB	BB	AA	AA	AA	AA	AB	AA	AB	BB	AA	AB	AA	AB	AA	AB	AB	AA	AB	AB	AA	AB	AA	AA	AB	AB	AA	AB	AA	AA	AA	AA	BB	AB	AA	AA	AB	AB	BB	AA	BB
3	2648300	AA	AA	AA	AA	AA	AA	AA	AA	AA	AA	AA	AA	AA	AA	AA	AA	AA	AA	AA	AA	AA	AA	AA	AA	AA	AA	AA	AA	AA	AA	AA	AA	AA	AA	AA	AA	AA	AA	AA	AA	AA	AA	AA	AA	AA	AA	AA	AA
3	2658023	BB	BB	BB	BB	BB	BB	BB	BB	BB	BB	BB	BB	BB	BB	BB	BB	BB	BB	BB	BB	BB	BB	BB	BB	BB	BB	BB	BB	BB	BB	BB	BB	BB	BB	BB	BB	BB	BB	BB	BB	BB	BB	BB	BB	BB	BB	BB	BB
3	2661131	BB	BB	BB	BB	BB	BB	BB	BB	BB	BB	BB	BB	BB	BB	BB	AB	BB	BB	BB	BB	AB	BB	BB	BB	BB	BB	BB	BB	BB	BB	BB	BB	AB	BB	BB	BB	BB	BB	BB	AB	AB	BB	BB	BB	BB	BB	BB	AB
3	2671605	AB	AB	AB	AA	AB	AA	AA	AB	BB	AB	AA	AB	AA	AA	AB	AB	AB	AB	AB	AA	AB	AB	AB	AB	AA	AB	AA	AB	AB	AA	AA	BB	AB	AB	BB	AB	AA	AB	AB	BB	AB	AA	AB	AB	BB	AB	AB	BB
3	2687664	BB	AB	BB	BB	BB	BB	BB	BB	BB	AB	BB	AB	BB	BB	AB	AB	BB	AB	BB	BB	AB	AB	AB	AB	BB	BB	BB	AB	AB	BB	BB	AB	AB	AB	AB	AB	BB	AB	AB	BB	AB	BB	AB	AB	AB	AB	AB	BB
3	2715818	AB	BB	AB	BB	AB	BB	BB	BB	AB	BB	BB	BB	BB	BB	BB	BB	AB	BB	AB	BB	BB	BB	BB	BB	BB	AB	BB	BB	BB	BB	BB	BB	BB	BB	AB	BB	BB	BB	BB	AB	BB	BB	BB	BB	BB	BB	BB	BB
3	2725982	BB	AB	BB	BB	BB	BB	BB	BB	BB	AB	BB	AB	BB	BB	AB	AB	BB	AB	BB	BB	AB	AB	BB	BB	BB	BB	BB	AB	AB	BB	BB	AB	AB	AB	AB	AB	BB	AB	AB	BB	AB	BB	AB	AB	AB	AB	AB	BB
3	2765691	AA	AA	AA	AA	AA	AA	AA	AA	AA	AA	AA	AA	AA	AA	AA	AA	AA	AA	AA	AA	AA	AA	AA	AA	AA	AA	AA	AA	AA	AA	AA	AA	AA	AA	AA	AA	AA	AA	AA	AA	AA	AA	AA	AA	AA	AA	AA	AA
3	2771077	AA	AB	AA	AA	AA	AA	AA	AA	AA	AB	AA	AB	AA	AA	AB	AB	AA	AB	AA	AA	AB	AB	AA	AA	AA	AA	AA	AB	AB	AA	AA	AB	AB	AB	AB	AB	AA	AB	AB	AA	AB	AA	AB	AA	AB	AB	AB	AA
3	2814479	BB	AB	BB	AB	BB	BB	BB	BB	BB	AB	BB	AB	BB	AB	AB	AB	AB	AB	BB	BB	AB	AB	BB	BB	BB	BB	AB	AB	AB	BB	BB	AB	AB	AB	AB	AB	BB	AB	AB	BB	AB	BB	AB	BB	AB	AB	AB	BB
3	2823198	BB	AB	BB	BB	BB	BB	BB	BB	BB	AB	BB	AB	BB	BB	AB	AB	BB	AB	BB	BB	AB	AB	BB	BB	BB	BB	BB	AB	AB	BB	BB	AB	AB	AB	AB	AB	BB	AB	AB	BB	AB	BB	AB	BB	BB	AB	BB	BB
3	2865739	AB	AB	AB	AB	AB	AA	AA	AA	AB	AB	AA	AB	AA	AB	AB	AB	AB	AB	AB	AA	AB	AB	AA	AA	AA	AB	AA	AB	AB	AA	AA	AB	AB	AA	BB	AB	AA	AB	AB	AB	AB	AA	AB	AA	AA	AA	AA	AB
3	2876741	AB	AB	AB	AB	AB	AA	AA	AA	AB	AB	AA	AB	AA	AB	AB	AB	AB	AB	AB	AA	AB	AB	AB	AB	AA	AB	AA	AB	BB	AA	AA	AB	AB	AA	BB	AB	AA	AB	AB	AB	AB	AA	AB	AB	AA	AB	AA	AB
3	2886940	BB	BB	BB	BB	BB	BB	BB	BB	BB	BB	BB	BB	BB	BB	BB	BB	BB	BB	BB	BB	BB	BB	BB	BB	BB	BB	BB	BB	BB	BB	BB	BB	BB	BB	BB	BB	BB	BB	BB	BB	BB	BB	BB	BB	BB	BB	BB	BB
3	2897518	BB	AB	BB	AB	BB	BB	BB	BB	BB	AB	BB	AB	BB	AB	AB	AB	BB	AB	BB	BB	AB	AB	BB	BB	BB	BB	BB	AB	AB	BB	BB	AB	AB	BB	AB	AB	BB	AB	AB	BB	AB	BB	AB	BB	BB	BB	BB	AB
3	2906762	AA	AA	AA	AA	AA	AA	AA	AA	AA	AA	AA	AA	AA	AA	AA	AA	AA	AA	AA	AA	AA	AA	AA	AA	AA	AA	AA	AA	AA	AA	AA	AA	AA	AA	AA	AA	AA	AA	AA	AA	AA	AA	AA	AA	AA	AA	AA	AA
3	2920716	AB	AA	AB	AA	NC	AA	AA	AA	AB	AA	AA	AA	AA	AA	AA	AA	AB	AA	AB	AA	AA	AA	AA	AA	AA	AB	AA	AA	AA	AA	AA	AA	AA	AA	AB	AA	AA	AA	AA	AB	AA	AA	AA	AA	AA	AA	AA	AA
3	2925093	AB	AA	AB	AA	AB	AA	AA	AA	BB	AA	AA	AA	AA	AA	AA	AA	AB	AA	AB	AA	AA	AA	AA	AA	AA	AB	AA	AA	AA	AA	AA	AA	AA	AA	AB	AA	AA	AA	AA	BB	AA	AA	AA	AA	AA	AA	AA	AB
3	2949498	AB	AA	AB	AA	AB	AA	AA	AA	AB	AA	AA	AA	AA	AA	AA	AA	AB	AA	AB	AA	AA	AA	AA	AA	AA	AB	AA	AA	AA	AA	AA	AA	AA	AA	AB	AA	AA	AA	AA	AB	AA	AA	AA	AA	AA	AA	AA	AA
3	2974591	AA	AA	AA	AA	AA	AA	AA	AB	AB	AA	AA	AA	AA	AA	AA	AA	AB	AA	AA	AA	AA	AA	AB	AB	AA	AA	AB	AA	AB	AA	AA	AB	AA	AB	AA	AA	AA	AA	AA	AB	AA	AA	AA	AB	BB	BB	AB	BB
3	2977354	AB	AB	AB	AB	AA	BB	BB	BB	AB	AB	BB	AB	BB	AB	AB	AB	AB	AB	AB	BB	AB	AB	AB	AB	BB	AB	BB	AB	AA	BB	AB	AA	AB	BB	AA	AB	BB	AB	AB	AA	AB	BB	AB	AB	AB	AA	BB	AA
3	3005112	BB	BB	BB	BB	AB	AB	BB	AA	AB	BB	AB	BB	BB	BB	BB	BB	AB	BB	BB	BB	BB	BB	BB	BB	AB	BB	AB	BB	BB	AB	BB	AB	BB	AB	BB	BB	AB	AB	BB	BB	BB	AB	BB	AB	AA	AA	AA	AB
3	3006386	BB	BB	BB	BB	AB	BB	BB	BB	AB	BB	BB	BB	BB	BB	BB	BB	AB	BB	BB	BB	BB	BB	BB	BB	BB	BB	AB	BB	BB	BB	BB	BB	BB	AB	BB	BB	BB	BB	BB	BB	BB	BB	BB	AB	AA	AA	AB	AB
3	3020528	AB	AB	AB	AB	BB	AB	AA	BB	BB	AB	AB	AB	AA	AB	AB	AB	BB	AB	AB	AA	AB	AB	AA	AA	AB	AB	AB	AB	BB	AB	AB	BB	AB	AB	BB	AB	AB	BB	AB	BB	AB	AB	AB	AB	BB	BB	BB	BB
3	3030621	BB	BB	BB	BB	BB	AB	BB	AA	BB	BB	AB	BB	BB	BB	BB	BB	BB	BB	BB	BB	BB	BB	BB	BB	AB	BB	BB	BB	BB	AB	BB	BB	BB	BB	BB	BB	AB	AB	BB	BB	BB	AB	BB	BB	BB	BB	AB	BB
3	3052034	AB	AB	AB	AB	AB	BB	BB	AB	AA	AB	BB	AB	BB	AB	AB	AB	AA	AB	AB	BB	AB	AB	BB	BB	BB	AB	AB	AB	AA	BB	AB	AB	AB	AB	AA	AB	BB	AB	AB	AA	AB	BB	AB	AB	AA	AA	AB	AA
3	3070543	AA	AB	AA	AB	AA	AB	AA	BB	AB	AB	AB	AB	AA	AB	AB	AB	AA	AB	AA	AA	AB	AB	AB	AB	AB	AA	AA	AB	AB	AB	AB	BB	AB	AB	AB	AB	AB	BB	AB	AA	AB	AB	AB	AA	AB	AA	BB	AA
3	3078651	AA	AA	AA	AA	AA	AA	AA	AA	AA	AA	AA	AA	AA	AA	AA	AA	AA	AA	AA	AA	AA	AA	AA	AA	AA	AA	AA	AA	AA	AA	AA	AA	AA	AA	AA	AA	AA	AA	AA	AA	AA	AA	AA	AA	AA	AA	AA	AA
3	3083557	AA	AB	AA	AB	AA	AB	AA	BB	NC	NC	NC	AB	AA	AB	AB	AB	AA	AB	AA	AA	AB	AB	AA	AA	AB	AA	AA	AB	AB	AB	AB	BB	AA	NC	AB	AB	AB	BB	AB	AA	AB	AB	AB	AA	AB	AA	BB	AA
3	3109307	AA	AB	AA	AA	AA	AB	AA	BB	AB	AA	AB	AA	AA	AA	AB	AB	AA	AB	AA	AA	AB	AA	AB	AB	AB	AA	AA	AA	AA	AB	AA	AB	AB	AB	AA	AA	AB	AB	AA	AA	AB	AB	AA	AA	AB	AA	BB	AA
3	3110337	AA	AA	AA	AA	AA	AA	AA	AA	AA	AA	AA	AA	AA	AA	AA	AA	AA	AA	AA	AA	AA	AA	AA	AA	AA	AA	AA	AA	AA	AA	AA	AA	AA	AA	AA	AA	AA	AA	AA	AA	AA	AA	AA	AA	AA	AA	AA	AA
3	3112645	BB	BB	BB	BB	BB	BB	BB	BB	BB	BB	BB	BB	BB	BB	BB	BB	BB	BB	BB	BB	BB	BB	BB	BB	BB	BB	BB	BB	BB	BB	BB	BB	BB	BB	BB	BB	BB	BB	BB	BB	BB	BB	BB	BB	BB	BB	BB	BB
3	3119982	BB	BB	BB	BB	BB	BB	BB	NC	BB	BB	BB	BB	BB	BB	BB	BB	BB	BB	BB	BB	BB	BB	BB	BB	BB	BB	BB	BB	BB	BB	BB	BB	BB	BB	BB	BB	BB	BB	BB	BB	BB	BB	BB	AB	AA	AA	NC	AB
3	3144062	AA	AA	AA	AA	AA	AA	AA	AB	AA	AA	AA	AA	AA	AA	AA	AA	AA	AA	AA	AA	AA	AA	AA	AA	AA	AA	AA	AA	AA	AA	AA	AA	AA	AA	AA	AA	AA	AA	AA	AA	AA	AA	AA	AB	AA	BB	AA	AB
3	3150734	AB	AA	AB	AA	AB	AA	AA	AA	BB	AA	AA	AA	AA	AA	AA	AA	AB	AA	AB	AA	AA	AA	AA	AA	AA	AB	AA	AA	AB	AA	AA	AA	AA	AA	AB	AA	AA	AA	AA	AB	AA	AA	AA	AA	AA	AA	AA	AB
3	3162239	AA	AB	AA	AA	AA	AA	AA	AB	AA	AB	AA	AB	AA	AA	AB	AB	AB	AB	AA	AA	AB	AB	AA	AA	AA	AA	AB	AB	AB	AA	AB	AB	AB	AB	AB	AB	AA	AB	AB	AB	AB	AA	AB	AB	BB	BB	AB	AB
3	3170380	AA	AB	NC	AB	AA	AB	AA	BB	AA	AB	AB	AB	AA	AB	AB	AB	AA	AB	AA	AA	AB	AB	AB	AB	AB	AA	AA	AB	AB	AB	AB	AB	AB	AB	AB	AB	AB	BB	AB	AB	AB	AB	AB	AB	BB	BB	BB	AB
3	3191016	AA	AB	AA	AB	AA	AA	AA	AA	AA	AB	AA	AB	AA	AB	AB	AB	AA	AB	AA	AA	AB	AB	AA	AA	AA	AA	AA	AB	AB	AA	AB	AB	AB	AA	AB	AB	AA	AB	AB	AA	AB	AA	AB	AA	AA	AA	AB	AA
3	3220444	AA	AA	AA	AB	AA	AA	AA	AA	AA	AA	AA	AA	AA	AB	AA	AA	AA	AA	AA	AA	AA	AA	AA	AA	AA	AA	AA	AA	AA	AA	AA	AA	AA	AA	AB	AA	AA	AA	AA	AA	AA	AA	AA	AA	AA	AA	AA	AA
3	3223595	AA	AA	AA	AA	AA	AA	AA	AA	AA	AA	AA	AA	AA	AA	AA	AA	AA	AA	AA	AA	AA	AA	AA	AA	AA	AA	AA	AA	AA	AA	AA	AA	AA	AA	AA	AA	AA	AA	AA	AA	AA	AA	AA	AA	AA	AA	AA	AA
3	3243826	BB	BB	BB	BB	BB	BB	BB	BB	BB	BB	BB	BB	BB	BB	BB	BB	BB	BB	BB	BB	BB	BB	BB	BB	BB	BB	BB	BB	BB	BB	BB	BB	BB	BB	BB	BB	BB	BB	BB	BB	BB	BB	BB	BB	BB	BB	BB	BB
3	3268056	AA	AA	NC	AA	AA	AA	AA	AB	AA	AB	AA	AA	AA	AA	AA	AA	AA	AA	AA	AA	AA	AB	AB	AB	AA	AA	AA	AB	BB	AA	AB	BB	AA	AB	AB	AB	AA	AB	AB	AA	AA	AA	AB	AA	BB	AB	AA	BB
3	3269668	AA	AB	AA	AB	AA	AA	AA	AA	AA	AA	AA	AB	AA	AB	AB	AB	AA	AB	AA	AA	AB	AA	AA	AA	AA	AA	AA	AA	AA	AA	AA	AA	AB	AA	AA	AA	AA	AA	AA	AA	AB	AA	AA	AA	AA	AA	AB	AA
3	3334282	AA	AA	AB	AA	AB	AA	AA	AA	AA	AA	AA	AA	AA	AA	AA	AA	AB	AA	AB	AA	AA	AA	AA	AA	AA	AA	AA	AA	AA	AA	AA	AA	AA	AA	AB	AA	AA	AA	AA	AB	AA	AA	AA	AA	AA	AA	AA	AA
3	3365960	AA	AA	AA	AA	AB	AA	AA	AA	AB	AA	AB	AA	AA	AA	AA	AA	AB	AA	AA	AA	AA	AA	AA	AA	AA	AA	AB	AA	AB	AA	AA	AB	AA	AA	AA	AA	AA	AB	AA	AA	AA	AB	AA	AA	AA	AB	AA	AB
3	3366191	BB	BB	BB	BB	NC	BB	BB	BB	AB	BB	AB	BB	BB	BB	BB	BB	AB	BB	BB	BB	BB	BB	BB	BB	BB	BB	AB	BB	AB	BB	BB	AB	BB	BB	BB	BB	BB	AB	BB	BB	BB	AB	BB	BB	BB	AB	BB	AB
3	3400592	BB	BB	AB	BB	AA	AB	BB	AA	AB	AB	AB	BB	BB	BB	BB	BB	AA	BB	AB	BB	BB	AB	AB	AB	AB	BB	AB	AB	AA	AB	AA	AA	BB	AB	AB	AB	AB	AA	AB	AB	BB	AB	AB	AB	AA	AA	AB	AA
3	3423955	AA	AA	AA	AA	AA	AA	AA	AA	AA	AA	AA	AA	AA	AA	AA	AA	AA	AA	AA	AA	AA	AA	AA	AA	AA	AA	AA	AA	AA	AA	AA	AA	AA	AA	AA	AA	AA	AA	AA	AA	AA	AA	AA	AA	AA	AA	AA	AA
3	3425695	BB	AB	BB	AB	BB	BB	BB	BB	BB	BB	BB	AB	BB	AB	AB	AB	AB	AB	BB	BB	AB	BB	AB	AB	BB	BB	AB	BB	BB	BB	BB	AB	AB	BB	AB	BB	BB	BB	BB	AB	AB	BB	BB	BB	BB	BB	AB	BB
3	3428350	AA	AA	AA	AA	AA	AA	AA	AA	AA	AA	AB	AA	AA	AA	AA	AA	AA	AA	AA	AA	AA	AA	AA	AA	AA	AA	AA	AA	AA	AA	AA	AA	AA	AA	AA	AA	AA	AB	AA	AA	AA	AB	AA	AA	AA	AA	AA	AA
3	3460123	BB	AB	AB	AB	AA	AB	BB	AA	AB	AB	BB	AB	BB	AB	AB	AB	AA	AB	AB	BB	AB	AB	AB	AB	AB	BB	AB	AB	AA	AB	AB	AA	AB	AB	AA	AB	AB	AB	AB	AB	AB	BB	AB	AB	AA	AA	AA	AA
3	3469758	BB	AB	BB	AB	BB	BB	BB	BB	BB	BB	BB	AB	BB	AB	AB	AB	BB	AB	BB	BB	AB	BB	BB	BB	BB	BB	BB	BB	BB	BB	BB	BB	AB	BB	BB	BB	BB	BB	BB	BB	AB	BB	BB	BB	BB	BB	AB	BB
3	3479237	AA	AB	AA	AB	AA	AA	AA	AA	AA	AA	AA	AB	AA	AB	AB	AB	AA	AB	AA	AA	AB	AA	AA	AA	AA	AA	AA	AA	AA	AA	AA	AA	AB	AA	AA	AA	AA	AA	AA	AA	AB	AA	AA	AA	AA	AA	AB	AA
3	3500588	BB	BB	BB	BB	BB	BB	BB	BB	BB	BB	BB	BB	BB	BB	BB	BB	BB	BB	BB	BB	BB	BB	BB	BB	BB	BB	BB	BB	BB	BB	BB	BB	BB	BB	BB	BB	BB	BB	BB	BB	BB	BB	BB	BB	BB	BB	BB	BB
3	3532524	AB	AA	AB	AB	AB	AA	AB	AA	AB	AA	BB	AB	AA	AB	AB	AB	AA	AA	BB	AA	AA	AA	AB	AB	AB	AA	AA	AB	AB	BB	AB	AA	AA	AB	AB	AB	AB	AB	AA	AB	AA	AB	AB	AB	AB	AA	AB	AA
3	3594457	BB	BB	BB	BB	BB	BB	BB	BB	BB	BB	BB	BB	BB	BB	BB	BB	BB	BB	BB	BB	BB	BB	BB	BB	BB	BB	BB	BB	BB	BB	BB	BB	BB	BB	BB	BB	BB	BB	BB	BB	BB	BB	BB	BB	BB	BB	BB	BB
3	3614685	AA	AA	AA	AA	AA	AA	AA	AA	AA	AB	AB	AA	AA	AA	AA	AA	AA	AA	AA	AA	AA	AB	AA	AA	AA	AA	AA	AA	AB	AA	AB	AB	AA	AA	AA	AA	AA	BB	AB	AB	AA	AB	AB	AA	AA	AA	AA	AA
3	3618780	AA	AB	AA	AA	AA	AA	AA	AA	AB	AA	AA	AA	AA	AA	AA	AA	AA	AA	AA	AA	AA	AA	AA	AA	AA	AB	AA	AA	AA	AA	AA	AA	AA	AA	AA	AA	AA	AA	AA	AA	AA	AA	AA	AA	AA	AA	AA	AA
3	3622164	AA	AA	AA	AA	AA	AA	AA	AA	AA	AA	AA	AA	AA	AA	AA	AA	AA	AA	AA	AA	AA	AA	AA	AA	AA	AA	AA	AA	AA	AA	AA	AA	AA	AA	AA	AA	AA	AA	AA	AA	AA	AA	AA	AA	AA	AA	AA	AA
3	3630309	BB	BB	BB	BB	BB	BB	BB	BB	BB	BB	BB	BB	BB	BB	BB	BB	BB	BB	BB	BB	BB	BB	BB	BB	BB	BB	BB	BB	BB	BB	BB	BB	BB	BB	BB	BB	BB	BB	BB	BB	BB	BB	BB	BB	BB	BB	BB	BB
3	3631393	BB	AB	BB	BB	BB	BB	BB	BB	AB	BB	BB	BB	BB	BB	BB	BB	BB	BB	BB	BB	BB	BB	BB	BB	BB	AB	BB	BB	BB	BB	BB	BB	BB	BB	BB	BB	BB	BB	BB	BB	BB	BB	BB	BB	BB	BB	BB	BB
3	3639855	AA	BB	AB	BB	AB	BB	BB	BB	AB	BB	BB	BB	AB	BB	AB	BB	AB	AB	BB	BB	AB	BB	AB	AB	BB	BB	AB	AB	AB	AB	BB	BB	AB	AB	AB	AB	AB	BB	BB	AB	BB	BB	BB	AB	AB	AB	BB	BB
3	3665847	BB	AB	AB	AB	AB	AA	AB	AA	BB	AB	BB	AB	AB	AB	AB	AB	AB	AB	BB	AA	AB	AB	AB	AB	AB	AB	AB	AB	BB	BB	AB	BB	AB	AB	BB	AB	AB	BB	AB	BB	AA	AB	BB	AB	BB	AB	AB	AA
3	3666831	AB	AA	AB	AA	AB	AA	AA	AA	NC	AA	AA	AA	AA	AA	AB	AA	AA	AA	AA	AA	AA	AA	AB	AB	AA	AA	AA	AB	AB	AB	AA	AA	AA	AB	AB	AB	AB	AA	AA	AB	AA	AA	AA	AA	AB	AA	AA	AA
3	3770709	AB	BB	AB	BB	AB	BB	BB	BB	AB	BB	BB	BB	BB	BB	AB	BB	BB	BB	BB	BB	BB	BB	AB	AB	BB	BB	BB	AB	AB	AB	BB	BB	BB	AB	AB	AB	AB	BB	BB	AB	BB	BB	BB	BB	AB	BB	BB	BB
3	3798186	AB	AA	AB	AA	AB	AA	AA	AA	AB	AA	AA	AA	AA	AA	AB	AA	AA	AA	AA	AA	AA	AA	AB	AB	AA	AA	AA	AB	AB	AB	AA	AA	AA	AB	AB	AB	AB	AA	AA	AB	AA	AA	AA	AA	AB	AA	AA	AA
3	3824312	AB	BB	AB	BB	AA	AB	BB	AB	AB	BB	AB	AB	BB	AB	AB	BB	AA	BB	AB	AB	BB	BB	AB	AB	AB	BB	AB	AB	AB	AB	AB	AB	BB	AB	AA	AB	AB	AB	BB	AB	BB	AB	BB	AB	AB	BB	AB	AB
3	3855262	BB	AB	AB	AB	AB	AA	AB	AA	BB	AB	BB	AB	AB	AB	AB	AB	AA	AB	BB	AA	AA	AB	AB	AB	AB	AB	AA	AB	BB	BB	AB	AB	AA	AB	AB	AB	AB	BB	AB	AB	AA	AB	BB	AB	BB	AB	AA	AA
3	3869027	AA	AA	AA	AB	AA	AA	AB	AA	AA	AA	AB	AB	AA	AB	AA	AB	AA	AA	AB	AA	AA	AA	AA	AA	AB	AA	AA	AA	AA	AB	AA	AA	AA	AA	AA	AA	AA	AA	AA	AA	AA	AA	AB	AA	AA	AA	AA	AA
3	3877259	BB	BB	BB	AB	BB	BB	AB	BB	BB	BB	AB	AB	BB	AB	BB	AB	BB	BB	AA	BB	BB	BB	BB	BB	AB	BB	BB	BB	BB	AB	BB	BB	BB	BB	BB	BB	BB	BB	BB	AB	BB	BB	AB	BB	AB	BB	BB	BB
3	3903384	AB	BB	AB	BB	AB	BB	BB	BB	AB	BB	BB	BB	BB	BB	AB	BB	BB	BB	BB	BB	BB	BB	AB	AB	BB	BB	BB	AB	AB	AB	BB	BB	BB	AB	AB	AB	AB	BB	BB	AB	BB	BB	BB	BB	AB	BB	BB	BB
3	3918094	AB	BB	AB	BB	AB	BB	BB	BB	AB	BB	NC	BB	BB	BB	AB	BB	BB	BB	BB	BB	BB	BB	AB	AB	BB	BB	BB	BB	AB	AB	AB	BB	BB	AB	AB	AB	AB	AB	BB	AB	BB	AB	BB	BB	AB	BB	BB	BB
3	3948287	AA	AA	AA	AA	AA	AA	AA	AA	AA	AA	AA	AA	AA	AA	AA	AA	AA	AA	AA	AA	AA	AA	AA	AA	AA	AA	AA	AA	AA	AA	AA	AA	AA	AA	AA	AA	AA	AA	AA	AB	AA	AA	AA	AA	AA	AA	AA	AA
3	3967815	AB	BB	AB	BB	AA	AB	BB	AB	AB	BB	BB	BB	BB	BB	AB	BB	BB	BB	BB	AB	BB	BB	AB	AB	AB	BB	BB	BB	AB	AB	BB	BB	BB	AB	AB	AB	AB	BB	BB	AB	BB	BB	BB	BB	AB	BB	AB	AB
3	4019328	AB	AB	AA	AA	AA	AA	AA	AA	AB	AA	AA	AA	AB	AB	AA	AA	AA	AB	AA	AA	AA	AA	AA	AA	AA	AB	AA	AA	AA	AA	AA	AA	AA	AA	AA	AA	AA	AA	AA	AB	AA	AA	AA	AA	AB	AA	AA	AA
3	4032278	AA	AA	AA	AA	AA	AA	AA	AA	AA	AA	AA	AA	AA	AA	AA	AA	AA	AA	AA	AA	AA	AA	AA	AA	AA	AA	AA	AA	AA	AA	AA	AA	AA	AA	AA	AA	AA	AA	AA	AA	AA	AA	AA	AA	AA	AA	AA	AA
3	4036840	AB	AB	AB	AB	BB	AB	AA	AB	AB	AA	AA	AA	AB	AA	BB	AA	AA	AA	AA	AB	BB	AA	AB	AB	AB	AB	AA	AA	AB	AB	AA	AA	BB	BB	AB	AB	AB	AA	AA	AB	AA	AA	AA	AB	AB	AB	AB	AB
3	4062013	AB	BB	BB	BB	BB	BB	BB	BB	BB	AB	AB	BB	AB	AB	BB	BB	BB	BB	BB	BB	BB	AB	BB	BB	BB	BB	BB	AB	AB	BB	AB	AB	BB	BB	BB	BB	BB	AA	AB	BB	BB	AB	AB	AB	BB	AB	BB	BB
3	4089074	AB	AB	BB	AB	BB	BB	AB	BB	AB	AB	AB	AB	AB	AB	BB	AB	BB	BB	AA	BB	BB	AB	BB	BB	AB	AB	BB	AB	AB	AB	BB	AB	BB	BB	BB	BB	BB	AB	AB	AB	BB	BB	AA	AB	AB	AB	AB	AB
3	4091322	AA	AA	AA	AA	AA	AA	AA	AA	AA	AA	AA	AA	AA	AA	AA	AA	AA	AA	AA	AA	AA	AA	AA	AA	AA	AA	AA	AA	AA	AA	AA	AA	AA	AA	AA	AA	AA	AA	AA	AA	AA	AA	AA	AA	AA	AA	AA	AA
3	4091914	BB	BB	BB	BB	BB	BB	BB	BB	BB	BB	BB	BB	BB	BB	BB	BB	BB	BB	BB	BB	BB	BB	BB	BB	BB	BB	BB	BB	BB	BB	BB	BB	BB	BB	BB	BB	BB	BB	BB	BB	BB	BB	BB	BB	BB	BB	BB	BB
3	4104515	AB	BB	AB	BB	BB	AB	AB	AB	BB	AA	BB	AB	AB	AA	BB	AB	AA	NC	BB	AB	AB	AA	AB	AB	BB	BB	AB	AA	AB	BB	AB	AA	AB	BB	AB	AB	AB	AB	AA	BB	AA	AB	AB	AA	BB	AA	AB	BB
3	4118227	AB	AA	AB	AA	AA	AB	AB	AB	AA	BB	AA	AB	AB	BB	AA	AB	BB	AB	AA	AB	AB	BB	AB	AB	AA	AA	AB	BB	AB	AA	AB	BB	AB	AA	AB	AB	AB	AB	BB	AA	BB	AB	AB	BB	AA	BB	AB	AA
3	4141326	AA	AA	AB	NC	AA	AB	BB	AB	AA	AB	NC	BB	AA	AB	AA	BB	BB	BB	NC	AB	AB	AB	AB	AB	NC	AA	AB	AB	AA	NC	AB	AA	AB	AA	AB	AB	AB	AA	AB	AA	BB	AB	NC	AB	AA	AB	AB	AA
3	4166954	AB	AA	NC	AA	AA	AB	BB	AB	AA	BB	AA	BB	AB	BB	AA	BB	BB	BB	BB	AB	AB	BB	AB	AB	AA	AA	AB	BB	AB	AA	AB	BB	AB	AA	AB	AB	AB	AB	BB	AA	BB	AB	BB	BB	AA	BB	BB	AA
3	4173854	AA	AA	AB	AA	AA	AB	AB	AB	AA	AB	AA	AB	AA	AB	AA	AB	BB	BB	AA	AB	AB	AB	AB	AB	AA	AA	AB	AB	AA	AA	AB	AB	AB	AA	AB	AB	AB	AA	AB	AA	BB	AB	AA	NC	AA	AB	AB	AA
3	4196090	AB	BB	AB	AB	BB	AB	AA	AB	BB	AB	AA	AA	AB	AA	BB	AA	AA	AA	AA	AB	AB	AB	AB	AB	AB	BB	AB	AB	BB	AB	AB	AB	AB	BB	AB	AB	AB	AB	AB	BB	AA	AA	AB	AB	AB	AB	AB	BB
3	4218968	AB	AB	AB	AB	AA	AB	AB	AB	AB	BB	AB	AB	AB	BB	AA	AB	BB	BB	AB	AB	AB	BB	AB	AB	AB	AB	AB	BB	AB	AA	BB	BB	AB	AA	AB	AB	AB	BB	BB	AA	BB	BB	AB	BB	BB	BB	BB	AA
3	4221419	AB	AB	AB	AB	BB	AB	AB	AB	AB	AA	AB	AB	AB	AA	BB	AB	AA	AA	AB	AB	AB	AA	AB	AB	AB	AB	AB	AA	AB	BB	AA	AA	AB	BB	AB	AB	AB	AA	AA	BB	AA	AA	AB	AA	AA	AA	AA	BB
3	4301377	AA	AA	AA	AB	AA	AA	AA	AA	AA	AA	AA	AA	AA	AA	AA	AA	AA	AA	AA	AA	AA	AA	AA	AA	AB	AA	AA	AA	AA	AA	AA	AA	AA	AA	AA	AA	AA	AA	AA	AA	AA	AA	AA	AB	AA	AA	AB	AA
3	4327502	AA	AB	AA	AA	AA	AA	AA	AA	AA	AB	AA	AA	AA	AA	AA	NC	BB	AB	AA	AA	AA	AB	AA	AA	AA	AB	AA	AB	AB	AA	AB	BB	AA	AA	AB	AA	AA	AB	NC	AB	AA	AA	AB	AB	BB	AA	AA	AA
3	4354008	AA	AA	AA	AB	AA	AA	AA	AA	AB	AA	AA	AB	AA	AB	AA	AA	AA	AA	AB	AA	AA	AA	AA	AA	AB	AA	AA	AA	AA	AA	AA	AA	AA	AA	AB	AA	AA	AA	AA	AA	AA	AA	AA	AA	AB	BB	AB	AA
3	4377894	BB	BB	BB	AB	BB	BB	BB	BB	BB	BB	BB	BB	BB	BB	BB	BB	AB	BB	AB	BB	BB	BB	BB	BB	AB	BB	BB	BB	BB	BB	BB	BB	BB	BB	AB	BB	BB	BB	BB	AB	BB	BB	BB	AB	AB	BB	AB	BB
3	4416763	BB	AB	AB	BB	BB	AB	BB	AB	BB	AA	AB	AB	BB	AB	BB	AB	AB	AB	AB	AB	AB	AA	AB	AB	BB	AB	AB	AA	AB	BB	AB	AA	AB	BB	AA	AB	AB	AA	AA	BB	AA	AA	AB	AA	NC	AA	AA	BB
3	4422109	BB	BB	BB	BB	BB	BB	BB	BB	BB	BB	BB	BB	BB	BB	BB	BB	BB	BB	BB	BB	BB	BB	BB	BB	BB	BB	BB	BB	BB	BB	BB	BB	BB	BB	BB	BB	BB	BB	BB	NC	BB	BB	BB	BB	BB	BB	BB	BB
3	4431276	BB	BB	BB	BB	BB	BB	BB	BB	BB	BB	BB	BB	BB	BB	BB	BB	BB	BB	BB	BB	BB	BB	BB	BB	BB	BB	BB	BB	BB	BB	BB	BB	BB	BB	BB	BB	BB	BB	BB	BB	BB	BB	BB	BB	BB	BB	BB	BB
3	4460021	AA	AB	AB	AA	AA	AB	AA	AB	AA	BB	AA	AB	AA	AB	AA	AB	BB	AB	AA	AB	AB	BB	AB	AB	AA	AB	AB	BB	AB	AA	AB	BB	AB	AA	AB	AB	AB	AB	BB	AB	BB	AB	AB	BB	AB	BB	BB	AA
3	4483700	BB	BB	BB	BB	BB	BB	BB	BB	BB	BB	BB	BB	BB	BB	BB	BB	AB	BB	BB	BB	BB	BB	BB	BB	BB	BB	BB	BB	BB	BB	BB	BB	BB	BB	BB	BB	BB	BB	BB	AB	BB	BB	BB	BB	BB	BB	BB	BB
3	4484755	AA	AB	AB	AA	AA	AB	AA	AB	AA	BB	AA	AB	AA	AB	AA	AB	AB	AB	AA	AB	AB	BB	AB	AB	AA	AB	AB	BB	AB	AA	AB	BB	AB	AA	AB	AB	AB	AB	BB	AA	BB	AB	AB	AB	AA	BB	AA	AA
3	4516020	BB	AB	AB	BB	BB	BB	BB	BB	BB	AA	BB	BB	BB	AB	BB	AB	AB	AB	BB	AB	AB	AA	AB	AB	BB	AB	AB	AA	AB	BB	AB	AA	AB	BB	AB	AB	AB	AB	AA	BB	BB	AB	AB	AB	BB	AB	BB	BB
3	4520158	AA	AA	AA	AA	AA	AA	AA	AA	AA	AA	AB	AA	AA	AA	AA	AA	AA	AA	AB	AA	AA	AA	AA	AA	AA	AA	AA	AA	AA	AA	AA	AA	AA	AA	AB	AA	AA	AB	AA	AA	AA	AB	AA	AA	AA	AA	AA	AA
3	4524379	BB	BB	BB	BB	BB	BB	BB	BB	BB	BB	BB	BB	BB	BB	BB	BB	BB	BB	BB	BB	BB	BB	BB	BB	BB	BB	BB	BB	BB	BB	BB	NC	BB	BB	BB	BB	BB	BB	BB	BB	BB	BB	BB	BB	BB	BB	BB	BB
3	4586671	AA	AA	AA	AA	AA	AA	AA	AA	AA	AA	AA	AA	AA	AA	AA	AA	AA	AA	AA	AA	AA	AA	AA	AA	AA	AA	AA	AA	AA	AA	AA	AA	AA	AA	AA	AA	AA	AA	AA	AA	AA	AA	AA	AA	AA	AA	AA	AA
3	4592204	AA	AA	AA	AA	AA	AA	AA	AA	AA	AA	AA	AA	AA	AA	AA	AA	AA	AA	AA	AA	AA	AA	AA	AA	AA	AA	AA	AA	AA	AA	AA	AA	AA	AA	AA	AA	AA	AA	AA	AA	AA	AA	AA	AA	AA	AA	AA	AA
3	4803686	BB	AB	AB	AB	BB	AB	BB	AB	AB	AA	BB	AB	BB	AB	BB	AB	AA	AB	AB	AB	AB	AA	AB	AB	AB	AB	AA	AA	AB	BB	AB	AA	AB	BB	AA	AB	AB	AB	AA	AB	AA	AB	AB	AA	AA	AA	AB	BB
3	4817506	BB	AB	AB	AB	BB	AB	BB	AB	AB	AA	AB	AB	BB	AB	BB	AB	AA	AB	AB	AB	AB	AA	AB	AB	AB	AB	AA	AA	AB	BB	AB	AA	AB	BB	AA	AB	AB	AA	AA	AB	AA	AA	AB	AA	AA	AA	AB	BB
3	4831550	BB	AB	AB	AB	BB	BB	BB	BB	BB	AA	AB	AB	BB	AB	BB	AB	AB	BB	BB	AB	BB	AA	AB	AB	AB	AB	AB	AA	AB	BB	AB	AA	BB	BB	AB	AB	AB	AA	AA	BB	BB	AA	AB	BB	BB	BB	BB	BB
3	4869008	AA	AB	AA	AA	AA	AB	AA	AB	AB	AB	AB	AA	AA	AA	AA	AA	BB	AB	AB	AA	AB	AB	AA	AA	AA	AB	AB	AB	AB	AA	AB	NC	AB	AA	BB	AA	AA	BB	AB	AB	BB	AB	AB	BB	BB	BB	AB	AA
3	4884640	BB	BB	BB	BB	BB	BB	BB	BB	BB	BB	BB	BB	BB	BB	BB	BB	AB	BB	BB	BB	BB	BB	BB	BB	BB	BB	BB	BB	BB	BB	BB	BB	BB	BB	BB	BB	BB	BB	BB	AB	BB	BB	BB	BB	AB	AB	BB	BB
3	4910939	BB	AB	AB	BB	BB	AB	BB	AB	AB	AB	BB	BB	BB	AB	BB	AB	AB	AB	AB	AB	BB	AB	AB	AB	BB	AB	AB	AB	BB	BB	BB	BB	BB	BB	AB	AB	AB	BB	AB	AB	AA	AB	BB	AA	AA	AB	AB	BB
3	4914028	BB	AB	AB	BB	BB	AB	BB	AB	BB	AB	BB	BB	BB	AB	BB	AB	AB	BB	AB	AB	BB	AB	AB	AB	BB	AB	AB	AB	BB	BB	BB	BB	BB	BB	AB	AB	AB	BB	AB	AB	AA	AB	BB	AB	AA	AB	BB	BB
3	4918261	BB	BB	BB	BB	BB	BB	BB	BB	BB	BB	BB	BB	BB	BB	BB	BB	BB	BB	BB	BB	BB	BB	BB	BB	BB	BB	BB	BB	BB	BB	BB	BB	BB	BB	BB	BB	BB	BB	BB	BB	BB	BB	BB	BB	BB	BB	BB	BB
3	4929549	BB	BB	AB	BB	BB	BB	BB	BB	BB	AB	AB	AB	BB	AB	BB	AB	BB	BB	BB	AB	BB	AB	AB	AB	BB	BB	AB	AB	BB	BB	BB	BB	BB	BB	BB	AB	AB	AB	AB	BB	BB	NC	BB	BB	BB	BB	BB	BB
3	4956374	AA	AA	AA	AA	AA	AA	AA	AA	AA	AA	AA	AA	AA	AA	AA	AA	AA	AA	AA	AA	AA	AA	AA	AA	AA	AA	AA	AA	AA	AA	AA	AA	AA	AA	AA	AA	AA	AA	AA	AA	AA	AA	AA	AA	AA	AA	AA	AA
3	5031664	BB	BB	BB	BB	BB	BB	BB	BB	BB	BB	BB	BB	BB	BB	BB	BB	BB	BB	BB	BB	BB	BB	BB	BB	BB	BB	BB	BB	BB	BB	BB	BB	BB	BB	BB	BB	BB	BB	BB	BB	BB	BB	BB	BB	BB	BB	BB	BB
3	5053543	BB	BB	BB	BB	BB	BB	BB	BB	BB	BB	AB	BB	BB	BB	BB	BB	AB	BB	BB	BB	BB	BB	BB	BB	BB	BB	BB	BB	BB	BB	BB	BB	BB	BB	BB	BB	BB	AB	BB	AB	BB	AB	BB	BB	BB	BB	BB	BB
3	5059781	BB	BB	BB	BB	BB	BB	BB	BB	BB	BB	BB	BB	BB	BB	BB	BB	BB	BB	BB	BB	BB	BB	BB	BB	BB	BB	BB	BB	BB	BB	BB	BB	BB	BB	BB	BB	BB	BB	BB	BB	BB	BB	BB	BB	BB	BB	BB	BB
3	5062300	AA	AB	AB	AA	AA	AB	AA	AB	AA	BB	AB	AB	AA	AB	AA	AB	BB	AA	AA	AB	AB	BB	AB	AB	AA	AB	AB	BB	AB	AA	AB	BB	AB	AA	AB	AB	AB	BB	BB	AB	BB	BB	AB	AB	AB	AB	AA	AA
3	5072023	AA	AB	AB	AA	AA	AB	AA	AB	AA	BB	AB	AB	AA	AB	AA	AB	BB	AA	AB	AB	AB	BB	AB	AB	AA	AB	AB	BB	AB	AA	AB	BB	AB	AA	BB	AB	AB	BB	BB	AB	BB	BB	AB	AB	AB	AA	AA	AA
3	5094434	AA	AA	AA	AA	AA	AA	AA	AA	AA	AA	AA	AA	AA	AA	AA	AA	AA	AA	AB	AA	AA	AA	AA	AA	AA	AA	AA	AA	AA	AA	AA	AA	AA	AA	AB	AA	AA	AA	AA	AA	NC	AA	AA	AA	AA	AA	AA	AA
3	5116559	BB	BB	AB	AB	AB	BB	BB	BB	BB	BB	BB	BB	BB	BB	BB	BB	BB	BB	AB	BB	BB	BB	AB	AB	AB	BB	AB	BB	BB	BB	AB	BB	BB	BB	AB	BB	BB	BB	BB	AB	BB	BB	BB	BB	BB	BB	BB	AB
3	5121011	AA	AA	AB	AA	AA	AA	AA	AA	AB	AB	AA	AA	AA	AB	AA	AB	AA	AA	AA	AB	AA	AB	AB	AB	AA	AA	AB	AB	AA	AA	AA	AA	AA	AA	AA	AB	AB	AA	AB	AA	AA	AB	AA	AA	AA	AA	AA	AA
3	5141218	BB	BB	AB	BB	AB	BB	BB	BB	BB	BB	BB	BB	BB	BB	BB	BB	BB	BB	BB	BB	BB	BB	AB	AB	BB	BB	BB	BB	BB	BB	AB	BB	BB	BB	BB	BB	BB	BB	BB	AB	BB	BB	BB	BB	BB	BB	BB	AB
3	5202339	BB	AB	AB	AB	AB	BB	BB	BB	BB	BB	BB	BB	AB	BB	AB	BB	AB	AB	AB	BB	BB	BB	AB	AB	AB	AB	AB	BB	AB	BB	AB	BB	BB	BB	AB	BB	BB	BB	BB	AA	BB	BB	BB	AB	AA	AA	BB	AB
3	5218171	AA	AA	AA	AA	AA	AA	AA	AA	AA	AA	AA	AB	AA	AA	AA	AA	AA	AA	AB	AA	AA	AA	AA	AA	AA	AA	AA	AA	AA	AA	AA	AA	AA	AA	AB	AA	AA	AA	AA	AA	AA	AA	AA	AA	AA	AA	AA	AA
3	5226681	BB	BB	AB	AB	BB	BB	BB	BB	AB	AA	AB	AB	BB	AB	BB	AB	AB	BB	BB	AB	AB	AA	AB	AB	BB	BB	AB	AA	AB	BB	AB	AA	AB	BB	AB	AB	AB	AA	AA	BB	BB	AA	AB	BB	BB	BB	BB	BB
3	5227563	AA	AA	AA	AA	AA	AA	AA	AA	AA	AA	AA	AA	AA	AA	AA	AA	AA	AA	AA	AA	AA	AA	AA	AA	AA	AA	AA	AA	AA	AA	AA	AA	AA	AA	AA	AA	AA	AA	AA	AA	AA	AA	AA	AA	AA	AA	AA	AA
3	5260605	AA	AB	AB	AA	AB	AA	AA	AA	AA	AA	AB	AA	AA	AA	AB	AA	AB	AA	AA	AA	AA	AA	AB	AB	AA	AA	AB	AA	AB	AA	AB	AA	AA	AA	AA	AA	AA	AB	AA	BB	AA	AB	AA	AB	AA	AA	AB	AB
3	5267545	BB	AB	AB	BB	AB	AB	BB	AB	BB	BB	AB	BB	AB	BB	AB	BB	AB	AB	AB	BB	BB	BB	AB	AB	AB	BB	AB	BB	AB	BB	AB	BB	BB	BB	AB	BB	BB	AB	BB	AA	AA	AB	BB	AA	BB	AA	AB	AB
3	5280555	BB	AB	AB	BB	AB	AB	BB	AB	BB	BB	AB	BB	AB	BB	AB	BB	AB	AB	AB	BB	BB	BB	AB	AB	AB	BB	AB	BB	AB	BB	AB	BB	BB	BB	AB	BB	BB	AB	BB	AA	AA	AB	BB	AA	BB	AA	AB	AB
3	5308382	BB	BB	BB	BB	BB	BB	BB	BB	BB	BB	BB	BB	BB	BB	BB	BB	AB	BB	BB	BB	BB	BB	BB	BB	BB	BB	AB	BB	BB	BB	BB	BB	BB	BB	BB	BB	BB	BB	BB	AB	BB	BB	BB	BB	BB	BB	BB	BB
3	5366491	AA	AA	AB	AA	AB	AA	AA	AA	AA	AA	AA	AA	AA	AA	AA	AA	AB	AA	AB	AA	AA	AA	AB	AB	AA	AA	AB	AA	AA	AA	AB	AA	AA	AA	AB	AA	AA	AA	AA	BB	AA	AA	AA	AA	AA	AA	AA	AA
3	5407657	AA	AB	AB	AA	AB	AB	AA	AB	AA	AB	AA	AA	AA	AA	AB	AA	AB	AA	AB	AA	AA	AB	AB	AB	AA	AA	AA	AB	BB	AA	BB	BB	AA	AA	BB	AA	AA	AB	AB	AB	BB	AA	AB	BB	BB	BB	AB	AB
3	5413110	BB	BB	BB	BB	BB	BB	BB	BB	BB	BB	AB	AB	BB	BB	BB	BB	AB	BB	BB	BB	BB	BB	BB	BB	BB	BB	BB	BB	BB	BB	BB	BB	BB	BB	BB	BB	BB	AB	BB	AB	BB	AB	BB	BB	BB	BB	BB	BB
3	5463233	BB	AB	AB	BB	AB	AB	BB	AB	BB	AB	AB	AB	AB	BB	AB	BB	AA	BB	AB	BB	BB	AB	AB	AB	BB	BB	AB	AB	AA	BB	AA	AB	BB	BB	AB	BB	BB	AA	AB	AA	AA	AB	AB	AA	AA	AA	AB	AB
3	5463929	BB	AB	AB	BB	AB	AB	BB	AB	BB	BB	BB	BB	AB	BB	AB	BB	AB	BB	AB	BB	BB	BB	AB	AB	BB	BB	AB	BB	AB	BB	AB	BB	BB	BB	AB	BB	BB	BB	BB	AA	AA	BB	BB	AA	AB	AA	AB	AB
3	5473663	BB	BB	BB	BB	BB	BB	BB	BB	BB	BB	BB	BB	BB	BB	BB	BB	BB	BB	BB	BB	BB	BB	BB	BB	BB	BB	BB	BB	BB	BB	BB	BB	BB	BB	BB	BB	BB	BB	BB	BB	BB	BB	BB	BB	BB	BB	BB	BB
3	5518964	AA	AB	AB	AA	AB	AB	AA	AB	AA	AA	AB	AA	AB	AA	AB	AA	BB	AB	AB	AA	AA	AA	AB	AB	AB	AA	AB	AA	AB	AA	AB	AB	AA	AA	BB	AA	AA	AB	AA	BB	BB	AB	AA	BB	BB	BB	AB	BB
3	5519531	BB	AB	BB	BB	BB	AB	BB	AB	BB	BB	BB	BB	BB	BB	AB	BB	AB	AB	BB	BB	BB	BB	AB	AB	AB	BB	BB	BB	BB	BB	BB	BB	BB	BB	BB	BB	BB	BB	BB	BB	AA	BB	BB	AA	AA	AB	AB	AB
3	5544070	BB	BB	BB	BB	BB	BB	BB	BB	BB	BB	BB	BB	BB	BB	BB	BB	BB	BB	BB	BB	BB	BB	BB	BB	BB	BB	BB	BB	BB	BB	BB	BB	BB	BB	BB	BB	BB	BB	BB	BB	BB	BB	BB	BB	BB	BB	BB	BB
3	5552271	AA	AA	AA	AA	AA	AB	AA	AB	AA	AA	AB	AA	AB	AA	AA	AA	BB	AA	AB	AA	AA	AA	BB	BB	AA	AA	AA	AA	BB	AA	AA	AA	AA	AA	BB	AA	AA	BB	AA	BB	BB	BB	AA	AB	BB	AB	AB	BB
3	5555880	AA	AA	AA	AA	AA	AA	AA	AA	AA	AA	AA	AA	AA	AA	AA	AA	AA	AB	AA	AA	AA	AA	AA	AA	AB	AA	AA	AA	AA	AA	AA	AA	AA	AA	AA	AA	AA	AA	AA	AA	AA	AA	AA	AA	AA	AA	AA	AA
3	5567252	BB	AB	AB	AB	AB	BB	BB	BB	BB	BB	BB	AB	BB	AB	AB	BB	BB	BB	BB	BB	BB	BB	BB	BB	BB	BB	BB	BB	BB	BB	AB	AB	BB	BB	AB	BB	BB	BB	BB	AB	BB	BB	BB	BB	BB	BB	BB	BB
3	5571836	AA	AB	NC	AB	AB	AB	AA	AB	AB	BB	AB	AB	AB	AB	AB	AB	BB	AA	AB	AB	AB	BB	AB	AB	AA	AA	BB	BB	BB	AA	BB	BB	AB	AA	BB	BB	AB	BB	BB	BB	BB	BB	AB	AB	BB	AB	AB	AB
3	5590123	BB	AB	AB	AB	BB	BB	BB	BB	BB	AA	BB	AB	BB	AB	AB	AB	BB	BB	BB	AB	AB	AA	AB	AB	BB	BB	AB	AA	AB	BB	AB	AA	AB	BB	AB	AA	AB	AB	AA	BB	AB	AB	AB	BB	BB	BB	AB	BB
3	5650961	AA	AA	BB	AA	AB	AA	AA	AA	AA	BB	AA	AA	AA	AA	AA	AB	AA	AA	AA	AB	AB	BB	AB	AB	AA	AA	AB	BB	AB	AA	BB	AB	AB	AA	AA	BB	AB	AB	BB	AB	AB	AB	AB	AA	AA	AA	AA	AA
3	5670142	BB	BB	BB	BB	BB	BB	BB	BB	BB	BB	BB	BB	BB	BB	BB	BB	BB	BB	BB	BB	BB	BB	AB	AB	BB	BB	BB	BB	BB	BB	BB	BB	BB	BB	BB	BB	BB	BB	BB	BB	BB	BB	BB	BB	BB	BB	BB	BB
3	5677935	AA	AA	AA	AA	AA	AA	AA	AA	AA	AA	AA	AA	AB	AA	AA	AA	AB	AA	AA	AA	AA	AA	AA	AA	AA	AA	AA	AA	AA	AA	AA	AA	AA	AA	AA	AA	AA	AA	AA	AB	AA	AA	AA	AA	AA	AA	AA	AA
3	5704269	AA	AA	AA	AB	AA	AA	AA	AA	AA	AA	AA	AB	AA	AB	AA	AA	AA	AA	AA	AA	AA	AA	AA	AA	AA	AA	AA	AA	AA	AA	AA	AA	AA	AA	AA	AA	AA	AA	AA	AA	AA	AA	AA	AA	AA	AA	AA	AA
3	5721305	AA	AA	AA	AA	AA	AA	AA	AA	AA	AA	AA	AA	AA	AA	AA	AA	AA	AA	AA	AA	AA	AA	AB	AB	AA	AA	AA	AA	AA	AA	AA	AA	AA	AA	AA	AA	AA	AA	AA	AA	AA	AA	AA	AA	AA	AA	AA	AA
3	5724485	AA	AA	AB	AB	AA	AA	AA	AB	AA	BB	AA	AB	AB	AB	AA	AB	AB	AB	AA	AB	AB	BB	AB	AB	AB	AA	AB	BB	AB	AA	BB	AB	AB	AA	AA	BB	AB	AB	BB	AB	AB	AB	AB	AA	AA	AA	AA	AA
3	5762693	BB	BB	BB	BB	BB	BB	BB	BB	BB	BB	BB	BB	AB	BB	BB	BB	AB	BB	BB	BB	BB	BB	BB	BB	BB	BB	BB	BB	BB	BB	AB	BB	BB	BB	BB	BB	BB	BB	BB	AB	BB	BB	BB	BB	BB	BB	BB	BB
3	5766112	BB	BB	BB	BB	BB	BB	BB	BB	BB	BB	BB	BB	AB	BB	BB	BB	AB	BB	BB	BB	BB	BB	BB	BB	BB	BB	BB	BB	BB	BB	AB	BB	BB	BB	BB	BB	BB	BB	BB	AB	BB	BB	BB	BB	BB	BB	BB	BB
3	5801744	AA	AA	AA	AA	AA	AA	AA	AA	AA	AA	AA	AA	AA	AA	AA	AA	AA	AA	AA	AA	AA	AA	AA	AA	AA	AA	AA	AA	AA	AA	AA	AA	AA	AA	AA	AA	AA	AA	AA	AA	AA	AA	AA	AA	AA	AA	AA	AA
3	5808599	AA	AA	NC	AA	BB	AB	AA	AB	AB	AB	AB	AA	AA	AA	AA	AA	AB	AB	AA	AB	AA	AB	AB	AB	BB	AA	BB	AB	AB	AB	AA	AA	AA	AA	AA	AB	BB	AB	AB	AB	AA	BB	AA	BB	BB	BB	AB	BB
3	5814305	AA	AA	NC	AA	BB	AB	AA	AB	AB	AB	AB	AA	AA	AA	AA	AA	AB	AB	AA	AB	AA	AB	AB	AB	BB	AA	BB	AB	AB	AB	AA	AA	AA	AA	AA	AB	BB	AB	AB	AB	AA	BB	AA	BB	BB	BB	AB	BB
3	5857795	BB	AB	AB	AB	AB	BB	BB	BB	BB	AB	AB	AB	BB	AB	AB	AB	AB	AB	AB	BB	AB	AB	BB	BB	BB	BB	BB	AB	AA	BB	AB	AA	AB	BB	AA	AB	BB	AA	AB	AB	AB	AB	AB	AB	BB	AA	AB	AB
3	5869867	BB	BB	BB	AB	BB	BB	BB	BB	BB	BB	BB	BB	BB	AB	BB	BB	BB	BB	BB	BB	BB	BB	BB	BB	BB	BB	BB	BB	BB	BB	BB	AB	BB	BB	AB	BB	BB	BB	BB	BB	BB	BB	BB	BB	BB	BB	BB	BB
3	5873102	AA	AA	AA	AB	AA	AA	AA	AA	AA	AA	AA	AA	AA	AB	AA	AA	AA	AA	AA	AA	AA	AA	AA	AA	AA	AA	AA	AA	AA	AA	AA	AB	AA	AA	AB	AA	AA	AA	AA	AB	AA	AA	AA	AA	AA	AA	AA	AA
3	5887310	BB	AB	BB	AB	BB	BB	BB	BB	BB	AB	BB	AB	BB	AB	AB	AB	BB	AB	BB	BB	AB	AB	BB	BB	BB	BB	BB	AB	AB	BB	AB	AA	AB	BB	AB	AB	BB	AB	AB	BB	AB	BB	AB	BB	BB	AA	AB	BB
3	5907905	BB	BB	BB	BB	BB	BB	BB	BB	BB	BB	BB	BB	BB	BB	BB	BB	BB	BB	BB	BB	BB	BB	BB	BB	BB	BB	BB	BB	BB	BB	BB	BB	BB	BB	BB	BB	BB	BB	BB	BB	BB	BB	BB	BB	BB	BB	BB	BB
3	5914662	AA	AB	AB	AB	AB	AB	AA	AB	AB	AB	AB	AB	AA	AB	AB	AB	AA	BB	AA	AB	AB	AB	BB	BB	BB	AA	AB	AB	AA	AB	AB	AB	AB	AB	AB	AB	BB	AB	AB	AB	AB	BB	AA	AB	AA	BB	BB	AA
3	5917111	AA	AB	AB	AB	AA	AA	AA	AA	AA	AB	AB	AB	AA	AB	AB	AB	AA	BB	AA	AB	AB	AB	BB	BB	AB	AA	AB	AB	AA	AA	AB	AB	AB	AB	AB	AB	AB	AB	AB	AA	AB	BB	AA	AB	AA	BB	AB	AA
3	5942463	AA	AB	AA	AA	AA	AA	AA	AA	AA	AB	AA	AA	AA	AA	AA	AA	AA	AA	AA	AA	AA	AB	AA	AA	AA	AB	AA	AA	AB	AA	AA	BB	AA	AA	AB	AA	AA	AB	AB	AA	AA	AA	AB	AA	AA	AA	AB	AB
3	5968917	AB	BB	BB	BB	BB	BB	BB	BB	BB	BB	BB	BB	AB	BB	BB	BB	AB	AB	BB	BB	AB	BB	BB	BB	BB	BB	AB	BB	BB	BB	BB	BB	AB	BB	BB	BB	BB	BB	BB	BB	BB	BB	BB	BB	AB	BB	BB	BB
3	5994579	BB	AA	AB	AB	AB	AA	AB	AA	AB	NC	BB	AB	AB	AB	AB	AB	AB	AB	BB	AA	AB	AA	AB	AB	AB	AA	AB	AB	AB	BB	AB	AA	AB	AB	AB	AB	AB	AB	AA	BB	AA	AB	AB	AB	BB	AB	AB	AA
3	6004158	AA	AA	AA	AA	AA	AA	AA	AA	AA	AA	AA	AA	AA	AA	AA	AA	AA	AA	AA	AA	AA	AA	AA	AA	AA	AA	AA	AA	AA	AA	AA	AA	AA	AA	AA	AA	AA	AA	AA	AA	AA	AA	AA	AA	AA	AA	AA	AA
3	6013378	AA	BB	AB	BB	AB	BB	BB	BB	AA	BB	AB	BB	NC	BB	AB	BB	AB	AB	BB	BB	AB	BB	BB	BB	BB	BB	AB	AB	AB	AB	AB	BB	AB	AB	BB	AB	AB	AB	BB	AA	BB	AB	BB	BB	AA	AB	BB	BB
3	6020386	BB	AB	BB	AB	BB	BB	AB	BB	BB	AB	AB	AB	BB	AB	BB	AB	BB	BB	AA	BB	BB	AB	AB	AB	AB	AB	BB	BB	AB	AB	BB	AA	BB	BB	AA	BB	BB	AB	AB	BB	BB	BB	AA	AA	BB	BB	AA	BB
3	6036019	AA	AA	AA	AB	AA	AA	AB	AA	AA	AA	AB	AB	AA	AB	AA	AB	AA	AA	BB	AA	AA	AA	AA	AA	AB	AA	AA	AA	AA	AB	AA	AB	AA	AA	AB	AA	AA	AA	AA	AA	AA	AA	AB	AA	AA	AA	AA	AA
3	6065579	AA	AA	AA	AA	AA	AA	AA	AA	AA	AA	AA	AA	AA	AA	AA	AA	AA	AA	AA	AA	AA	AA	AB	AB	AA	AA	AA	AA	AA	AA	AA	AB	AA	AA	BB	AA	AA	AA	AA	AA	AA	AA	AA	NC	AA	AA	AB	AA
3	6074070	AA	BB	AB	BB	AB	BB	BB	BB	AA	BB	BB	BB	AB	BB	AB	BB	AB	AB	BB	BB	AB	BB	AB	AB	BB	BB	AB	AB	AB	AB	AB	BB	AB	AB	NC	AB	AB	BB	BB	AB	BB	BB	BB	BB	AA	BB	BB	BB
3	6101000	BB	AA	AB	AB	AB	AA	AB	AA	BB	AA	BB	AB	AB	AB	AB	AB	AB	AB	BB	AA	AB	AA	AB	AB	AB	AA	AB	AB	AB	BB	AB	AA	AB	AB	AB	AB	AB	AB	AA	BB	AA	AB	AB	AB	BB	AB	AB	AB
3	6117585	AB	BB	AB	AB	AB	BB	AB	BB	AB	BB	AA	AB	BB	AB	AB	AB	AB	BB	AA	BB	BB	BB	AB	AB	AB	BB	AB	AB	AB	AA	AB	BB	BB	AB	AB	AB	AB	AB	BB	AA	BB	AB	AB	AB	AB	AB	AB	BB
3	6125574	AA	AA	AA	AA	AA	AA	AA	AA	AA	AA	AA	AA	AA	AA	AA	AA	AA	AA	AA	AA	AA	AA	AA	AA	AA	AA	AA	AA	AA	AA	AA	AA	AA	AA	AA	AA	AA	AA	AA	AA	AA	AA	AA	AA	AA	AA	AA	AA
3	6173673	AB	BB	AB	BB	AB	BB	BB	BB	AB	BB	BB	BB	BB	BB	AB	BB	AB	BB	BB	BB	BB	BB	BB	BB	BB	BB	AB	AB	AB	AB	AB	BB	BB	AB	BB	AB	AB	BB	BB	AB	BB	BB	BB	AB	AB	AB	AB	BB
3	6179234	AB	BB	AB	BB	AB	BB	BB	BB	AB	BB	BB	BB	BB	BB	AB	BB	BB	BB	BB	BB	BB	BB	BB	BB	BB	BB	BB	AB	AB	AB	BB	AB	BB	AB	BB	AB	AB	BB	BB	AA	BB	BB	BB	NC	AB	BB	BB	BB
3	6197402	NC	BB	BB	BB	BB	BB	BB	BB	NC	BB	BB	BB	BB	BB	BB	BB	BB	BB	NC	BB	BB	BB	BB	BB	BB	BB	BB	BB	BB	BB	BB	BB	BB	BB	BB	BB	BB	BB	BB	NC	BB	BB	BB	BB	NC	BB	BB	BB
3	6208949	BB	AA	AB	AB	AB	AA	AB	AA	BB	AA	BB	AB	AB	AB	AB	AB	AB	AB	BB	AA	AB	AA	AB	AB	AB	AA	AB	AB	AB	BB	AB	AA	AB	AB	AB	AB	AB	AB	AA	BB	AA	AB	AB	AB	BB	AB	AB	BB
3	6216902	BB	AA	AB	AB	AB	AA	AB	AA	BB	AA	BB	AB	AB	AB	AB	AB	AB	AB	BB	AA	AB	AA	AA	AA	AB	AA	AB	AB	AB	BB	AB	AB	AB	AB	AB	AB	AB	AB	AA	AB	AA	AB	AB	AA	BB	AA	AB	AB
3	6232647	BB	AA	AB	AB	AB	AA	AB	AA	BB	AA	BB	AB	AB	AB	AB	AB	AB	AB	BB	AA	AB	AA	AA	AA	AB	AA	AB	AB	AB	BB	AB	NC	AB	AB	AB	AB	AB	AB	AA	BB	AA	AB	AB	AB	BB	AB	AB	AA
3	6265605	BB	AA	BB	BB	AB	AA	BB	AA	BB	AA	BB	AB	BB	AB	BB	BB	AA	BB	BB	AA	BB	NC	BB	BB	AB	AA	AA	BB	AB	BB	BB	AB	BB	BB	BB	BB	BB	AA	AA	BB	BB	BB	AB	AA	BB	BB	AB	AA
3	6265708	AA	BB	AA	AA	AB	BB	AA	BB	AA	BB	AA	AB	NC	AB	AA	AA	BB	NC	AB	BB	NC	BB	NC	NC	BB	BB	BB	AA	AB	AA	AA	BB	NC	AA	NC	AA	AA	BB	BB	AA	NC	NC	AB	BB	AA	NC	BB	BB
3	6281901	AB	AA	AA	AA	AA	AA	AA	AA	AB	AA	AA	AA	AB	AA	AA	AA	AA	AB	AA	AA	AB	AA	AA	AA	AA	AA	AA	AA	AA	AA	AA	AA	AB	AA	AA	AA	AA	AA	AA	AB	AA	AA	AA	AB	AA	AA	AA	AA
3	6361027	AA	AA	AA	AA	AA	AA	AA	AA	AA	AA	AA	AA	AA	AA	AA	AA	AA	AA	AA	AA	AA	AA	AA	AA	AA	AA	AA	AA	AA	AA	AA	AA	AA	AA	AA	AA	AA	AA	AA	AA	AA	AA	AA	AA	AA	AA	AA	AA
3	6361577	AB	AB	BB	BB	AB	AB	BB	AB	AB	AB	AB	AB	AB	AB	BB	BB	AA	AB	BB	AB	AB	AB	BB	BB	AB	AB	AB	BB	AB	BB	BB	AA	AB	BB	AB	BB	BB	AA	AB	BB	BB	AB	AB	AA	BB	AB	AB	AB
3	6364472	AB	AB	AB	AB	AA	AB	AB	AB	AB	AB	AB	AA	BB	AA	AB	AB	AA	BB	AB	AB	BB	AB	BB	BB	AB	AB	AB	AB	AA	AA	AB	AA	BB	AB	AB	AB	AB	AB	AB	AA	BB	BB	AA	AB	AA	BB	AA	AA
3	6385895	BB	BB	BB	BB	BB	BB	BB	BB	BB	BB	BB	BB	BB	BB	BB	BB	BB	BB	BB	BB	BB	BB	BB	BB	BB	BB	BB	BB	BB	BB	BB	BB	BB	BB	BB	BB	BB	BB	BB	BB	BB	BB	BB	BB	BB	BB	BB	BB
3	6425122	AB	BB	AB	AB	AB	BB	AB	BB	AB	BB	AA	AB	BB	AB	AB	AB	BB	BB	AB	BB	BB	BB	BB	BB	BB	BB	BB	AB	AB	AA	AB	BB	BB	AB	BB	AB	AB	AB	BB	AA	BB	AB	AB	BB	AB	BB	AB	BB
3	6478859	BB	AB	BB	BB	BB	AB	BB	AB	BB	AB	BB	BB	BB	BB	BB	BB	AB	BB	BB	AB	BB	AB	AB	AB	AB	AB	AB	BB	AB	BB	BB	AB	BB	BB	AB	BB	BB	AB	AB	BB	BB	BB	AB	BB	BB	BB	AB	BB
3	6479610	AB	AA	AB	AB	AB	AA	AB	AA	AB	AA	BB	AB	AA	AB	AB	AB	AA	AA	AB	AA	AA	AA	AA	AA	AA	AA	AA	AB	AB	BB	AB	AA	AA	AB	AA	AB	AB	AB	AA	AB	AA	AB	AB	AA	AB	AA	AB	AA
3	6493834	AA	AA	AA	AA	AA	AA	AA	AA	AA	AA	AA	AA	AA	AA	AA	AA	AA	AA	AA	AA	AA	AA	AA	AA	AA	AA	AA	AA	AA	AA	AA	AA	AA	AA	AA	AA	AA	AA	AA	AB	AA	AA	AA	AA	AA	AA	AA	AA
3	6498521	AA	AB	AA	AA	AA	AA	AA	AA	AA	AB	AA	AA	AA	AA	AA	AA	AB	AA	AA	AA	AA	AB	AA	AA	AA	AB	AB	AA	AB	AA	AA	AB	AA	AA	AA	AA	AA	AB	AB	AA	AA	AA	AB	AA	AA	AA	AB	AA
3	6502774	AA	AA	AA	AA	AA	AA	AA	AA	AA	AA	AA	AA	AA	AA	AA	AA	AA	AA	AA	AA	AA	AA	AA	AA	AA	AA	AA	AA	AA	AA	AA	AA	AA	AA	AA	AA	AA	AA	AA	AA	AA	AA	AA	AA	AA	AA	AA	AA
3	6512219	AA	AA	AA	AA	AA	AA	AA	AA	AA	AA	AA	AA	AA	AA	AA	AA	AA	AA	AA	AA	AA	AA	AA	AA	AA	AA	AA	AA	AA	AA	AA	AA	AA	AA	AA	AA	AA	AA	AA	AA	AA	AA	AA	AA	AA	AA	AA	AA
3	6512337	AA	AA	AA	AA	AA	AA	AA	AA	AA	AA	AA	AA	AA	AA	AA	AA	AA	AA	AA	AA	AA	AA	AA	AA	AA	AA	AA	AA	AA	AA	AA	AA	AA	AA	AA	AA	AA	AA	AA	AA	AA	AA	AA	AA	AA	AA	AA	AA
3	6551533	AB	BB	AB	AB	AB	AB	AB	AB	AB	BB	AB	AB	BB	AB	AB	AB	BB	BB	AA	AB	BB	BB	AB	AB	AA	BB	BB	AB	AB	AA	AB	AB	BB	AB	AA	AB	AB	BB	BB	AA	BB	BB	AB	BB	AB	BB	AB	BB
3	6567365	BB	AB	AB	AB	NC	AB	AB	AB	BB	AB	BB	AB	AB	AB	AB	AB	AB	AB	BB	AB	AB	AB	AB	AB	BB	AB	AB	AB	BB	BB	AB	BB	AB	AB	BB	AB	AB	BB	AB	BB	AA	AB	BB	AB	BB	AB	BB	BB
3	6573568	BB	AB	AB	AB	AB	AB	AB	AB	BB	AB	BB	AB	AB	AB	AB	AB	AB	AB	BB	AB	AB	AB	AB	AB	BB	AB	AB	AB	BB	BB	AB	BB	AB	AB	BB	AB	AB	BB	AB	BB	AA	AB	BB	AB	BB	AB	BB	BB
3	6590909	BB	AB	AB	AB	AB	AB	AB	AB	BB	AB	BB	AB	AB	AB	AB	AB	AB	AB	BB	AB	AB	AB	AB	AB	BB	AB	AB	AB	BB	BB	AB	BB	NC	AB	BB	AB	AB	BB	AB	BB	AA	AB	BB	AB	BB	AB	BB	BB
3	6633827	AA	AB	AA	AA	AA	AA	AA	AA	AA	AA	AA	AA	AA	AA	AA	AA	AB	AA	AA	AA	AA	AA	AA	AA	AA	AB	AB	AA	AA	AA	AA	AA	AA	AA	AA	AA	AA	AA	AA	AA	AA	AA	AA	AA	AA	AA	AA	AA
3	6687573	BB	BB	AB	BB	AB	AB	BB	AB	BB	BB	AB	BB	BB	BB	BB	BB	BB	BB	AB	AB	BB	BB	AB	AB	AA	BB	BB	BB	BB	BB	BB	AB	BB	BB	AA	BB	BB	AB	BB	AB	BB	AB	BB	BB	BB	BB	BB	BB
3	6704749	AB	AB	AB	AB	AB	AB	AB	AB	BB	AA	BB	AB	AA	AB	AB	AB	AB	AA	AB	AB	AA	AA	AB	AB	AB	AB	AB	AB	AB	BB	AB	AB	AA	AB	BB	AB	AB	AB	AA	BB	AA	AB	AB	AB	AB	AB	AA	AA
3	6771630	AB	AA	NC	AB	AA	AA	AB	AA	NC	AA	AB	AB	AA	AB	AB	AB	AA	AA	AB	AA	AA	AA	AA	AA	AA	AA	AA	AB	AB	BB	AB	AA	AA	AB	AA	AB	AB	AA	AA	AA	AA	AA	AB	AA	AB	AA	AA	AA
3	6787047	AB	AA	AB	AB	AB	AA	AB	AA	BB	AA	AB	AB	AA	AB	AB	AB	AA	AA	BB	AA	AA	AA	AA	AA	AB	AA	AA	AB	AB	BB	AB	AA	AA	AB	AA	AB	AB	AA	AA	BB	AA	AA	AB	AB	AB	AB	AA	AA
3	6811622	AA	AB	AB	AA	AB	AB	AA	AB	AA	AA	AB	AA	NC	AA	AA	AA	AB	AA	AB	AB	AB	AA	AB	AB	BB	AB	AB	AA	AA	AA	AA	NC	AA	AA	BB	AA	AA	AB	AA	BB	AA	AB	AA	AB	AB	AA	AB	BB
3	6812820	AB	BB	AB	BB	AB	AB	BB	AB	BB	BB	BB	BB	AB	BB	BB	BB	BB	BB	AB	AB	AB	BB	AB	AB	AA	BB	BB	BB	BB	BB	BB	AB	AB	BB	AA	BB	BB	BB	BB	AB	BB	BB	BB	AB	AB	BB	BB	AA
3	6847417	AA	AA	AA	AA	AA	AA	AA	AA	AA	AA	AA	AA	AA	AA	AA	AA	AA	AA	AA	AA	AA	AA	AA	AA	AA	AA	AA	AA	AA	AA	AA	AA	AA	AA	AA	AA	AA	AA	AA	AA	AA	AA	AA	AA	AA	AA	AA	AA
3	6857515	AB	BB	BB	AB	AB	BB	AB	BB	AB	AB	AB	AA	BB	AA	AB	NC	AB	AB	AB	BB	BB	AB	BB	BB	BB	BB	BB	AB	AA	AB	AB	AB	BB	BB	BB	AB	AB	AB	AB	AB	BB	BB	AA	BB	AB	BB	AB	BB
3	6907296	AA	AB	AA	AA	AA	AA	AA	AA	AA	AA	AA	AA	AA	AA	AA	AA	AB	AA	AA	AA	AA	AA	AA	AA	AA	AB	AB	AA	AA	AA	AA	AA	AA	AA	AA	AA	AA	AA	AA	AA	AA	AA	AA	AA	AA	AA	AA	AA
3	6932339	BB	BB	BB	BB	BB	BB	BB	BB	BB	BB	AB	BB	BB	BB	AB	BB	BB	BB	AB	BB	BB	BB	BB	BB	AB	BB	BB	BB	BB	BB	BB	BB	BB	BB	BB	BB	BB	AB	BB	AB	BB	AB	BB	BB	BB	BB	BB	BB
3	6983646	BB	BB	BB	BB	BB	BB	BB	BB	BB	BB	BB	BB	BB	BB	BB	BB	BB	BB	BB	BB	BB	BB	BB	BB	BB	BB	BB	BB	BB	BB	BB	BB	BB	BB	BB	BB	BB	BB	BB	BB	BB	BB	BB	BB	BB	BB	BB	BB
3	6987820	AB	AB	AA	BB	AA	AA	AB	AA	AB	AA	BB	AB	AA	BB	BB	AB	AB	AA	BB	AA	AA	AA	AA	AA	AB	AB	AB	AB	AB	AB	AB	AA	AA	AA	AB	AB	AB	AB	AA	AA	AA	AB	AB	AA	AB	AA	AA	AA
3	7002253	BB	BB	BB	BB	BB	BB	BB	BB	BB	BB	BB	BB	BB	BB	BB	BB	BB	BB	BB	BB	BB	BB	BB	BB	BB	BB	BB	BB	BB	BB	BB	BB	BB	BB	BB	BB	BB	BB	BB	BB	BB	BB	BB	BB	BB	BB	BB	BB
3	7003964	AA	AA	AA	AA	AB	AA	AA	AA	AA	AB	AB	AB	AA	AA	AA	AA	AB	AB	AA	AA	AA	AB	AA	AA	AA	AA	AA	AA	AB	AA	AA	AB	AA	AA	AA	AA	AA	BB	AB	AB	AA	AB	AB	AA	AA	AA	AB	AA
3	7009222	BB	BB	BB	BB	AB	BB	BB	BB	BB	AB	AB	AB	BB	BB	BB	BB	AB	AB	BB	BB	BB	AB	BB	BB	BB	BB	BB	BB	AB	BB	BB	AB	BB	BB	BB	BB	BB	AA	AB	AB	BB	AB	AB	BB	BB	BB	AB	BB
3	7056491	AA	AA	AA	AA	AA	AA	AA	AA	AA	AA	AA	AA	AA	AA	AA	AA	AA	AA	AA	AA	AA	AA	AA	AA	AA	AA	AA	AA	AA	AA	AA	AA	AA	AA	AA	AA	AA	AA	AA	AA	AA	AA	AA	AA	AA	AA	AA	AA
3	7068323	AB	AB	AB	AA	NC	AB	AB	AB	AA	AB	AA	AA	BB	AA	AA	AB	AA	AB	AA	AB	AB	AB	AB	AB	AA	AB	AB	AB	AA	AB	BB	NC	BB	AB	AA	AB	AB	AA	AB	AA	BB	AB	AA	AB	AB	AB	AB	AA
3	7077185	AA	AA	AA	AA	AA	AA	AA	AA	AA	AA	AA	AA	AA	AA	AA	AA	AA	AA	AA	AA	AA	AA	AA	AA	AA	AA	AA	AA	AA	AA	AA	AA	AA	AA	AA	AA	AA	AA	AA	AA	AA	AA	AA	AA	AA	AA	AA	AA
3	7077998	AB	AB	AB	BB	AB	AA	AB	AA	AB	AA	BB	AB	AA	BB	BB	AB	AB	AA	BB	AA	AB	AA	AA	AA	AB	AB	AB	AB	AB	AB	AB	AA	AA	AB	AB	AB	AB	AB	AA	BB	AA	AB	AB	AB	AB	AB	AA	BB
3	7083442	AA	AA	AA	AA	AA	AA	AA	AA	AA	AA	AA	AA	AA	AA	AA	AA	AA	AA	AA	AA	AA	AA	AA	AA	AA	AA	AA	AA	AA	AA	AA	AA	AA	AA	AA	AA	AA	AA	AA	AA	AA	AA	AA	AA	AA	AA	AA	AA
3	7105466	AB	BB	BB	AB	BB	BB	AB	BB	AB	BB	AB	AB	BB	AA	AB	AB	BB	BB	AA	BB	BB	BB	BB	BB	BB	BB	BB	AB	AB	AB	BB	BB	BB	BB	AB	AB	AB	BB	BB	BB	BB	BB	AB	BB	BB	BB	BB	BB
3	7114900	BB	AB	BB	BB	BB	BB	BB	BB	BB	BB	BB	BB	BB	BB	AB	BB	BB	BB	BB	BB	BB	BB	BB	BB	AB	AB	BB	BB	BB	BB	AB	BB	BB	BB	BB	BB	BB	BB	BB	BB	BB	BB	BB	BB	BB	BB	BB	BB
3	7116858	AA	AA	AA	AA	AA	AA	AA	AA	AA	AA	AA	AA	AA	AA	AA	AA	AA	AA	AA	AA	AA	AA	AA	AA	AA	AA	AA	AA	AA	AA	NC	AA	AA	AA	AA	AA	AA	AA	AA	NC	AA	AA	AA	AA	AA	AA	AA	AA
3	7129347	AB	AB	AB	AA	AB	AB	AB	AB	AA	BB	AA	AB	BB	AA	AA	AB	AB	BB	AA	AB	AB	BB	AB	AB	AA	AB	AB	AB	AB	AB	AB	AB	BB	AA	AA	AB	AB	AB	BB	AA	BB	AB	AB	AB	AB	AB	BB	AA
3	7157449	BB	AB	AB	AB	AB	BB	BB	BB	AB	BB	AB	BB	BB	BB	AB	BB	AB	BB	BB	BB	AB	BB	BB	BB	AB	AB	AB	BB	BB	BB	BB	BB	BB	AB	BB	BB	BB	AB	BB	AA	BB	AB	BB	AB	AB	AB	BB	AA
3	7169249	AA	AA	NC	AA	BB	AB	AB	AB	AA	AB	AA	AB	AB	AA	AA	AB	AB	AB	AA	AB	AA	AB	AB	AB	AA	AA	AB	AB	AA	AB	AB	AA	AB	AA	AA	AB	AB	AA	AB	AB	BB	AB	AA	AA	AA	AB	AA	AA
3	7177650	BB	BB	NC	BB	NC	AB	AB	AB	BB	AA	BB	BB	AA	BB	BB	AB	BB	AA	BB	AB	BB	AA	AB	AB	BB	BB	AB	AB	BB	AB	AB	BB	AA	BB	BB	AB	AB	BB	AA	BB	AA	AB	BB	BB	BB	AB	NC	BB
3	7223431	AA	AB	BB	AB	AB	AB	AB	AB	AB	AB	AB	AA	AB	AA	AB	AB	AB	AB	AA	AB	AB	AB	AB	AB	AA	AB	BB	AB	AA	AB	BB	AA	AB	AB	AA	AB	AB	AB	AB	BB	BB	BB	AA	AB	AB	BB	AA	BB
3	7223618	BB	BB	AB	BB	BB	AB	AB	AB	AB	AB	BB	BB	AB	BB	BB	AB	BB	AB	BB	AB	BB	AB	AB	AB	BB	BB	AB	AB	BB	AB	AB	BB	AB	BB	BB	AB	AB	BB	AB	AB	AA	AB	BB	BB	BB	AB	BB	BB
3	7236898	BB	AB	BB	BB	AB	BB	BB	BB	BB	AB	BB	AB	AB	BB	BB	BB	AB	AB	BB	BB	AB	AB	BB	BB	BB	AB	BB	BB	AB	BB	BB	AB	AB	BB	BB	BB	BB	AB	AB	BB	BB	BB	AB	AB	AB	BB	AA	BB
3	7295874	AA	AB	BB	AA	BB	BB	AB	BB	AB	BB	AA	AB	BB	AA	AA	AB	AB	BB	AA	BB	AB	BB	BB	BB	AB	AB	AB	AB	AB	AB	AB	BB	BB	AB	AB	AB	AB	AB	BB	BB	BB	AB	AB	AB	AB	AB	BB	AA
3	7321251	AA	AB	AB	AA	AB	BB	AB	BB	AB	BB	AA	AB	BB	AA	AA	AB	AB	BB	AA	BB	AB	BB	BB	BB	AB	AB	AB	AB	AB	AB	AB	BB	BB	AB	AB	AB	AB	AB	BB	AA	BB	AB	AB	NC	AB	AB	BB	AA
3	7321451	AA	AB	AB	AA	AB	BB	AB	BB	AB	BB	AA	AB	BB	AA	AA	AB	AB	BB	AA	BB	AB	BB	BB	BB	AB	AB	AB	AB	AB	AB	AB	BB	BB	AB	AB	AB	AB	AB	BB	AA	BB	AB	AB	AB	AB	AB	BB	AA
3	7325304	AA	AA	AA	AA	AA	AA	AA	AA	AA	AA	AA	AA	AA	AA	AA	AA	AA	AA	AA	AA	AA	AA	AA	AA	AA	AA	AA	AA	AA	AA	AA	AA	AA	AA	AA	AA	AA	AA	AA	AA	AA	AA	AA	AA	AA	AA	AA	AA
3	7327039	AA	AA	AA	AA	AA	AA	AA	AA	AA	AA	AA	AA	AA	AA	AA	AA	AA	AA	AA	AA	AA	AA	AA	AA	AA	AA	AA	AA	AA	AA	AA	AA	AA	AA	AA	AA	AA	AA	AA	AA	AA	AA	AA	AA	AA	AA	AA	AA
3	7344716	AA	AB	AB	AA	AB	AB	AB	AB	AB	BB	AA	AB	BB	AA	AA	AB	AB	BB	AA	AB	AB	BB	AB	AB	AA	AB	AB	AB	AB	AB	AB	AB	BB	AA	AA	AB	AB	AB	BB	AA	BB	AB	AB	AB	AB	AB	BB	AA
3	7356750	BB	AB	AB	BB	AB	AB	AB	AB	AB	AA	BB	AB	AA	BB	BB	AB	AB	AA	BB	AB	AB	AA	AB	AB	BB	AB	AB	AB	AB	AB	AB	AB	AA	BB	BB	AB	AB	AB	AA	BB	AA	AB	AB	NC	AB	AB	AA	BB
3	7387881	AA	AA	AA	AA	AA	AA	AA	AA	AA	AA	AA	AA	AA	AA	AA	AA	AA	AA	AA	AA	AA	AA	AA	AA	AA	AA	AA	AA	AA	AA	AA	AA	AA	AA	AA	AA	AA	AA	AA	AA	AA	AA	AA	AA	AA	AA	AA	AA
3	7388965	BB	BB	BB	BB	BB	BB	BB	BB	BB	BB	BB	BB	BB	BB	BB	BB	BB	BB	BB	BB	BB	BB	BB	BB	BB	BB	BB	BB	BB	BB	BB	BB	BB	BB	BB	BB	BB	BB	BB	BB	BB	BB	BB	BB	BB	BB	BB	BB
3	7441660	BB	BB	AB	BB	BB	AB	AB	AB	AB	AB	AB	BB	AB	BB	BB	AB	BB	AB	BB	AB	BB	AB	AB	AB	BB	BB	AB	AB	BB	AB	AA	BB	AB	BB	BB	AB	AB	AB	AB	BB	AA	AA	BB	BB	BB	AB	BB	BB
3	7468704	BB	BB	BB	BB	BB	BB	BB	BB	BB	BB	BB	BB	BB	BB	BB	BB	BB	BB	BB	BB	BB	BB	BB	BB	BB	BB	BB	BB	BB	BB	BB	BB	BB	BB	BB	BB	BB	BB	BB	BB	BB	BB	BB	BB	BB	BB	BB	BB
3	7470797	BB	BB	BB	BB	BB	BB	BB	BB	BB	BB	BB	BB	BB	BB	BB	BB	BB	BB	BB	BB	BB	BB	BB	BB	BB	BB	BB	BB	BB	BB	BB	BB	BB	BB	BB	BB	BB	BB	BB	BB	BB	BB	BB	BB	BB	BB	BB	BB
3	7472539	BB	BB	BB	BB	AB	BB	BB	BB	BB	AB	BB	AB	BB	BB	AB	BB	AB	AB	BB	BB	BB	AB	BB	BB	BB	BB	BB	BB	AB	BB	BB	AB	BB	BB	BB	BB	BB	AB	AB	BB	BB	BB	AB	BB	BB	BB	AB	BB
3	7486446	AA	AA	AA	AA	AA	AA	AA	AA	AA	AA	AA	AA	AA	AA	AA	AA	AA	AA	AA	AA	AA	AA	AA	AA	AA	AA	AA	AA	AA	AA	AA	AA	AA	AA	AA	AA	AA	AA	AA	AA	AA	AA	AA	AA	AA	AA	AA	AA
3	7515038	BB	AB	BB	BB	BB	BB	BB	BB	BB	BB	AB	BB	BB	BB	BB	BB	AB	BB	BB	BB	BB	BB	BB	BB	BB	AB	AB	BB	BB	BB	AB	BB	BB	AB	BB	BB	BB	AB	BB	AB	BB	AB	BB	AB	AB	AB	BB	AA
3	7521147	AA	AB	NC	AA	AA	AA	AA	AA	AA	AA	AA	AA	AB	AA	AA	AA	AA	AA	AA	AA	AB	AA	AA	AA	AA	AB	AA	AA	AA	AA	AA	AA	AB	AB	AA	AA	AA	AA	AA	AA	AA	AA	AA	AB	AB	AA	AB	AA
3	7557487	AA	AB	AA	AA	AA	AB	AA	AB	AA	AA	AB	AA	AA	AA	AA	AA	AA	AA	AA	AB	AA	AA	AB	AB	AB	AB	AA	AA	AA	AA	AB	AB	AA	AA	AB	AA	AA	AB	AA	AA	AA	AB	AA	AA	AA	AA	AA	BB
3	7564141	AA	AA	AB	AB	AB	AB	AB	AB	AB	AB	AA	AB	AB	AA	AB	AB	AB	AB	AA	AB	AB	AB	AB	AB	AA	AA	AB	AB	AA	AB	AB	AA	AB	AB	AA	AB	AB	AA	AB	AA	BB	AB	AA	AA	AA	AB	AA	AA
3	7581783	AA	BB	BB	AB	BB	BB	AB	BB	AB	BB	AB	AB	BB	AA	AB	AB	BB	BB	AA	BB	BB	BB	BB	BB	AB	BB	BB	AB	AB	AB	BB	BB	BB	BB	AB	AB	AB	BB	BB	BB	BB	BB	AB	BB	BB	BB	BB	BB
3	7602831	AA	AB	AB	AB	AB	AB	AB	AB	AB	BB	AA	AB	BB	AA	AB	AB	AB	BB	AA	AB	BB	BB	AB	AB	AA	AB	AB	AB	AB	AB	AB	AB	BB	BB	AA	AB	AA	AB	BB	AA	BB	AB	AB	AB	AB	AB	BB	AA
3	7602978	AA	AB	AB	AA	AB	AA	AA	AA	AA	AA	AA	AA	AA	AA	AB	AA	AA	AA	AA	AA	AA	AA	AA	AA	AA	AB	AA	AA	AA	AA	AA	AA	AA	AA	AA	AA	AA	AA	AA	BB	AA	AA	AA	AA	AA	AA	AA	BB
3	7663630	AA	AA	AA	AA	AA	AA	AA	AA	NC	BB	AA	AA	AA	AA	NC	AA	AA	BB	AA	AA	AA	BB	AA	AA	AA	AA	AA	AA	AA	NC	AA	BB	NC	AA	AA	AA	AA	BB	BB	AA	AA	AA	BB	AA	BB	AA	BB	AA
3	7699740	AA	AB	AB	NC	AB	AA	AA	AA	NC	NC	AA	AA	AB	AA	AA	AA	AA	AA	AA	AA	AB	AA	AA	AA	AA	AB	AA	AA	AA	AA	AB	NC	NC	AA	AA	NC	AA	AA	AA	BB	AA	AA	AA	NC	BB	NC	AB	BB
3	7713842	AA	AB	AB	AB	AB	AB	AA	AB	NC	BB	AA	AB	AB	AA	AA	AB	AB	BB	AA	AB	AB	BB	AB	AB	AA	AB	BB	BB	AB	BB	AA	AB	AB	BB	AA	BB	AA	AB	BB	AA	BB	AB	AB	BB	AA	BB	AB	AA
3	7714564	AB	AA	AA	AA	AA	AA	AB	AA	BB	AA	AA	AA	AA	AA	AB	AA	AB	AB	AB	AA	AA	AA	AA	AA	AB	AA	AB	AB	AB	AB	AB	AA	AA	AA	AB	AB	AB	AA	AA	AB	AA	AA	AA	AB	AA	AB	AA	AA
3	7837707	BB	BB	BB	BB	BB	BB	BB	BB	BB	BB	BB	BB	BB	BB	BB	BB	BB	BB	BB	BB	BB	BB	BB	BB	BB	BB	BB	BB	BB	BB	BB	BB	BB	BB	BB	BB	BB	BB	BB	BB	BB	BB	BB	BB	BB	BB	BB	BB
3	7935347	BB	BB	BB	BB	BB	BB	BB	BB	BB	BB	BB	BB	BB	BB	BB	BB	BB	BB	BB	BB	BB	BB	BB	BB	BB	BB	BB	BB	BB	BB	BB	BB	BB	BB	BB	BB	BB	BB	BB	BB	BB	BB	BB	BB	BB	BB	BB	BB
3	7960621	AA	AA	AA	AA	AB	AA	AA	AA	AA	AA	AA	AA	AA	AA	AB	AA	AB	AA	AA	AA	AA	AA	AA	AA	AA	AA	AB	AA	AA	AA	AB	AA	AA	AA	AA	AA	AA	AA	AA	BB	AA	AA	AA	AB	BB	AB	AA	AA
3	8254703	AB	BB	BB	BB	BB	BB	AB	BB	AB	AB	BB	BB	BB	BB	AB	BB	BB	AA	AB	BB	BB	AB	BB	BB	AB	BB	BB	AB	BB	AB	AB	AB	BB	BB	AB	AB	AB	AB	AB	BB	BB	BB	AB	BB	BB	BB	AB	BB
3	8257244	BB	AB	AB	AB	AB	AB	BB	AB	BB	BB	BB	AB	AB	BB	BB	BB	NC	BB	BB	AB	AB	BB	AB	AB	AB	AB	BB	BB	AA	BB	BB	AB	AB	AA	AB	BB	BB	BB	BB	BB	BB	BB	BB	BB	BB	BB	BB	BB
3	8261333	AB	AA	AA	AB	AA	AA	AB	AA	AA	AB	BB	AB	AA	BB	AB	AB	AA	AB	AB	AA	AA	AB	AA	AA	AA	AA	AA	AA	AA	AA	AB	AB	AA	AB	AA	AA	AB	BB	AB	AA	AA	AB	BB	AA	BB	AB	AB	AA
3	8345287	AB	AB	AB	AB	AA	AB	AB	AB	AB	AB	AB	AB	AB	BB	AB	BB	AB	AA	AB	AB	AB	AB	AB	AB	AA	AB	BB	AB	AA	AB	AB	AA	AB	AA	AA	AB	AB	AA	AB	BB	BB	AB	AB	BB	BB	BB	AB	BB
3	8407819	BB	BB	BB	BB	BB	BB	BB	BB	BB	BB	BB	BB	BB	BB	BB	BB	BB	BB	BB	BB	BB	BB	BB	BB	BB	BB	BB	BB	BB	BB	BB	BB	BB	BB	BB	BB	BB	BB	BB	BB	BB	BB	BB	BB	BB	BB	BB	BB
3	8414119	BB	AB	AB	AB	AB	BB	BB	BB	BB	AB	AB	AB	AB	BB	BB	BB	AB	AB	BB	BB	AB	AB	BB	BB	BB	AB	BB	BB	AB	BB	BB	AB	AB	AB	BB	BB	BB	NC	AB	BB	BB	AB	AB	BB	BB	BB	AB	BB
3	8428695	BB	BB	BB	BB	BB	BB	BB	BB	BB	BB	BB	BB	BB	BB	AB	BB	BB	BB	BB	BB	BB	BB	BB	BB	BB	BB	BB	BB	BB	BB	BB	BB	BB	BB	BB	BB	BB	BB	BB	BB	BB	BB	BB	BB	BB	BB	BB	BB
3	8464433	BB	BB	BB	BB	BB	BB	BB	BB	BB	BB	BB	BB	BB	BB	BB	BB	BB	BB	BB	BB	BB	BB	BB	BB	BB	BB	BB	BB	BB	BB	BB	BB	BB	BB	BB	BB	BB	BB	BB	BB	BB	BB	BB	BB	BB	BB	BB	BB
3	8487675	BB	AB	BB	BB	AB	BB	BB	BB	BB	BB	BB	BB	AB	BB	AB	BB	AB	BB	BB	BB	AB	BB	BB	BB	BB	AB	AB	BB	BB	BB	BB	BB	AB	BB	BB	BB	BB	BB	BB	BB	BB	BB	BB	AA	AA	AB	AB	AA
3	8490674	BB	AB	BB	BB	BB	BB	BB	BB	BB	BB	BB	BB	AB	BB	AB	BB	BB	BB	BB	BB	AB	BB	BB	BB	BB	AB	BB	BB	BB	BB	BB	BB	AB	BB	BB	BB	BB	BB	BB	BB	BB	BB	BB	AB	AA	AB	AB	AA
3	8507666	AA	AB	AA	AA	AB	AA	AA	AA	AA	AA	AA	AA	AB	AA	AB	AA	AB	AA	AA	AA	AB	AA	AA	AA	AA	AB	AB	AA	AA	AA	AA	AA	AB	AA	AA	AA	AA	AA	AA	AA	AA	AA	AA	BB	BB	AB	AB	BB
3	8513977	AA	AB	AA	AA	AB	AA	AA	AA	AA	AA	AA	AA	AB	AA	AB	AA	AB	AA	AA	AA	AB	AA	AA	AA	AA	AB	AB	AA	AA	AA	AA	AA	AB	AA	AA	AA	AA	AA	AA	AA	AA	AA	AA	BB	BB	AB	AB	BB
3	8534531	BB	AB	BB	BB	AB	BB	BB	BB	BB	BB	BB	BB	AB	BB	AB	BB	AB	BB	BB	BB	AB	BB	BB	BB	BB	AB	AB	BB	BB	BB	BB	BB	AB	BB	BB	BB	BB	BB	BB	BB	BB	BB	BB	AA	AA	AB	AB	AA
3	8560755	BB	AB	BB	BB	AB	BB	BB	BB	BB	BB	BB	BB	AB	BB	AB	BB	AB	BB	BB	BB	AB	BB	BB	BB	BB	AB	AB	BB	BB	BB	BB	BB	AB	BB	BB	BB	BB	BB	BB	BB	BB	BB	BB	AA	AA	AB	AB	AA
3	8560917	AA	AB	AA	AA	AB	AA	AA	AA	AA	AA	AA	AA	AB	AA	AB	AA	AB	AA	AA	AA	AB	AA	AA	AA	AA	AB	AB	AA	AA	AA	AA	AA	AB	AA	AA	AA	AA	AA	AA	AA	AA	AA	AA	BB	BB	AB	AB	BB
3	8585080	AA	AB	AA	AA	AB	AA	AA	AA	AA	AA	AA	AA	AB	AA	AB	AA	AB	AA	AA	AA	AB	AA	AA	AA	AA	AB	AB	AA	AA	AA	AA	AA	AB	AA	AA	AA	AA	AA	AA	AA	AA	AA	AA	BB	BB	AB	AB	BB
3	8613819	BB	AB	BB	BB	AB	BB	BB	BB	BB	BB	BB	BB	AB	BB	AB	BB	AB	BB	BB	BB	AB	BB	BB	BB	BB	AB	AB	BB	BB	BB	BB	BB	AB	BB	BB	BB	BB	BB	BB	BB	BB	BB	BB	AA	AA	AB	AB	AA
3	8653220	AA	BB	AB	AB	BB	AA	AA	AA	AA	AA	AA	AB	BB	AA	AB	AA	BB	AA	AA	AA	BB	AA	AA	AA	AA	BB	AB	AA	AB	AA	AB	AA	BB	AA	AA	AA	AA	AA	AA	AA	AA	AA	AA	BB	BB	AB	AB	BB
3	8663064	BB	AA	AB	AB	AA	BB	BB	BB	BB	BB	BB	AB	AA	BB	AB	BB	AA	BB	BB	BB	AA	BB	BB	BB	BB	AA	AB	BB	AB	BB	AB	BB	AA	BB	BB	BB	BB	BB	BB	BB	BB	BB	BB	AB	BB	BB	AB	BB
3	8670592	BB	AB	BB	BB	AB	BB	BB	BB	BB	BB	BB	BB	AB	BB	AB	BB	AB	BB	BB	BB	AB	BB	BB	BB	BB	AB	AB	BB	BB	BB	AB	BB	AB	BB	BB	BB	BB	BB	BB	BB	BB	BB	BB	AB	BB	BB	AB	BB
3	8686024	AB	AB	BB	AB	AB	BB	AB	BB	BB	BB	AB	AB	AB	AA	AB	AB	AB	BB	AB	BB	AB	BB	BB	BB	BB	AB	AB	BB	BB	BB	AB	BB	AB	BB	BB	BB	AB	BB	BB	BB	BB	BB	AB	AA	AA	AB	AB	AA
3	8781448	AB	AB	AA	AB	AB	AB	AB	AB	AA	AA	AB	AB	AB	BB	AB	AB	AA	AA	AB	AB	AB	AA	AB	AB	AB	AB	AA	AA	AB	AA	AB	AB	AB	AA	AB	AA	AB	AA	AA	AA	AA	AA	AB	AA	AA	AA	AB	AA
3	8787959	BB	AB	BB	BB	NC	AB	BB	AB	BB	BB	BB	BB	AB	BB	AB	BB	AB	BB	BB	AB	AB	BB	AB	AB	AB	AB	AB	BB	AB	BB	BB	AB	AB	BB	AB	BB	BB	BB	BB	BB	BB	BB	BB	AA	AA	NC	AB	AA
3	8818908	BB	AA	AB	AB	NC	AB	BB	AB	BB	BB	BB	AB	BB	BB	AB	BB	AA	BB	BB	AB	AA	BB	AB	AB	AB	AA	AB	BB	AA	BB	BB	AB	NC	BB	AB	BB	BB	BB	BB	BB	BB	BB	BB	AB	BB	BB	BB	BB
3	8827121	AA	AA	AB	AA	AA	AB	AA	AB	AB	AB	AA	AA	AA	AA	AA	AB	AA	AA	AA	AB	AA	AB	AB	AB	AA	AA	AB	AB	AA	AB	AA	AA	AA	AB	AA	AB	AA	AA	AB	BB	BB	AB	AA	AA	AA	AB	AA	AA
3	8876215	AA	AA	AA	AA	AA	AA	AA	AA	AA	AA	AA	AA	AA	AA	AA	AA	AA	AA	AA	AA	AA	AA	AA	AA	AA	AA	AA	AA	AA	AA	AA	AA	AA	AA	AA	AA	AA	AA	AA	AA	AA	AA	AA	AA	AA	AA	AA	AA
3	8960136	AA	AA	AA	AA	AA	AA	AA	AA	AA	AA	AA	AA	AA	AA	AA	AA	AA	AA	AA	AA	AA	AA	AA	AA	AA	AA	AA	AA	AA	AA	AA	AA	AA	AA	AA	AA	AA	AA	AA	AA	AA	AA	AA	AA	AA	AA	AA	AA
3	9120595	AB	AA	AA	AA	AA	AB	AB	AB	AB	AA	AA	AA	AA	AA	AB	AA	AB	AB	AB	AB	AA	AA	AB	AB	BB	AA	AA	AB	AB	AB	AB	AB	AA	AA	BB	AB	AB	AA	AA	AA	AA	AA	AA	AA	AA	AA	AA	AA
3	9163654	AA	AA	AA	AA	NC	AA	AA	AA	AA	AA	AA	NC	AA	NC	AA	AA	AA	AA	AA	AA	AA	AA	AA	AA	AA	AA	AA	AA	AA	AA	AA	AA	AA	AA	AA	AA	AA	AA	AA	AA	AA	AA	AA	AA	NC	AA	AA	NC
3	9168917	BB	BB	AB	BB	AB	BB	BB	BB	BB	BB	BB	AB	BB	BB	BB	BB	BB	BB	BB	BB	BB	BB	BB	BB	BB	BB	BB	BB	AB	BB	BB	BB	BB	BB	BB	BB	BB	BB	BB	BB	BB	BB	BB	AB	AA	AB	AB	AA
3	9213436	BB	BB	BB	BB	BB	BB	BB	BB	BB	BB	BB	BB	BB	BB	BB	BB	BB	BB	BB	BB	BB	BB	BB	BB	BB	BB	BB	BB	BB	BB	BB	BB	BB	BB	BB	BB	BB	BB	BB	BB	BB	BB	BB	BB	BB	BB	BB	BB
3	9218016	BB	AB	AB	AB	BB	AB	BB	AB	AB	AA	BB	BB	BB	BB	BB	AB	BB	AB	BB	AB	AB	AA	AB	AB	BB	AB	AB	AB	BB	AB	BB	AB	BB	AA	BB	AB	BB	AB	AA	BB	AA	AB	AB	BB	BB	AB	AB	BB
3	9311802	BB	BB	BB	BB	BB	BB	BB	BB	BB	BB	BB	BB	BB	BB	BB	BB	BB	BB	BB	BB	BB	BB	BB	BB	BB	BB	BB	BB	BB	BB	BB	BB	BB	BB	BB	BB	BB	BB	BB	AA	BB	BB	BB	BB	BB	BB	BB	BB
3	9313244	AB	BB	BB	BB	BB	AB	AB	AB	AB	BB	BB	BB	BB	BB	AB	BB	AB	AB	AB	AB	BB	BB	AB	AB	AA	BB	BB	AB	AB	AB	AB	AB	BB	BB	AA	AB	AB	BB	BB	BB	BB	BB	BB	BB	BB	BB	BB	BB
3	9340434	AA	AA	AA	AA	AA	AA	AA	AA	AA	AA	AA	AA	AA	AA	AA	AA	AA	AA	AA	AA	AA	AA	AA	AA	AA	AA	AA	AA	AA	AA	AA	AA	AA	AA	AA	AA	AA	AA	AA	AA	AA	AA	AA	AA	AA	AA	AA	AA
3	9412258	AA	AA	AA	AA	AA	AA	AA	AA	AA	AA	AA	AA	AA	AA	AA	AA	AA	AA	AA	AA	AA	AA	AA	AA	AA	AA	AA	AA	AA	AA	AA	AA	AA	AA	AA	AA	AA	AA	AA	AA	AA	AA	AA	AA	AA	AA	AA	AA
3	9412542	AA	BB	BB	AA	AB	AB	AA	AB	AB	BB	AA	AB	BB	AA	AA	AB	AB	AB	AA	AB	AB	BB	AB	AB	AA	BB	BB	AB	AB	AB	AA	AB	BB	BB	AA	AB	AA	AB	BB	BB	BB	AB	AB	AB	AA	AB	AB	AA
3	9414759	AA	AA	AA	AA	AA	AA	AA	AA	AA	AA	AA	AA	AA	AA	AA	AA	AA	AA	AA	AA	AA	AA	AA	AA	AA	AA	AA	AA	AA	AA	AA	AA	AA	BB	AA	AA	AA	AA	AA	AB	AA	AA	AA	AA	AA	AA	AA	AA
3	9422531	BB	BB	BB	BB	BB	BB	BB	BB	BB	BB	BB	BB	BB	BB	BB	BB	BB	BB	BB	BB	BB	BB	BB	BB	BB	BB	BB	BB	BB	BB	BB	BB	BB	BB	BB	BB	BB	BB	BB	BB	BB	BB	BB	BB	BB	BB	BB	BB
3	9430388	AA	AB	AA	AA	AB	AA	AA	AA	AA	AA	AA	AA	BB	AA	AA	AA	AB	AA	AA	AA	AB	AA	AA	AA	AA	AB	AB	AA	AA	AA	AA	AA	BB	AB	AA	AA	AA	AA	AA	AB	AA	AA	AA	AB	AA	AA	AA	AA
3	9442034	AA	AB	BB	AA	AB	AB	AA	AB	AB	BB	AA	AB	AA	AA	AA	AB	AA	AB	AA	AB	AA	BB	AB	AB	AA	AB	AB	AB	AB	AB	AA	AB	AA	BB	AA	AB	AA	AB	BB	BB	BB	AB	AB	AB	AA	AB	AB	AA
3	9523559	AB	AA	AA	AA	AA	AB	AB	AB	AB	AA	AA	AA	AA	AA	AB	AA	AB	AB	AB	AB	AA	AA	AB	AB	BB	AA	AA	AB	AB	AB	AB	AB	AA	AA	AB	AB	AB	AA	AA	AA	AA	AA	AA	AA	AA	AA	AA	AA
3	9524678	AA	AA	BB	AA	BB	AA	AA	AA	AA	AA	AA	BB	AA	AA	AA	AA	AA	AA	AA	AA	AA	AA	AA	AA	AA	AA	AA	AA	BB	AA	AA	NC	AA	AA	AA	AA	AA	AA	AA	AA	AA	AA	AA	AA	AA	AA	AA	AA
3	9541810	BB	BB	AB	BB	AB	BB	BB	BB	BB	BB	BB	AB	BB	BB	BB	BB	BB	BB	BB	BB	BB	BB	BB	BB	BB	BB	BB	BB	AB	BB	BB	BB	BB	BB	BB	BB	BB	BB	BB	BB	BB	BB	BB	BB	BB	BB	BB	BB
3	9561036	BB	BB	AB	BB	AA	BB	BB	BB	BB	BB	BB	AB	BB	BB	BB	BB	BB	BB	BB	BB	BB	BB	BB	BB	BB	BB	BB	BB	AB	BB	BB	BB	BB	AB	BB	BB	BB	BB	BB	BB	BB	BB	BB	BB	BB	BB	BB	BB
3	9595873	AA	AA	AA	AA	NC	AA	AA	AA	AA	AA	AA	AA	AA	AA	AA	AA	AA	AA	AA	AA	AA	AA	AA	AA	AA	AA	AA	AA	AA	AA	AA	AA	NC	AA	AA	AA	AA	AA	AA	AA	AA	AA	AA	AA	AA	AA	AA	AA
3	9595874	BB	BB	AB	BB	AA	BB	BB	BB	BB	BB	BB	AB	BB	BB	BB	BB	BB	BB	BB	BB	BB	BB	BB	BB	BB	BB	BB	BB	AB	BB	BB	BB	BB	AB	BB	BB	BB	BB	BB	BB	BB	BB	BB	BB	BB	BB	BB	BB
3	9609135	BB	BB	AB	BB	AA	BB	BB	BB	BB	BB	AB	AB	BB	BB	BB	BB	BB	BB	BB	BB	BB	BB	BB	BB	BB	BB	BB	BB	AB	BB	BB	BB	BB	AB	BB	BB	BB	AB	BB	BB	BB	AB	BB	BB	BB	BB	BB	BB
3	9611495	BB	BB	AB	BB	AB	BB	BB	BB	BB	BB	BB	AB	BB	BB	BB	BB	BB	BB	BB	BB	BB	BB	BB	BB	BB	BB	BB	BB	AB	BB	BB	BB	BB	BB	BB	BB	BB	BB	BB	BB	BB	BB	BB	BB	BB	BB	BB	BB
3	9612918	BB	BB	BB	BB	BB	BB	BB	BB	BB	BB	BB	BB	BB	BB	BB	BB	BB	BB	BB	BB	BB	BB	BB	BB	BB	BB	BB	BB	BB	BB	BB	BB	BB	BB	BB	BB	BB	BB	BB	BB	BB	BB	BB	BB	BB	BB	BB	BB
3	9699399	BB	BB	BB	AB	AB	BB	BB	BB	BB	BB	BB	BB	BB	BB	BB	BB	AB	BB	BB	BB	AB	BB	BB	BB	BB	BB	AB	BB	BB	BB	BB	BB	BB	AB	BB	BB	BB	BB	BB	BB	BB	BB	BB	BB	BB	BB	BB	BB
3	9704632	AB	AA	BB	AB	BB	BB	AB	BB	BB	BB	AA	AB	AA	AA	AB	AB	BB	BB	AB	BB	AB	BB	BB	BB	BB	AA	BB	BB	BB	BB	AB	BB	AA	AB	BB	BB	AB	AB	BB	BB	BB	AB	AB	AB	AA	AB	AB	AA
3	9706422	AA	AA	AB	AA	AA	AB	AA	AB	AB	BB	AA	AA	AA	AA	AA	AB	AA	AB	AA	AB	AA	BB	AB	AB	AA	AA	AB	AB	AA	AB	AA	AB	AA	AA	AB	AB	AA	AB	BB	BB	BB	AB	AB	AB	AA	AB	AB	AA
3	9989675	AA	AA	AA	AB	AA	AA	AA	AA	AA	AA	AA	AA	AB	AA	AA	AA	AA	AA	AA	AA	AB	AA	AA	AA	AA	AA	AA	AA	AA	AA	AA	AA	AB	AA	AA	AA	AA	AA	AA	AA	AA	AA	AA	AA	AA	AA	AA	AA
3	9992068	AB	BB	AB	AB	BB	AA	AB	AA	AA	AA	BB	BB	AB	BB	AB	AB	AB	AA	AB	AA	AB	AA	AA	AA	AA	BB	AB	AA	AB	AA	AB	AA	AB	AB	AB	AA	AB	AB	AA	AA	AA	AB	AB	AB	BB	AB	AB	BB
3	10007428	AA	AA	AA	AA	AA	AA	AA	AA	AA	AA	AA	AA	AA	AA	AA	AA	AA	AA	AA	AA	AA	AA	AA	AA	AA	AA	AA	AA	AA	AA	AA	AA	AA	AA	AA	AA	AA	AA	AA	AA	AA	AA	AA	AA	AA	AA	AA	AA
3	10009802	BB	BB	BB	BB	BB	AB	BB	AB	BB	BB	BB	BB	BB	BB	BB	BB	AB	BB	AB	AB	BB	BB	AB	AB	AA	BB	BB	BB	AB	BB	BB	AB	BB	BB	AB	BB	BB	BB	BB	AA	BB	BB	BB	BB	BB	BB	BB	BB
3	10012810	BB	NC	AA	AA	NC	AA	BB	AA	AB	AA	NC	NC	AA	NC	BB	AA	AA	AB	AA	AA	AA	AA	AA	AA	AA	NC	AA	AB	AA	AB	BB	AA	AA	AA	AA	AB	BB	AA	AA	AA	AA	AA	AA	AA	NC	AA	AA	NC
3	10044379	AA	AA	AB	AA	AA	AB	AA	AB	NC	BB	AA	AA	AA	AA	AA	AB	AA	NC	AA	AB	AA	BB	AB	AB	AA	AA	AB	AB	AA	AB	AA	AB	AA	AA	AA	NC	AA	AB	BB	AA	BB	AB	AB	AA	AA	AB	AB	AA
3	10044942	AB	BB	AB	BB	BB	AA	AB	AA	AA	AA	BB	BB	AB	BB	AB	AB	AB	AA	AB	AA	AB	AA	AA	AA	AA	BB	AB	AA	AB	AA	AB	AA	AB	AB	AB	AA	AB	AB	AA	AA	AA	AB	AB	AB	BB	AB	AB	BB
3	10253884	BB	BB	BB	NC	BB	BB	BB	BB	BB	BB	BB	NC	BB	NC	BB	BB	BB	BB	BB	BB	BB	BB	BB	BB	BB	BB	BB	BB	BB	BB	BB	BB	BB	BB	BB	BB	BB	BB	BB	BB	BB	BB	BB	BB	BB	BB	BB	BB
3	10706070	BB	BB	BB	BB	BB	BB	BB	BB	BB	BB	BB	BB	BB	BB	BB	BB	BB	BB	BB	BB	BB	BB	BB	BB	BB	BB	BB	BB	BB	BB	BB	BB	BB	BB	BB	BB	BB	BB	BB	AA	BB	BB	BB	BB	BB	BB	BB	BB
3	10713706	BB	BB	AB	AB	AB	BB	BB	BB	BB	BB	BB	AB	AB	BB	BB	BB	BB	BB	BB	BB	AB	BB	BB	BB	BB	BB	BB	BB	AB	BB	BB	BB	AB	BB	BB	BB	BB	BB	BB	BB	BB	BB	BB	BB	BB	BB	BB	BB
3	10715509	BB	BB	AB	AB	NC	BB	BB	BB	BB	BB	BB	AB	BB	BB	BB	BB	BB	BB	BB	BB	AB	BB	BB	BB	BB	BB	BB	BB	AB	BB	BB	BB	BB	BB	BB	BB	BB	BB	BB	BB	BB	BB	BB	BB	BB	BB	BB	BB
3	10781460	BB	BB	BB	BB	BB	BB	BB	BB	BB	BB	BB	BB	BB	BB	BB	BB	BB	BB	BB	BB	BB	BB	BB	BB	BB	BB	BB	BB	BB	BB	BB	BB	BB	BB	BB	BB	BB	BB	BB	BB	BB	BB	BB	BB	BB	BB	BB	BB
3	10781461	AB	AA	AB	AB	AA	BB	AB	BB	BB	BB	AA	AA	AB	AA	AB	AB	AB	BB	AB	BB	AB	BB	BB	BB	BB	AA	AB	BB	AB	BB	AB	BB	AB	AA	BB	BB	AB	AB	BB	BB	BB	AB	AB	AB	BB	BB	AB	BB
3	10784037	AA	AA	AB	AA	AB	AA	AA	AA	AA	AA	AA	AB	AA	AA	AA	AA	AA	AA	AA	AA	AA	AA	AA	AA	AA	AA	AA	AA	AB	AA	AA	AA	NC	AB	AA	AA	AA	AA	AA	AA	AA	AA	AA	AB	AA	AA	AA	AA
3	10826181	AA	AA	AB	AB	AB	AA	AA	AA	AA	AA	AA	AB	AB	AA	AA	AA	AA	AA	AA	AA	AB	AA	AA	AA	AA	AA	AA	AA	AB	AA	AA	AA	AB	AA	AA	AA	AA	AA	AA	AA	AA	AA	AA	AA	AA	AA	AA	AA
3	10844728	AA	AA	AB	AB	AB	AB	AA	AB	AA	AA	AA	AB	AB	AA	AA	AA	AB	AA	AB	AB	AB	AA	AB	AB	BB	AA	AA	AA	BB	AA	AA	AB	AB	AA	AB	AA	AA	AA	AA	AA	AA	AA	AA	AA	AA	AA	AA	AA
3	10861993	BB	BB	AB	BB	BB	AB	BB	AB	AB	AA	BB	BB	BB	BB	BB	AB	BB	AB	BB	AB	BB	AA	AB	AB	BB	BB	AB	AB	BB	AB	BB	AB	BB	AB	BB	AB	BB	AB	AA	BB	AA	AB	AB	AB	BB	AB	AB	BB
3	10867226	AA	AA	AA	AA	AA	AA	AA	AA	AA	AA	AA	AA	AA	AA	AA	AA	AA	AA	AA	AA	AA	AA	AA	AA	AA	AA	AA	AA	AA	AA	AA	AA	AA	AA	AA	AA	AA	AA	AA	AA	AA	AA	AA	AA	AA	AA	AA	AA
3	10903864	AB	AA	BB	AA	AB	BB	AB	BB	BB	BB	AA	AB	AA	AA	AB	AB	AB	BB	AB	BB	AA	BB	BB	BB	BB	AA	AB	BB	BB	BB	AB	BB	AA	AB	AB	BB	AB	AB	BB	AA	BB	AB	AB	AB	AA	AB	AB	AA
3	10922298	AB	BB	BB	BB	BB	BB	AB	BB	AB	BB	BB	BB	BB	BB	AB	BB	BB	AB	BB	BB	BB	BB	BB	BB	BB	BB	BB	AB	BB	AB	AB	BB	BB	BB	BB	AB	AB	BB	BB	BB	BB	BB	BB	BB	BB	BB	BB	BB
3	10923290	BB	AA	BB	AB	BB	BB	BB	BB	BB	BB	AB	BB	AB	BB	BB	BB	AB	BB	BB	BB	AA	BB	BB	BB	BB	AA	AB	BB	BB	BB	BB	BB	AB	AB	BB	BB	BB	AB	BB	BB	BB	AB	BB	BB	AA	BB	BB	AA
3	10926634	AB	AA	NC	AA	AB	BB	AB	BB	BB	BB	AA	AB	AB	AA	AB	AB	AB	BB	AB	BB	NC	BB	BB	BB	BB	AA	AB	BB	BB	BB	AB	BB	AB	AB	AB	BB	AB	AB	BB	BB	BB	AB	AB	AB	AA	AB	AB	AA
3	10932464	AA	AA	AB	AA	AA	AB	AA	AB	AB	BB	AA	AA	AA	AA	AA	AB	AA	AB	AA	AB	AA	BB	AB	AB	AA	AA	AB	AB	AA	AB	AA	AB	AA	AB	AA	AB	AA	AB	BB	BB	BB	AB	AB	AB	AA	AB	AB	AA
3	10961604	AB	BB	NC	AB	AA	AA	AB	AA	AB	AA	AB	AA	AB	AA	AB	AA	AB	AB	AA	AA	BB	AA	AA	AA	AA	BB	AB	AB	AA	AB	AB	AA	AB	AB	AA	AB	AB	AB	AA	AA	AA	AB	AA	AB	BB	AB	AA	BB
3	10962318	BB	BB	AB	BB	AB	AB	BB	AB	BB	BB	BB	AB	BB	BB	BB	BB	AB	BB	AB	AB	BB	BB	AB	AB	AA	BB	BB	BB	AA	BB	BB	AB	BB	BB	AB	BB	BB	BB	BB	BB	BB	BB	BB	BB	BB	BB	BB	BB
3	10998147	AA	AA	NC	AA	AB	AB	AA	AB	AB	BB	AA	AB	AA	AA	AA	AB	AA	AB	AA	AB	AA	BB	AB	AB	AA	AA	AB	AB	AB	AB	AA	AB	AA	AB	AA	AB	AA	AB	BB	AA	BB	AB	AB	AB	AA	AB	AB	AA
3	10999911	AA	AA	BB	AA	AB	AB	AA	AB	AB	BB	AA	AB	AA	AA	AA	AB	AA	AB	AA	AB	AA	BB	AB	AB	AA	AA	AB	AB	AB	AB	AA	AB	AA	AB	AA	AB	AA	AB	BB	AA	BB	AB	AB	AB	AA	AB	AB	AA
3	11116714	BB	BB	BB	BB	BB	BB	BB	BB	BB	BB	BB	BB	BB	BB	BB	BB	BB	BB	BB	BB	BB	BB	BB	BB	BB	BB	BB	BB	BB	BB	BB	BB	BB	BB	BB	BB	BB	BB	BB	BB	BB	BB	BB	BB	BB	BB	BB	BB
3	11119632	AA	AA	AA	AA	AA	AA	AA	AA	AA	AA	AA	AA	AA	AA	AA	AA	AA	AA	AA	AA	AA	AA	AA	AA	AA	AA	AA	AA	AA	AA	AA	AA	AA	AA	AA	AA	AA	AA	AA	AA	AA	AA	AA	AA	AA	AA	AA	AA
3	11140085	BB	BB	AA	BB	AB	AB	BB	AB	AB	AA	BB	AB	BB	BB	BB	AB	BB	AB	BB	AB	BB	AA	AB	AB	BB	BB	AB	AB	AB	AB	BB	AB	BB	BB	BB	AB	BB	AB	AA	BB	AA	AB	AB	BB	BB	AB	AB	BB
3	11151860	AA	AA	AA	AA	AA	AA	AA	AA	AA	AA	AA	AA	AA	AA	AA	AA	AA	AA	AA	AA	AA	AA	AA	AA	AA	AA	AA	AA	AA	AA	AA	AA	AA	AA	AA	AA	AA	AA	AA	BB	AA	AA	AA	AA	AA	AA	AA	AA
3	11159524	BB	AA	AA	AB	AA	AA	BB	AA	AB	AA	AB	AB	AB	BB	BB	AB	AA	AB	AB	AA	AA	AA	AA	AA	AA	AA	AA	AB	AA	AB	BB	AA	AB	AB	AA	AB	BB	AA	AA	BB	AA	AA	AB	AB	AA	AA	AA	AA
3	11175713	AA	AA	AA	AA	AA	AA	AA	AA	AA	AA	AA	AA	AA	AA	AA	AA	AA	AA	AA	AA	AA	AA	AA	AA	AA	AA	AA	AA	AA	AA	AA	AA	AA	AA	AA	AA	AA	AA	AA	AA	AA	AA	AA	AA	AA	AA	AA	AA
3	11182998	AB	AA	BB	BB	BB	BB	AB	BB	AB	BB	BB	BB	AB	BB	AB	BB	BB	AB	BB	BB	AB	BB	BB	BB	BB	AA	BB	AB	BB	AB	AB	BB	AB	AB	BB	AB	AB	BB	BB	AA	BB	BB	BB	BB	BB	BB	AB	BB
3	11197334	AB	AA	AA	AA	AA	AA	AB	AA	AB	AA	AA	AA	AA	AA	AB	AA	AA	AB	AA	AA	AA	AA	AA	AA	AA	AA	AA	AB	AA	AB	AB	AA	AA	AA	AA	AB	AB	AA	AA	AA	AA	AA	AA	AA	AA	AA	AA	AA
3	11238850	BB	BB	BB	BB	BB	AB	BB	AB	BB	BB	BB	BB	BB	BB	BB	BB	AB	BB	AB	AB	BB	BB	AB	AB	AA	BB	BB	BB	AB	BB	BB	AB	BB	BB	AB	BB	BB	BB	BB	BB	BB	BB	BB	BB	BB	BB	BB	BB
3	11292294	AA	AA	AB	AA	AA	AB	AA	AB	AB	BB	AA	AA	AA	AA	AA	AB	AA	AB	AA	AB	AA	BB	AB	AB	AA	AA	AB	AB	AA	AB	AA	AB	AA	AA	AA	AB	AA	AB	BB	AA	BB	AB	AB	AA	AA	AB	AB	AA
3	11295332	BB	BB	AB	AB	AB	AA	BB	AA	AB	AA	AB	BB	AB	BB	BB	AB	AA	AB	AB	AA	AB	AA	AA	AA	AA	BB	AA	AB	AB	AB	BB	AA	AB	BB	AA	AB	BB	AA	AA	AB	AA	AA	AB	AB	AA	AA	AB	AA
3	11296490	BB	BB	BB	BB	BB	BB	BB	BB	BB	BB	BB	BB	BB	BB	BB	BB	BB	BB	BB	BB	BB	BB	BB	BB	BB	BB	BB	BB	BB	BB	BB	BB	BB	BB	BB	BB	BB	BB	BB	BB	BB	BB	BB	BB	BB	BB	BB	BB
3	11310454	AA	AA	AA	AA	AA	AA	AA	AA	AA	AA	AA	AA	AA	AA	AA	AA	AA	AA	AA	AA	AA	AA	AA	AA	AA	AA	AA	AA	AA	AA	AA	AA	AA	AA	AA	AA	AA	AA	AA	AA	AA	AA	AA	AA	AA	AA	AA	AA
3	11350309	BB	BB	BB	BB	BB	BB	BB	BB	BB	BB	BB	BB	BB	BB	BB	BB	BB	BB	BB	BB	BB	BB	BB	BB	BB	BB	BB	BB	BB	BB	BB	BB	BB	BB	BB	BB	BB	BB	BB	BB	BB	BB	BB	BB	BB	BB	BB	BB
3	11382276	AB	BB	BB	AB	AB	AB	AB	NC	BB	BB	NC	AB	NC	AA	BB	AB	BB	BB	AA	AB	BB	BB	BB	BB	AA	BB	BB	BB	BB	BB	BB	NC	BB	NC	NC	BB	AB	BB	BB	BB	BB	BB	AB	BB	BB	BB	AB	BB
3	11666874	BB	BB	BB	AB	BB	BB	BB	BB	BB	BB	BB	BB	BB	BB	BB	BB	BB	BB	BB	BB	AB	BB	BB	BB	BB	BB	BB	BB	BB	BB	BB	BB	BB	BB	BB	BB	BB	BB	BB	AB	BB	BB	BB	BB	BB	BB	BB	BB
3	11672220	BB	BB	AB	BB	AA	AB	BB	AB	BB	BB	BB	AB	BB	BB	AB	BB	BB	BB	AB	AB	BB	BB	BB	BB	AA	BB	BB	BB	AB	BB	AB	AB	BB	BB	AB	BB	BB	BB	BB	BB	BB	BB	BB	BB	BB	BB	BB	BB
3	11687812	AA	AA	AA	AA	AA	AA	AA	AA	AA	AA	AB	AA	AA	AA	AA	AA	AB	AB	AA	AA	AA	AA	AB	AB	AA	AA	AA	AA	AB	AA	AA	AA	AA	AA	AA	AA	AA	AB	AA	AA	AA	AB	AA	AB	AA	AA	AA	AA
3	11702596	AB	BB	BB	AB	BB	BB	AB	BB	AB	BB	BB	BB	BB	BB	AB	BB	BB	AB	BB	BB	AB	BB	BB	BB	BB	BB	BB	AB	BB	NC	AB	BB	BB	BB	BB	AB	NC	BB	BB	AB	BB	BB	BB	BB	BB	BB	BB	BB
3	11703031	AA	AA	AB	AA	AB	AA	AA	AA	AA	AA	AA	AB	AA	AA	AB	AA	AA	AA	AA	AA	AA	AA	AA	AA	AA	AA	AA	AA	AB	AA	AB	AA	AA	AA	AA	AA	AA	AA	AA	AA	AA	AA	AA	AA	AA	AA	AA	AA
3	11739288	BB	BB	BB	BB	BB	BB	BB	BB	BB	BB	BB	AB	BB	BB	BB	BB	BB	BB	BB	BB	BB	BB	BB	BB	BB	BB	BB	BB	AB	BB	BB	BB	BB	BB	BB	BB	BB	BB	BB	BB	BB	BB	BB	BB	AB	BB	BB	BB
3	11779551	AA	NC	AA	AA	AA	AA	AA	AA	AA	AA	AA	AA	AB	AA	AA	AA	AA	AA	AA	AA	AA	AA	AA	AA	AA	NC	AA	AA	AA	AA	AA	AA	NC	NC	AA	AA	AA	AA	AA	AA	AA	AA	AA	AA	AA	AA	AA	AA
3	11820026	AB	BB	BB	AB	BB	BB	AB	BB	BB	BB	AB	AB	BB	AB	BB	AB	BB	BB	AB	BB	BB	BB	BB	BB	BB	BB	BB	BB	BB	BB	BB	BB	BB	BB	BB	BB	AB	BB	BB	BB	BB	BB	AB	BB	BB	BB	AB	BB
3	12208763	AA	AA	AA	AA	AA	AA	AA	AA	AA	AA	AA	AA	AA	AA	AA	AA	AA	AA	AA	AA	AA	AA	AA	AA	AA	AA	AA	AA	AA	AA	AA	AA	AA	AA	AA	AA	AA	AA	AA	AA	AA	AA	AA	AA	AA	AA	AA	AA
3	12210445	AA	AA	AA	AA	AA	AA	AA	AA	AA	AA	AA	AA	AA	AA	AA	AA	AA	NC	AA	AA	AA	AA	AA	AA	AA	AA	AA	AA	AA	AA	AA	AA	AA	AA	AA	AA	AA	AA	AA	AA	AA	AA	AA	AA	AA	AA	AA	NC
3	12211242	AA	AA	AA	AA	AA	AA	AA	AA	AA	AA	AA	AA	AA	AA	AA	AA	AA	AA	AA	AA	AA	AA	AA	AA	AA	AA	AA	AA	AA	AA	AA	AA	AA	AA	AA	AA	AA	AA	AA	AA	AA	AA	AA	AA	AA	AA	AA	AA
3	12256711	BB	NC	AB	BB	AB	BB	BB	BB	BB	AB	AB	AB	AB	BB	AB	BB	AB	AB	BB	BB	AB	AB	BB	BB	BB	NC	AB	BB	AB	BB	AB	NC	AB	AB	AB	BB	BB	AB	AB	BB	BB	AB	AB	AB	AB	AB	AB	BB
3	12259809	BB	BB	BB	BB	BB	BB	BB	BB	BB	BB	BB	BB	BB	BB	BB	BB	BB	BB	BB	BB	BB	BB	BB	BB	BB	BB	BB	BB	BB	BB	BB	BB	BB	BB	BB	BB	BB	BB	BB	BB	BB	BB	BB	BB	BB	BB	BB	BB
3	12261585	AB	BB	AB	AB	BB	AB	AB	AB	NC	AA	AB	NC	BB	AB	AB	AB	BB	AB	AB	AB	BB	NC	AB	AB	BB	BB	AB	AB	BB	AB	AB	AB	BB	BB	BB	AB	AB	AB	AB	AB	AB	AB	AB	AB	BB	AB	AB	BB
3	12292441	BB	BB	AB	BB	AB	BB	BB	BB	BB	BB	BB	AB	BB	BB	AB	BB	BB	BB	BB	BB	BB	BB	BB	BB	BB	BB	BB	BB	AB	BB	AB	BB	BB	BB	BB	BB	BB	BB	BB	BB	BB	BB	BB	BB	BB	BB	BB	BB
3	13092285	NC	AB	AB	AA	BB	AB	BB	AB	AB	AB	AB	BB	AB	AA	BB	NC	BB	BB	AB	AB	AA	AB	AB	AB	BB	AB	NC	AB	BB	AB	BB	BB	AB	BB	BB	AB	BB	BB	AB	AA	AA	AB	BB	AB	BB	AB	NC	BB
3	13237815	AA	AA	AA	AA	AA	AA	AA	AA	AA	AA	AA	AA	AA	AA	AA	AA	AA	AA	AA	AA	AA	AA	AA	AA	AA	AA	AA	AA	AA	AA	AA	AA	AA	AA	AA	AA	AA	AA	AA	AA	AA	AA	AA	AA	AA	AA	AA	AA
3	13237910	BB	BB	BB	BB	BB	BB	BB	BB	BB	BB	BB	BB	BB	BB	BB	BB	BB	BB	BB	BB	BB	BB	BB	BB	BB	BB	BB	BB	BB	BB	BB	BB	BB	BB	BB	BB	BB	BB	BB	BB	BB	BB	BB	BB	BB	BB	BB	BB
3	13431692	BB	BB	BB	BB	BB	BB	BB	BB	BB	BB	BB	BB	BB	BB	BB	BB	BB	BB	BB	BB	BB	BB	BB	BB	BB	BB	BB	BB	BB	BB	BB	BB	BB	BB	BB	BB	BB	BB	BB	BB	BB	BB	BB	BB	BB	BB	BB	BB
3	13521238	AA	AA	BB	AA	NC	AA	AA	AA	AA	AA	AA	AB	AA	AA	AB	AA	AA	AA	AA	AA	AA	AA	AA	AA	AA	AA	AA	AA	NC	AA	AB	AA	AA	AA	AA	AA	AA	AA	AA	AA	NC	AA	AA	AA	AA	AA	AA	AA
3	14151533	BB	BB	BB	BB	BB	BB	BB	BB	BB	BB	BB	BB	BB	BB	BB	BB	BB	BB	BB	BB	BB	BB	BB	BB	BB	BB	BB	BB	BB	BB	BB	BB	BB	BB	BB	BB	BB	BB	NC	BB	BB	BB	BB	BB	BB	BB	BB	BB
3	14243476	BB	BB	BB	BB	BB	BB	BB	BB	BB	BB	BB	BB	BB	BB	BB	BB	BB	BB	BB	BB	BB	BB	BB	BB	BB	BB	BB	BB	BB	BB	BB	BB	BB	BB	BB	BB	BB	BB	BB	BB	BB	BB	BB	BB	BB	BB	BB	BB
3	14336788	BB	BB	BB	BB	BB	BB	BB	BB	BB	BB	BB	BB	BB	BB	BB	BB	BB	BB	BB	BB	BB	BB	BB	BB	BB	BB	BB	BB	BB	BB	BB	BB	BB	BB	BB	BB	BB	BB	BB	BB	BB	BB	BB	BB	BB	BB	BB	BB
3	14558685	AA	AB	AB	AB	NC	AB	AB	AB	AB	AB	AA	AA	NC	AB	AA	AB	AA	AA	AA	AB	BB	AB	AB	AB	AA	AB	AB	AB	AA	AB	AA	NC	AB	NC	AB	AB	AA	AA	AB	BB	BB	AB	AA	AB	AA	AB	AA	AA
3	14573785	BB	AB	AB	AB	BB	AB	AB	AB	AB	AB	BB	BB	AB	AB	BB	AB	BB	BB	BB	AB	AA	AB	AB	AB	BB	AB	AB	AB	BB	AB	BB	BB	AB	BB	AB	AB	BB	BB	AB	AA	AA	AB	BB	AB	BB	AB	BB	BB
3	14579673	BB	BB	BB	BB	BB	BB	BB	BB	BB	BB	BB	BB	BB	BB	BB	BB	BB	BB	BB	BB	BB	BB	BB	BB	BB	BB	BB	BB	BB	BB	BB	BB	BB	BB	BB	BB	BB	BB	BB	BB	BB	BB	BB	BB	BB	BB	BB	BB
3	14639693	BB	BB	BB	BB	BB	BB	BB	BB	BB	BB	BB	BB	BB	BB	BB	BB	BB	BB	BB	BB	BB	BB	BB	BB	BB	BB	BB	BB	BB	BB	BB	BB	BB	BB	BB	BB	BB	BB	BB	BB	BB	BB	BB	BB	BB	BB	BB	BB
3	14695625	BB	BB	BB	BB	BB	BB	BB	BB	BB	BB	BB	BB	BB	BB	BB	BB	BB	BB	BB	BB	BB	BB	BB	BB	BB	BB	BB	BB	BB	BB	BB	BB	BB	BB	BB	BB	BB	BB	BB	BB	BB	BB	BB	BB	BB	BB	BB	BB
3	14705508	AA	AA	AA	AA	AA	AA	AA	AA	AA	AA	AA	AA	AA	AA	AA	AA	AA	AA	AA	AA	AA	AA	AA	AA	AA	AA	AA	AA	AA	AA	AA	AA	AA	AA	AA	AA	AA	AA	AA	AA	AA	AA	AA	AA	AA	AA	AA	AA
3	14805589	AA	AA	AA	AA	AA	AA	AA	AA	AA	AA	AA	AA	AA	AA	AA	AA	AA	AA	AA	AA	AA	AA	AA	AA	AA	AA	AA	AA	AA	AA	AA	AA	AA	AA	AA	AA	AA	AA	AA	AA	AA	AA	AA	AA	AA	AA	AA	AA
3	15086488	AA	AB	AB	AB	AB	BB	AB	BB	AB	AB	AB	AA	AB	AB	AA	AB	BB	AA	AB	BB	BB	AB	BB	BB	BB	AB	BB	AB	AB	AB	AA	AB	AB	AA	AB	AB	AA	AB	AB	BB	BB	BB	AA	BB	AB	NC	AA	AA
3	15121970	AA	AA	AA	AA	AA	AA	AA	AA	AA	AA	AA	AA	AA	AA	AA	AA	AA	AA	AA	AA	AA	AA	AA	AA	AA	AA	AA	AA	AA	AA	AA	AA	AA	AA	AA	AA	AA	AA	AA	AA	AA	AA	AA	AA	AA	AA	AA	AA
3	15425566	BB	BB	BB	BB	AB	AB	BB	AB	BB	BB	BB	BB	BB	BB	BB	BB	BB	BB	AB	BB	BB	BB	BB	BB	AA	BB	BB	BB	BB	BB	BB	AB	BB	BB	AB	BB	BB	BB	BB	BB	BB	BB	BB	BB	BB	BB	BB	BB
3	15707482	AA	AA	AA	AA	AA	AA	AA	AA	AA	AA	AA	AA	AA	AA	AA	AA	AA	AA	AA	AA	AA	AA	NC	BB	AA	AA	AA	AA	AA	AA	AA	AA	AA	AA	AA	AA	AA	AA	AA	AA	NC	NC	AA	AA	AA	AA	AA	AA
3	15869139	BB	BB	BB	BB	BB	BB	BB	BB	BB	BB	AB	BB	BB	BB	BB	BB	AB	BB	AB	BB	BB	BB	BB	BB	BB	BB	BB	BB	BB	BB	BB	BB	BB	BB	AB	BB	BB	AB	BB	AB	NC	AB	BB	BB	BB	BB	BB	BB
3	16054319	BB	BB	BB	BB	BB	BB	BB	BB	BB	BB	BB	BB	BB	BB	BB	BB	BB	BB	BB	BB	BB	BB	BB	BB	BB	BB	BB	BB	BB	BB	BB	BB	BB	BB	BB	BB	BB	BB	BB	BB	BB	BB	BB	BB	BB	BB	BB	BB
3	16133045	BB	BB	BB	BB	BB	BB	BB	BB	BB	BB	BB	BB	BB	BB	BB	BB	BB	BB	BB	BB	BB	BB	BB	BB	BB	BB	BB	BB	BB	BB	BB	BB	BB	BB	BB	BB	BB	BB	BB	BB	BB	BB	BB	NC	BB	BB	BB	BB
3	16164211	AA	AA	AA	AA	AA	AA	AA	AA	AA	AA	AA	AA	AA	AA	AA	AA	AA	AA	AA	AA	AA	AA	AA	AA	AA	AA	AA	AA	AA	AA	AA	AA	AA	AA	AA	AA	AA	AA	AA	AA	AA	AA	AA	AA	AA	AA	AA	AA
3	16229046	BB	BB	BB	BB	BB	BB	BB	BB	BB	BB	BB	BB	BB	BB	BB	BB	BB	BB	BB	BB	BB	BB	BB	BB	BB	BB	BB	BB	BB	BB	BB	BB	BB	BB	BB	BB	BB	BB	BB	BB	BB	BB	BB	BB	BB	BB	BB	BB
3	16341764	AA	AA	AA	AA	AA	AA	AA	AA	AA	AA	AA	AA	AA	AA	AA	AA	AA	AA	AA	AA	AA	AA	AA	AA	AA	AA	AA	AA	AA	AA	AA	AA	AA	AA	AB	AA	AA	AA	AA	AA	AA	AA	AA	AA	AA	AA	AA	AA
3	16341944	AA	AA	AA	AA	AA	AA	AA	AA	AA	AA	AA	AA	AA	AA	AA	AA	AA	AA	AA	AA	AA	AA	AA	AA	AA	AA	AA	AA	AA	AA	AA	AA	AA	AA	AA	AA	AA	AA	AA	AA	AA	AA	AA	AA	AA	AA	AA	AA
3	16344837	BB	AB	AB	AB	BB	AB	AB	AB	AB	AB	BB	BB	AB	AB	BB	AB	BB	BB	BB	AB	AA	AB	AB	AB	BB	AB	AB	AB	BB	AB	BB	BB	AB	BB	AB	AB	BB	BB	AB	AB	AA	AB	BB	AB	AB	AB	BB	AB
3	16378142	AA	AA	AB	AA	AB	AA	AA	AA	AA	AB	AB	AB	AB	AA	AB	AA	BB	AB	AA	AB	AA	AA	AB	AB	AA	AA	AB	AA	BB	AA	AB	AB	AB	AB	AB	AA	AA	AB	AA	AA	AA	AB	AB	AB	AB	AB	AB	AA
3	16381418	BB	BB	AB	BB	AB	BB	BB	BB	BB	AB	AB	AB	AB	BB	AB	BB	AA	AB	BB	AB	BB	BB	AB	AB	BB	BB	AB	BB	AA	BB	AB	AB	AB	AB	BB	BB	BB	AB	BB	BB	BB	AB	AB	AB	AB	AB	AB	BB
3	16420484	BB	BB	AB	BB	AB	BB	BB	BB	BB	BB	AB	AB	BB	BB	AB	BB	AB	BB	BB	BB	BB	BB	AB	AB	BB	BB	BB	BB	AA	BB	AB	BB	BB	BB	BB	BB	BB	BB	BB	BB	BB	AB	BB	AB	BB	BB	BB	BB
3	16431576	AA	AA	AB	AA	AB	AA	AA	AA	AA	AA	AB	AB	AA	AA	AB	AA	AB	AA	AA	AA	AA	AA	AB	AB	AA	AA	AA	AA	BB	AA	AB	AA	AA	AA	AA	AA	AA	AA	AA	AA	AA	AB	AA	AB	AA	AA	AA	AA
3	16432475	BB	BB	BB	BB	BB	BB	BB	BB	BB	BB	BB	BB	BB	BB	BB	BB	BB	BB	BB	BB	BB	BB	BB	BB	BB	BB	BB	BB	BB	BB	BB	BB	BB	BB	BB	BB	BB	BB	BB	BB	BB	BB	BB	BB	BB	BB	BB	BB
3	16437361	AA	AA	AB	AA	BB	AB	AA	AB	AA	AA	AB	AB	NC	AA	AB	AA	AB	AA	AB	AA	AA	AA	AB	AB	BB	AA	AA	AA	BB	AA	AB	AB	NC	AA	AB	AA	AA	AB	AA	AA	AA	AB	AA	AB	AA	AA	AA	AA
3	16569205	AA	AA	AB	AA	BB	AB	AA	AB	AA	AA	AB	AB	NC	AA	AB	AA	BB	AA	AB	AA	AA	AA	AB	AB	BB	AA	AB	AA	BB	AA	AB	NC	NC	AA	NC	AA	AA	BB	AA	AA	AA	AB	AA	NC	AB	AA	AA	AA
3	16593567	BB	BB	AB	BB	AA	AB	BB	AB	BB	BB	AB	AB	BB	BB	AB	BB	AB	BB	AB	BB	BB	BB	AB	AB	AA	BB	BB	BB	AA	BB	AB	AB	BB	BB	AB	BB	BB	AB	BB	BB	BB	AB	BB	AB	BB	BB	BB	BB
3	16596965	AB	BB	BB	AB	BB	BB	AB	BB	AB	BB	AB	AB	BB	AB	AB	AB	BB	AB	AB	BB	BB	AB	BB	BB	BB	BB	BB	AB	BB	AB	AB	BB	BB	BB	BB	AB	NC	BB	AB	BB	BB	BB	AB	BB	BB	BB	AB	AB
3	16640974	AA	AA	AA	AA	AA	AA	AA	AA	AA	AA	AA	AA	AA	AA	AA	AA	AA	AA	AA	AA	AA	AA	AA	AA	AA	AA	AA	AA	AA	AA	AA	AA	AA	AA	AA	AA	AA	AA	AA	AA	AA	AA	AA	AA	AA	AA	AA	AA
3	16660035	AA	AA	AA	AA	AA	AA	AA	AA	AA	AA	AA	AA	AA	AA	AA	AA	AA	AA	AA	AA	AA	AA	AA	AA	AA	AA	AA	AA	AA	AA	AA	AA	AA	AA	AA	AA	AA	AA	AA	AA	AA	AA	AA	AA	AA	AA	AA	AA
3	16717391	AA	BB	AB	AA	AA	AB	AB	AB	AB	AB	AA	AA	AB	AB	AA	AB	AA	AA	AA	AB	AB	AB	AB	AB	AA	BB	AB	AB	AA	AB	AA	AA	AB	BB	AA	AB	AA	AA	AB	BB	BB	AB	AA	AA	AA	AB	AA	AB
3	16721456	AA	BB	BB	AB	AB	AB	AB	AB	AB	BB	AA	AB	BB	AB	AB	AB	AA	AB	AA	BB	BB	AB	AB	AB	AA	BB	AB	AB	AB	AB	AB	AB	BB	BB	AA	AB	AA	AB	AB	BB	BB	AB	AB	AB	AB	BB	AB	AB
3	16757242	BB	BB	BB	BB	BB	BB	BB	BB	BB	BB	BB	BB	BB	BB	BB	BB	BB	BB	BB	BB	BB	BB	BB	BB	BB	BB	BB	BB	BB	BB	BB	BB	BB	BB	BB	BB	BB	BB	BB	BB	BB	BB	BB	BB	BB	BB	BB	BB
3	16863619	BB	AB	BB	AB	BB	BB	BB	BB	BB	BB	BB	BB	AB	AB	BB	BB	BB	BB	BB	BB	AA	BB	BB	BB	BB	AB	BB	BB	BB	BB	BB	BB	AB	BB	BB	BB	BB	BB	BB	BB	BB	BB	BB	BB	BB	BB	BB	BB
3	16939028	NC	AA	BB	AA	BB	BB	BB	BB	AB	BB	BB	BB	AB	AA	BB	NC	BB	BB	BB	BB	AA	NC	BB	BB	BB	AA	BB	NC	BB	AB	BB	BB	AB	NC	BB	AB	NC	BB	NC	NC	NC	BB	BB	NC	BB	BB	BB	BB
3	16945908	AA	AA	AA	AA	AA	AA	AA	AA	AA	AA	AA	AA	AA	AA	AA	AA	AA	AA	AA	AA	AA	AA	AA	AA	AA	AA	AA	AA	AA	AA	AA	AA	AA	AA	AA	AA	AA	AA	AA	AA	AA	AA	AA	AA	AA	AA	AA	AA
3	16946190	AA	AB	NC	AA	AB	AB	AB	AA	AA	NC	AA	AA	AA	AA	AA	AA	AA	AA	AB	AA	AA	AA	AA	AA	AB	AB	AA	AA	AA	AA	AA	AB	NC	BB	AB	AA	AA	AB	AA	AB	AA	AA	AA	AA	AB	AA	AA	AB
3	16951631	BB	AB	AB	BB	BB	BB	AB	AB	NC	AB	AB	BB	AB	BB	BB	BB	AB	AB	BB	AB	BB	BB	AB	AB	BB	AB	BB	BB	AA	BB	BB	AB	AB	NC	AB	BB	BB	AB	BB	AB	BB	AB	AB	BB	AB	AB	AB	AB
3	16980757	BB	AB	NC	BB	AB	AB	BB	BB	BB	BB	AB	BB	BB	BB	BB	BB	AA	BB	AB	BB	BB	BB	AB	AB	AB	AB	AB	BB	AB	BB	BB	AB	BB	AA	AA	BB	BB	AB	BB	AB	BB	AB	BB	BB	AA	BB	BB	BB
3	17134310	AA	BB	BB	BB	NC	BB	BB	BB	BB	BB	AA	AA	BB	BB	AA	BB	AA	AA	AA	BB	BB	BB	BB	BB	BB	BB	BB	BB	AA	BB	AA	NC	BB	NC	AA	BB	AA	AA	BB	BB	BB	BB	AA	BB	AA	BB	AA	BB
3	17166683	AA	AA	AB	AA	BB	AB	AA	AB	AA	AB	AA	AB	AB	AA	AB	AA	AA	AB	AB	AB	AA	AA	AA	AA	AB	AA	AA	AA	AB	AA	AB	BB	AB	AA	BB	AA	AA	BB	AA	AA	AA	AA	AB	AB	AA	AA	AB	AA
3	17213328	AA	BB	AA	AB	AA	AA	AB	AA	AA	AA	AA	AA	AB	AB	AA	AA	AA	AA	AA	AA	BB	AA	AA	AA	AA	BB	AA	AA	AA	AA	AA	AA	AB	NC	AA	AA	AA	AA	AA	BB	AA	AA	AA	AA	NC	AB	AA	AB
3	17215564	BB	AB	AB	BB	AB	BB	BB	BB	BB	BB	BB	AB	BB	BB	AB	BB	AB	BB	BB	BB	BB	BB	BB	BB	BB	AB	AB	BB	AB	BB	AB	BB	BB	AB	BB	BB	BB	BB	BB	AB	BB	BB	BB	BB	NC	BB	BB	BB
3	17217402	AA	BB	BB	AB	AB	AB	AB	AB	AB	AB	AA	AB	BB	AB	AB	AB	AB	AA	AA	AB	BB	AB	AB	AB	AB	BB	BB	AB	AB	AB	AB	AA	BB	BB	AA	AB	AA	AA	AB	BB	BB	AB	AA	AB	BB	BB	AA	AB
3	17270399	AA	AA	AA	AA	AA	AA	AA	AA	AA	AA	AB	AA	AA	AA	AA	AA	AB	AA	AA	AA	AA	AA	AB	AB	AA	AA	AA	AA	AB	AA	AA	NC	AA	AA	AA	AA	AA	AA	AA	AA	AA	AB	AA	AA	AA	AA	AA	AA
3	17273727	AA	BB	NC	AB	AA	AA	AB	AA	AA	AA	AA	AA	BB	AB	AA	AA	AA	AA	AA	AA	BB	AA	AA	AA	AA	BB	AA	AA	AA	AA	AA	AA	BB	BB	AA	AA	AA	AA	AA	BB	AA	AA	AA	NC	AB	AB	AA	AB
3	17274011	AA	AA	AA	AA	AA	AA	AA	AA	AA	AA	AA	AA	AA	AA	AA	AA	AA	AA	AA	AA	AA	AA	AA	AA	AA	AA	AA	AA	AA	AA	AA	AA	AA	AA	AA	AA	AA	AA	AA	AA	AA	AA	AA	AA	AA	AA	AA	AA
3	17300633	AA	AB	BB	AB	AB	AB	AB	AB	AB	AB	AA	AB	BB	AB	AB	AB	AB	AA	AA	AB	BB	AB	AB	AB	AB	AB	BB	AB	AB	AB	AB	AA	BB	AA	AA	AB	AA	AA	AB	AB	BB	AB	AA	AB	AB	BB	AA	AB
3	17488429	BB	AA	AB	AB	BB	AB	AB	AB	AB	AB	BB	BB	AA	AB	BB	AB	BB	BB	BB	NC	AA	NC	AB	AB	AB	AA	AA	AB	BB	AB	BB	NC	AA	AA	BB	AB	BB	BB	AB	AA	AA	AB	BB	AB	AA	AA	BB	AB
3	17511365	BB	BB	BB	BB	NC	BB	BB	BB	BB	BB	AB	BB	BB	BB	BB	BB	AA	BB	BB	BB	BB	BB	AB	AB	BB	BB	BB	BB	AB	BB	BB	NC	BB	BB	NC	BB	BB	NC	BB	BB	BB	AB	BB	BB	BB	BB	BB	BB
3	17520102	BB	BB	AB	BB	BB	BB	BB	BB	BB	BB	BB	AB	BB	BB	AB	BB	BB	BB	BB	BB	BB	BB	BB	BB	BB	BB	BB	BB	AB	BB	AB	BB	BB	BB	AB	BB	BB	BB	BB	BB	BB	BB	BB	BB	AB	BB	BB	BB
3	17800427	BB	AB	AB	BB	BB	BB	BB	BB	BB	BB	BB	AB	BB	BB	AB	BB	BB	BB	BB	BB	AB	BB	BB	BB	BB	AB	BB	BB	AB	BB	AB	BB	BB	AA	BB	BB	BB	BB	BB	AB	BB	BB	BB	BB	AB	BB	BB	BB
3	17820622	BB	AA	AA	AB	AA	AA	AB	AA	AB	AA	AB	AB	AA	AB	AB	AB	AA	AB	AB	AA	AA	AB	AA	AA	AA	AA	AA	AB	AA	AB	AB	AA	AA	AA	AA	AB	BB	AA	AB	AA	AA	AA	AB	AA	AA	AA	AB	AB
3	17878823	AA	AA	AA	AA	AB	AA	AA	AB	AA	AB	AA	AA	AB	AA	AA	AA	AB	AB	AA	AB	AA	AA	AA	AA	AA	AA	AB	AA	AA	AA	AA	AB	AB	AA	AB	AA	AA	AB	AA	AA	AA	AA	AB	AB	AB	AA	AA	AA
3	17878951	BB	BB	BB	BB	BB	BB	BB	BB	BB	BB	BB	BB	BB	BB	BB	BB	BB	BB	BB	BB	BB	BB	BB	BB	BB	BB	BB	BB	BB	BB	BB	BB	BB	BB	BB	BB	BB	BB	BB	BB	BB	BB	BB	BB	BB	BB	BB	BB
3	17882474	BB	BB	BB	BB	BB	BB	BB	BB	BB	BB	BB	BB	BB	BB	BB	BB	BB	BB	BB	BB	BB	BB	BB	BB	BB	BB	BB	BB	BB	BB	BB	BB	BB	BB	BB	BB	BB	BB	BB	BB	BB	BB	BB	BB	BB	BB	BB	BB
3	17935812	AA	AA	AA	AA	AA	AA	AA	AA	AA	AA	AB	AA	AA	AA	AB	AA	AB	AA	AA	AA	AA	AA	AB	AB	AA	AA	AA	AA	AA	AA	AB	AA	AA	AA	AA	AA	AA	AA	AA	AA	AA	AB	AA	AA	AA	AA	AA	AA
3	17947210	BB	BB	NC	BB	BB	BB	BB	BB	BB	BB	BB	BB	BB	BB	BB	BB	AB	BB	BB	BB	AB	BB	BB	BB	BB	BB	AB	BB	BB	BB	BB	BB	BB	AA	BB	BB	BB	BB	BB	AB	BB	BB	BB	BB	BB	BB	BB	BB
3	17955706	BB	BB	BB	BB	BB	AB	BB	BB	AB	BB	BB	BB	BB	BB	BB	AB	BB	AB	BB	BB	BB	BB	BB	BB	AB	BB	BB	BB	BB	BB	AB	BB	BB	BB	BB	BB	BB	BB	BB	AB	AA	BB	BB	AB	BB	BB	AB	AB
3	17969817	BB	BB	BB	BB	BB	BB	BB	BB	BB	BB	BB	BB	BB	BB	BB	BB	BB	BB	BB	BB	BB	BB	BB	BB	BB	BB	BB	BB	BB	BB	BB	BB	BB	BB	BB	BB	BB	BB	BB	BB	BB	BB	BB	BB	BB	BB	BB	BB
3	17985343	BB	BB	AB	BB	AA	AB	BB	AB	BB	AB	AB	AB	AB	BB	BB	BB	AB	AB	AB	AB	BB	BB	AB	AB	AB	BB	BB	BB	AA	BB	BB	AA	AB	BB	AB	BB	BB	AA	BB	BB	BB	AB	AB	AB	AA	AB	BB	BB
3	18008999	AA	AB	AB	AB	BB	BB	AA	AB	AB	AB	AB	AB	BB	AB	AB	AB	BB	BB	AB	AB	BB	AA	AB	AB	BB	AB	AB	AA	BB	AA	BB	BB	BB	BB	BB	AA	AA	BB	AA	BB	BB	AB	AB	BB	BB	AB	BB	AB
3	18009357	BB	BB	BB	BB	AB	AA	BB	BB	AB	BB	BB	BB	BB	BB	BB	AB	BB	AB	AB	BB	BB	BB	BB	BB	AA	BB	BB	BB	BB	BB	AB	AB	BB	BB	AB	BB	BB	AB	BB	BB	AA	BB	BB	BB	BB	BB	AB	BB
3	18112183	BB	BB	BB	BB	BB	BB	BB	BB	BB	BB	BB	BB	NC	BB	BB	BB	BB	NC	BB	BB	NC	BB	BB	BB	BB	BB	BB	BB	BB	BB	BB	BB	NC	NC	BB	BB	BB	BB	BB	BB	NC	BB	BB	NC	NC	BB	BB	BB
3	18339411	BB	BB	BB	BB	AA	NC	BB	BB	BB	AB	BB	BB	AA	BB	BB	BB	NC	AA	BB	AB	NC	BB	BB	BB	NC	BB	BB	BB	AB	BB	NC	AA	AA	NC	AA	BB	BB	AA	BB	NC	NC	BB	AB	AA	AA	AB	NC	BB
3	18346272	BB	BB	BB	BB	BB	BB	BB	BB	BB	BB	BB	BB	BB	BB	BB	BB	BB	BB	BB	BB	BB	BB	BB	BB	BB	BB	BB	BB	BB	BB	BB	BB	BB	BB	BB	BB	BB	BB	BB	BB	BB	BB	BB	BB	BB	BB	BB	BB
3	18349893	BB	BB	BB	BB	AA	AB	BB	BB	BB	AB	AB	BB	AB	BB	BB	BB	AB	AB	AB	AB	BB	BB	AB	AB	AB	BB	BB	BB	AB	BB	BB	NC	AB	BB	AA	BB	BB	AA	BB	BB	BB	AB	AB	AB	AA	AB	BB	BB
3	18356034	BB	AB	BB	AB	BB	AB	BB	AB	AB	BB	BB	BB	AB	AB	AB	AB	BB	AB	BB	BB	AB	BB	BB	BB	AB	AB	BB	BB	BB	BB	AA	BB	AB	BB	BB	BB	BB	BB	BB	BB	AA	BB	BB	BB	BB	BB	AA	BB
3	18405199	BB	BB	BB	BB	BB	BB	BB	BB	BB	BB	AB	BB	BB	BB	BB	BB	AB	BB	BB	BB	BB	BB	AB	AB	BB	BB	BB	BB	BB	BB	BB	BB	BB	BB	BB	BB	BB	BB	BB	BB	BB	AB	BB	BB	BB	BB	BB	BB
3	18408810	AA	AA	AA	AA	BB	BB	AA	AA	AB	AB	AB	AA	AB	AA	AA	AB	AB	BB	AB	AB	AA	AA	AB	AB	BB	AA	AA	AA	AB	AA	AB	BB	AB	AA	BB	AA	AA	BB	AA	AB	BB	AB	AB	BB	BB	AB	BB	AB
3	18452444	AA	AA	NC	AA	AA	AA	AA	AA	AA	AA	AA	AA	AA	AA	AA	AA	AB	AA	AA	AA	AB	AA	AA	AA	AA	AA	AB	AA	AA	AA	AA	AA	AA	BB	AA	AA	AA	AA	AA	AB	AA	AA	AA	AA	AA	AA	AA	AA
3	18460170	BB	BB	BB	BB	BB	AB	BB	BB	AB	BB	BB	BB	BB	BB	AB	AB	AB	AB	BB	BB	AB	BB	BB	BB	AB	BB	AB	BB	BB	BB	AA	BB	BB	AA	AB	BB	BB	BB	BB	AA	AA	BB	BB	BB	BB	BB	AB	AB
3	18461496	AA	AA	AA	AA	AB	AA	AA	AA	AA	AB	AB	AA	AB	AA	AA	AA	AB	AB	AA	AB	AA	AA	AB	AB	AA	AA	AA	AA	NC	AA	AA	AB	AB	AA	AA	AA	AA	AB	AA	AA	AA	AB	AB	BB	BB	AB	AB	AA
3	18510549	AA	AB	AB	AB	AB	AB	AA	AB	AB	AB	AB	AB	BB	AB	AB	AB	BB	BB	AA	AB	BB	AA	AB	AB	AB	AB	AB	AA	BB	AA	BB	AB	BB	BB	AA	AA	AA	AB	AA	BB	BB	AB	AB	BB	BB	AB	BB	BB
3	18524367	BB	AB	BB	AB	BB	AB	BB	AB	AB	BB	AB	BB	AB	AB	AB	AB	AA	AB	BB	BB	AA	BB	AB	AB	AB	AB	AB	BB	BB	BB	AA	BB	AB	AA	BB	BB	BB	BB	BB	AA	AA	AB	BB	NC	BB	AB	AA	AA
3	18907324	AA	AA	AA	AA	AA	AA	AA	AA	AA	AA	AA	AA	AA	AA	AA	AA	AA	AA	AA	AA	AA	AA	AA	AA	AA	AA	AA	AA	AA	AA	AA	AA	AA	AA	AA	AA	AA	AA	AA	AA	AA	AA	AA	AA	AA	AA	AB	AA
3	18911910	BB	BB	BB	BB	BB	BB	BB	BB	BB	BB	BB	BB	BB	BB	BB	BB	BB	BB	BB	BB	BB	BB	BB	BB	BB	BB	BB	BB	BB	BB	BB	BB	BB	BB	BB	BB	BB	BB	BB	AB	BB	BB	BB	BB	BB	BB	BB	BB
3	18917037	BB	BB	BB	BB	AB	BB	BB	BB	BB	AB	AB	BB	AB	BB	BB	BB	AB	AB	BB	AB	BB	BB	AB	AB	BB	BB	BB	BB	AB	BB	BB	AB	AB	BB	BB	BB	BB	AB	BB	BB	BB	AB	AB	AB	AB	AB	BB	BB
3	18933467	BB	BB	BB	BB	BB	BB	BB	BB	BB	BB	BB	BB	BB	BB	BB	BB	BB	BB	BB	BB	BB	BB	BB	BB	BB	BB	BB	BB	BB	BB	BB	BB	BB	BB	BB	BB	BB	BB	BB	BB	BB	BB	BB	BB	BB	BB	BB	BB
3	18936610	AA	AB	AB	AB	AB	AB	AA	AB	AB	AB	AB	AB	BB	AB	AB	AB	BB	BB	AA	AB	BB	AA	AB	AB	AB	AB	AB	AA	BB	AA	BB	NC	BB	BB	AA	AA	AA	AB	AA	BB	BB	AB	AB	BB	BB	AB	BB	BB
3	18944025	BB	AB	BB	AB	BB	AB	BB	AB	AB	BB	BB	BB	AB	AB	BB	AB	BB	AB	BB	BB	AB	BB	BB	BB	AB	AB	BB	BB	BB	BB	AB	BB	AB	BB	BB	BB	BB	BB	BB	AB	AA	BB	BB	AA	AB	BB	AB	AA
3	19068282	AA	AA	AA	AA	AA	AA	AA	AA	AA	AA	AA	AA	AA	AA	AA	AA	AA	AA	AA	AA	AA	AA	AA	AA	AA	AA	AA	AA	AA	AA	AA	AA	AA	AA	AA	AA	AA	AA	AA	AA	AA	AA	AA	AA	AA	AA	AA	AA
3	19070804	BB	AB	BB	AB	AB	AB	BB	AB	AB	AB	AB	BB	AA	AB	BB	AB	AA	AA	BB	AB	AA	BB	AB	AB	AB	AB	AB	BB	AB	BB	AB	AB	AA	AA	BB	BB	BB	AB	BB	AA	AA	AB	AB	AA	AA	AB	AA	AA
3	19074700	AA	AA	AA	AA	AA	AA	AA	AA	AA	AA	AA	AA	AA	AA	AA	AA	AA	AA	AA	AA	AA	AA	AA	AA	AA	AA	AA	AA	AA	AA	AA	AA	AA	AA	AA	AA	AA	AA	AA	AA	AA	AA	AA	AA	AA	AA	AA	AA
3	19088266	AA	AA	NC	AA	AB	AA	AA	AA	AA	AB	AA	AA	AB	AA	AA	AA	AB	AB	AA	AB	AB	AA	AA	AA	AA	AA	AB	AA	AB	AA	AA	AB	AB	BB	AA	AA	AA	AB	AA	BB	AA	AA	AB	AA	AB	AB	AA	BB
3	19132857	BB	BB	BB	BB	BB	BB	BB	BB	BB	BB	AB	BB	BB	BB	BB	BB	AB	BB	BB	BB	BB	BB	AB	AB	BB	BB	BB	BB	BB	BB	BB	BB	BB	BB	BB	BB	BB	BB	BB	BB	BB	AB	BB	BB	BB	BB	BB	BB
3	19135995	BB	AB	BB	AB	AB	BB	BB	AB	BB	AB	AB	BB	AA	AB	AB	BB	AB	AB	BB	AB	AA	BB	AB	AB	BB	AB	BB	BB	BB	BB	AB	NC	AA	AB	BB	BB	BB	AB	BB	BB	BB	AB	AB	AB	BB	AB	AB	AA
3	19137319	AA	AA	AA	AA	AA	AA	AA	AA	AA	AA	AA	AA	AA	AA	AA	AA	AB	AA	AA	AA	AA	AA	AA	AA	AA	AA	AB	AA	AB	AA	AA	AA	AA	AB	AA	AA	AA	AA	AA	BB	AA	AA	AA	AA	AB	AA	AA	AA
3	19174055	BB	BB	AB	BB	BB	AB	BB	BB	AB	BB	BB	AB	BB	BB	BB	AB	BB	AB	BB	BB	BB	BB	BB	BB	AB	BB	BB	BB	AB	BB	AB	BB	BB	BB	BB	BB	BB	BB	BB	BB	AA	BB	BB	AB	AB	BB	AB	BB
3	19176311	BB	BB	BB	BB	AB	BB	BB	BB	BB	AB	AB	BB	AB	BB	BB	BB	AB	AB	BB	AB	AB	BB	AB	AB	BB	BB	BB	BB	BB	BB	BB	AB	AB	AB	BB	BB	BB	AB	BB	BB	BB	AB	AB	BB	BB	AB	BB	AA
3	19195612	BB	BB	BB	BB	BB	BB	BB	BB	BB	BB	BB	BB	BB	BB	BB	BB	AB	BB	BB	BB	BB	BB	BB	BB	BB	BB	AB	BB	AB	BB	BB	BB	BB	AB	BB	BB	BB	BB	BB	AA	BB	BB	BB	BB	AB	BB	BB	BB
3	19209269	AB	BB	AA	BB	AB	AB	AB	AB	AA	AA	AB	AB	AB	BB	AB	AB	AB	AA	BB	AA	AB	AB	AA	AA	AB	BB	AB	AB	AB	AB	AB	AB	AB	AB	BB	AB	BB	AB	BB	BB	AA	AA	AB	AB	AB	AA	AB	AA
3	19235239	BB	BB	BB	BB	BB	BB	BB	BB	BB	BB	BB	BB	BB	BB	BB	BB	AB	BB	BB	BB	BB	BB	BB	BB	BB	BB	AB	BB	AB	BB	BB	BB	BB	AB	BB	BB	BB	BB	BB	AA	BB	BB	BB	BB	AB	BB	BB	BB
3	19236009	BB	BB	BB	BB	BB	BB	BB	BB	BB	BB	BB	BB	BB	BB	BB	BB	AB	BB	BB	BB	BB	BB	BB	BB	BB	BB	AB	BB	AB	BB	BB	BB	BB	AB	BB	BB	BB	BB	BB	AA	BB	BB	BB	BB	AB	BB	BB	BB
3	19265041	BB	BB	BB	BB	BB	BB	BB	BB	BB	BB	BB	BB	BB	BB	BB	BB	AB	BB	BB	BB	BB	BB	BB	BB	BB	BB	AB	BB	AB	BB	BB	BB	BB	AB	BB	BB	BB	BB	BB	AA	BB	BB	BB	BB	AB	BB	BB	BB
3	19281512	BB	BB	BB	BB	BB	BB	BB	BB	BB	BB	AB	BB	BB	BB	BB	BB	AB	BB	BB	BB	BB	BB	AB	AB	BB	BB	BB	BB	BB	BB	BB	BB	BB	BB	BB	BB	BB	BB	BB	BB	BB	AB	BB	BB	BB	BB	BB	BB
3	19286107	BB	BB	BB	BB	BB	BB	BB	BB	BB	BB	BB	BB	BB	BB	BB	BB	AB	BB	BB	BB	BB	BB	BB	BB	BB	BB	AB	BB	AB	BB	BB	BB	BB	AB	BB	BB	BB	BB	BB	AA	BB	BB	BB	BB	AB	BB	BB	BB
4	14941	BB	BB	BB	BB	BB	BB	BB	BB	BB	BB	BB	BB	BB	BB	BB	BB	BB	BB	BB	BB	AB	BB	BB	BB	BB	BB	BB	BB	BB	BB	BB	BB	AB	BB	BB	BB	BB	BB	BB	BB	BB	BB	BB	BB	BB	BB	BB	BB
4	52836	AB	AB	AB	AB	AB	AB	AB	BB	BB	AA	AB	AB	AB	AA	BB	BB	AA	AB	AB	BB	AA	AB	AB	AB	AB	AB	AB	AA	AB	AB	AB	AA	AA	AB	AA	AA	AA	AA	AB	AA	AB	AA	AB	NC	BB	BB	AA	AA
4	67599	AB	AB	AB	AB	AB	AB	AB	BB	BB	AA	AB	AB	AB	AA	BB	BB	AA	AB	AB	BB	AA	AB	AB	AB	AB	AB	AB	AA	AB	AB	AB	AA	NC	AB	AA	AA	AA	AA	AB	AA	AB	AA	AB	NC	BB	BB	AA	AA
4	86862	AB	AB	AB	AB	AA	AB	AB	AA	AA	AB	AA	AA	AB	BB	AA	AA	AA	AB	AB	AA	BB	AA	AA	AA	AB	AB	AB	BB	AB	AA	AB	AB	BB	AB	AB	AB	BB	AA	AB	BB	AB	AB	AA	BB	AB	AB	AB	BB
4	159550	AB	AB	BB	AB	BB	AB	BB	BB	BB	AB	BB	BB	BB	AA	BB	BB	BB	AB	AB	BB	AB	BB	BB	BB	BB	BB	AB	AA	AB	BB	AB	AB	AB	AB	AB	AB	AA	BB	AB	AB	BB	AB	BB	AB	BB	AB	AB	AB
4	165191	AB	AB	BB	AB	BB	AB	BB	BB	BB	AB	BB	BB	BB	AA	BB	BB	BB	AB	AB	BB	AB	BB	BB	BB	BB	BB	AB	AA	AB	BB	BB	AB	AB	AB	AB	AB	AA	BB	AB	BB	BB	AB	BB	AB	BB	AB	AB	AB
4	178635	AA	AA	AA	AA	AB	AA	AA	AA	AA	AB	AB	AB	AA	AA	AA	AA	BB	AA	AA	AA	AA	AB	AB	AB	AA	AA	AA	AA	AA	AB	AA	AB	AA	AA	AB	AB	AA	BB	AA	AA	AA	AB	AB	AA	AA	AA	AB	AA
4	182226	AB	AB	AB	AB	AB	AB	AB	AA	AA	BB	AB	AB	AB	BB	AA	AA	BB	AB	AB	AA	BB	NC	AB	AB	AB	AB	AB	BB	AB	AB	AB	BB	BB	AB	BB	BB	BB	BB	AB	BB	AB	BB	AB	BB	AA	AB	BB	BB
4	215113	AA	AA	AA	AA	AA	AA	AA	AA	AA	AA	AA	AA	AA	AA	AA	AA	AA	AA	AA	AA	AA	AA	AA	AA	AA	AA	AA	AA	AA	AA	AA	AA	AA	AA	AA	AA	AA	AA	AA	AA	AA	AA	AA	AA	AA	AA	AA	AA
4	221178	AA	AA	AA	AA	AA	AA	AA	AA	AA	AA	AA	AA	AA	AA	AA	AA	AA	AA	AA	AA	AA	AA	AA	AA	AA	AA	AA	AA	AA	AA	AA	AA	AA	AA	AA	AA	AA	AA	AA	AA	AA	AA	AA	AA	AA	AA	AA	AA
4	247785	BB	BB	BB	BB	BB	BB	BB	BB	BB	BB	BB	BB	BB	BB	BB	BB	BB	BB	BB	BB	BB	BB	BB	BB	BB	BB	BB	BB	BB	BB	BB	BB	BB	BB	BB	BB	BB	BB	BB	BB	BB	BB	BB	BB	BB	BB	BB	BB
4	359553	BB	BB	BB	BB	BB	BB	BB	BB	BB	BB	BB	BB	BB	BB	BB	BB	BB	BB	BB	BB	AB	BB	BB	BB	BB	BB	BB	BB	BB	BB	BB	BB	AB	BB	BB	BB	BB	BB	BB	BB	BB	BB	BB	AB	BB	AB	AB	BB
4	409728	AA	AA	AA	AA	AA	AB	AA	AA	AA	AA	AA	AA	AA	AB	AA	AA	AA	AA	AA	AA	AB	AA	AA	AA	AA	AA	AB	AA	AA	AA	AA	AB	AB	AA	AB	AA	AA	AA	AA	AA	AA	AA	AA	AA	AA	AA	AA	AA
4	475837	AA	AA	AA	AA	AB	BB	AA	AB	AA	BB	AB	AB	AA	AB	AA	AA	BB	AA	AA	AA	AB	AB	AB	AB	AB	AA	AB	AB	AA	AB	AB	BB	AB	AA	AB	BB	AA	BB	AA	AB	AB	BB	AB	AA	AA	AA	AB	AA
4	479651	AB	AB	AB	AB	AB	AA	AB	AB	BB	AA	AB	AB	AB	AA	BB	BB	AA	AB	AB	BB	AB	AB	AB	AB	AA	AB	AB	AA	AB	AB	AB	NC	AA	AB	AA	AA	AB	AA	AB	AA	AA	AA	AB	AA	AB	AB	AB	AA
4	498615	BB	BB	BB	BB	BB	BB	BB	BB	BB	BB	BB	BB	BB	BB	BB	BB	BB	BB	BB	BB	BB	BB	BB	BB	BB	BB	BB	BB	BB	BB	BB	BB	BB	BB	BB	BB	BB	BB	BB	BB	BB	BB	BB	BB	BB	BB	BB	BB
4	517868	AB	AB	NC	AB	AA	AB	AA	AA	AA	AB	AA	AA	AA	BB	AA	AA	AA	AB	AB	AA	AB	AA	AA	AA	AA	AA	AA	BB	AB	AA	AB	NC	BB	AB	AA	AB	AB	AA	AB	AB	AA	AB	AA	AA	AA	AA	AA	AB
4	552072	BB	BB	AB	BB	BB	AB	AB	AB	BB	AB	BB	BB	AB	BB	BB	BB	BB	BB	BB	BB	BB	BB	BB	BB	AA	AB	BB	AB	BB	BB	AB	AB	BB	BB	BB	AB	BB	BB	BB	AA	AA	AB	BB	AB	BB	BB	BB	AB
4	583500	AA	AA	AA	AA	AA	AA	AA	AA	AA	AA	AA	AA	AA	AA	AA	AA	AA	AA	AA	AA	AB	AA	AA	AA	AA	AA	AA	AA	AA	AA	AA	AA	AB	AA	AA	AA	AA	AA	AA	AA	AA	AA	AA	AA	AA	AA	AA	AA
4	605095	AA	AA	AA	AA	AA	AA	AA	AA	AA	AA	AA	AA	AA	AA	AA	AA	AA	AA	AA	AA	AA	AA	AA	AA	AA	AA	AA	AA	AA	AA	AA	AA	AA	AA	AA	AA	AA	AA	AA	AA	AA	AA	AA	AA	AA	AA	AA	AA
4	609228	AB	AB	BB	AB	AB	BB	BB	BB	AA	BB	BB	BB	BB	BB	AA	AB	BB	AB	BB	AB	AB	BB	BB	BB	BB	AB	BB	BB	AB	BB	AB	BB	BB	AB	BB	BB	BB	BB	BB	BB	BB	BB	BB	BB	AB	BB	BB	BB
4	623358	BB	AB	AB	BB	BB	AB	BB	AB	AB	AB	AB	BB	AB	BB	BB	AB	AB	BB	BB	AB	AB	AB	AB	AB	BB	AB	AB	AB	AB	AB	BB	AB	AB	AB	BB	AB	BB	AB	AB	AB	AB	AB	AB	AB	AB	AB	AB	BB
4	626979	BB	BB	BB	BB	BB	BB	BB	BB	BB	BB	BB	BB	BB	BB	BB	BB	BB	BB	BB	BB	AB	BB	BB	BB	BB	BB	BB	BB	BB	BB	AB	BB	AB	BB	BB	BB	BB	BB	BB	AA	BB	BB	BB	BB	BB	BB	BB	BB
4	658992	AA	AA	AA	AA	AA	AA	AA	AA	AA	AA	AA	AA	AA	AA	AA	AA	AA	AA	AA	AA	AA	AA	AA	AA	AA	AA	AA	AA	AA	AA	AA	AA	AA	AA	AA	AA	AA	AA	AA	AA	AA	AA	AA	AA	AA	AA	AA	AA
4	659590	AB	AA	AA	AB	AB	AA	AA	AA	BB	AA	AA	AA	AB	AA	AB	AB	AA	AB	AA	AB	AB	AA	AA	AA	AA	AA	AA	AA	AB	AA	AB	AA	AA	AB	AA	AA	AA	AA	AA	AB	AA	AA	AA	AA	AB	AA	AA	AA
4	680574	AB	BB	BB	AB	AA	AA	AB	AA	AA	AA	AB	AB	AA	AB	AB	AB	AA	AB	BB	AB	AB	AB	AB	AB	AA	AB	AB	AB	AB	AB	AA	AB	BB	AB	AA	AA	BB	AA	BB	AA	AA	AA	AB	AB	AB	BB	AB	AB
4	694382	AA	AA	AA	AA	AA	AA	AA	AA	AA	AA	AA	AA	AA	AA	AA	AA	AA	AA	AA	AA	AB	AA	AA	AA	AA	AA	AA	AA	AA	AA	AA	AA	AB	AA	AA	AA	AA	AA	AA	AA	AA	AA	AA	AA	AA	AA	AA	AA
4	705440	AB	BB	BB	AB	AB	BB	BB	BB	AA	BB	BB	BB	AB	BB	AB	AB	BB	AB	BB	AB	AB	BB	BB	BB	BB	BB	BB	BB	AB	BB	AB	BB	BB	AB	BB	BB	BB	BB	BB	AB	BB	BB	BB	BB	AB	BB	BB	BB
4	730368	AA	AA	AA	AA	AA	AA	AA	AA	AA	AA	AA	AA	AA	AA	AA	AA	AA	AA	AA	AA	AA	AA	AA	AA	AA	AA	AA	AA	AA	AA	AA	AA	AA	AA	AA	AA	AA	AA	AA	AA	AA	AA	AA	AA	AA	AA	AA	AA
4	738383	BB	BB	BB	BB	BB	BB	BB	BB	BB	BB	BB	BB	BB	BB	BB	BB	BB	BB	BB	BB	BB	BB	BB	BB	BB	BB	BB	BB	BB	BB	BB	BB	BB	BB	BB	BB	BB	BB	BB	BB	BB	BB	BB	BB	BB	NC	BB	BB
4	745672	AA	AA	AA	AA	AA	AA	AA	AA	AA	AA	AA	AA	AA	AA	AA	AA	AA	AA	AA	AA	AA	AA	AA	AA	AA	AA	AA	AA	AA	AA	AA	AA	AA	AA	AA	AA	AA	AA	AA	AA	AA	AA	AA	AA	AA	AA	AA	AA
4	746710	AA	AA	AA	AA	AB	AA	AB	AA	AA	AB	AB	AB	AB	AA	AA	AA	BB	AA	AA	AA	AA	AB	AB	AB	AB	AA	AB	AA	AA	AB	AA	BB	AA	AA	AB	AB	AA	BB	AA	AA	AB	AB	AB	AB	AA	AA	AB	AB
4	785056	BB	AB	BB	AB	AB	AB	AB	BB	BB	AA	AB	AB	AB	AB	AB	AB	AA	BB	BB	BB	BB	AA	AB	AB	AB	AB	AB	AB	BB	AB	AB	AA	AB	BB	AA	AA	BB	AA	AB	AB	AB	AA	AB	AA	AB	AA	AA	AB
4	836823	AB	AB	AB	AB	BB	AB	BB	AA	BB	BB	BB	BB	BB	AB	BB	BB	BB	AB	AB	BB	BB	BB	BB	BB	AB	AB	BB	AB	AB	BB	AB	BB	AA	AB	BB	BB	AB	BB	AB	AA	AB	BB	BB	BB	BB	AB	BB	AB
4	871649	BB	AB	BB	AB	AB	BB	AB	BB	AB	AB	AB	AB	AB	BB	AB	BB	AA	BB	BB	BB	BB	AB	AB	AB	AB	AB	AB	BB	BB	AB	AB	AB	AB	AB	AB	AB	BB	AA	BB	AB	AB	AB	AB	AB	AB	AB	AA	AB
4	880897	AB	AB	AA	AB	AB	AA	AB	AA	BB	AA	AA	AA	BB	AA	BB	AB	AA	AB	AA	AB	BB	AA	AA	AA	AB	AB	AA	AA	AB	AA	BB	AA	AB	AB	AA	AA	AA	AA	AA	BB	AB	AA	AA	AB	AB	AB	AB	AB
4	941851	AB	AA	AB	AB	BB	AA	AB	AA	AB	BB	BB	BB	AB	AA	AB	BB	BB	AB	AB	BB	BB	BB	BB	BB	AA	AA	BB	AB	AB	BB	AB	AB	AB	AA	BB	BB	AB	BB	AB	AB	AA	BB	BB	AA	AB	AB	AB	AA
4	979147	AA	AA	AA	AA	AA	AA	AA	AA	AA	AA	AA	AA	AA	AA	AA	AA	AA	AA	AA	AA	AB	AA	AA	AA	AA	AA	AA	AA	AA	AA	AA	AA	AA	AA	AA	AA	AA	AA	AA	AA	AA	AA	AA	AA	AA	AA	AA	AA
4	1014809	BB	BB	BB	BB	BB	BB	BB	BB	BB	BB	BB	BB	BB	BB	BB	BB	BB	BB	BB	BB	BB	BB	BB	BB	BB	BB	BB	BB	BB	BB	BB	BB	AB	BB	BB	BB	BB	BB	BB	BB	BB	BB	BB	BB	BB	BB	BB	BB
4	1016653	AA	AA	AA	AA	AA	AA	AA	AA	AA	AA	AA	AA	AA	AA	AA	AA	AA	AA	AA	AA	AA	AA	AA	AA	AA	AA	AA	AA	AA	AA	AA	AA	AB	AA	AA	AA	AA	AA	AA	AA	AA	AA	AA	AA	AA	AA	AA	AA
4	1050262	AB	AA	AB	AB	BB	AA	AB	AA	NC	AB	BB	BB	AB	AA	AB	AB	BB	AB	AB	BB	AB	AB	BB	BB	AA	AA	BB	AA	AB	BB	AB	AB	AA	AA	NC	AB	AB	BB	AA	AA	AA	AB	BB	AA	AB	AB	NC	AA
4	1086516	BB	BB	BB	BB	BB	BB	BB	BB	BB	BB	BB	BB	BB	BB	BB	BB	BB	BB	BB	BB	BB	BB	BB	BB	BB	BB	BB	BB	BB	BB	AB	BB	BB	BB	BB	BB	BB	BB	BB	AB	BB	BB	BB	BB	BB	BB	BB	BB
4	1093476	BB	BB	BB	BB	BB	BB	BB	BB	BB	BB	BB	BB	BB	BB	BB	BB	BB	BB	BB	BB	BB	BB	BB	BB	BB	BB	BB	BB	BB	BB	BB	BB	BB	BB	BB	BB	BB	BB	BB	BB	BB	BB	BB	BB	BB	BB	BB	BB
4	1121101	AA	AA	AA	AA	AA	AA	AA	AA	AA	AA	AA	AA	AA	AA	AA	AA	AA	AA	AA	AA	AB	AA	AA	AA	AA	AA	AA	AA	AA	AA	AA	AA	AA	AA	AA	AA	AA	AA	AA	AA	AA	AA	AA	AA	AA	AA	AA	AA
4	1153580	AA	AA	AA	AA	AA	AA	AA	AA	AA	AA	AA	AA	AA	AA	AA	AA	AA	AA	AA	AA	AA	AA	AA	AA	AA	AA	AA	AA	AA	AA	AA	AA	AB	AA	AA	AA	AA	AA	AA	AA	AA	AA	AA	AA	AA	AA	AA	AA
4	1159330	AB	AA	AB	AB	AA	AA	AB	AA	BB	AA	AB	AB	AA	AA	AB	AB	AA	AB	AB	BB	BB	AA	AB	AB	AA	AA	AB	AA	AA	AB	AB	AA	AA	AB	AA	AA	AB	AA	AA	AB	AA	AA	AB	AA	AA	AB	AA	AA
4	1159403	BB	BB	BB	BB	BB	BB	BB	BB	BB	BB	BB	BB	BB	BB	BB	BB	BB	BB	BB	BB	BB	BB	BB	BB	BB	BB	BB	BB	BB	BB	BB	BB	AB	BB	BB	BB	BB	BB	BB	BB	BB	BB	BB	BB	BB	BB	BB	BB
4	1192897	AA	AA	AA	AA	AB	AB	AB	AA	AA	AB	AA	AB	AA	AB	AA	AB	AA	AA	AA	AA	AA	AB	AA	AA	AB	AA	AA	AB	AB	AA	AB	AA	AA	AA	AB	AB	AA	AA	AB	BB	AB	AB	AA	BB	BB	AB	AB	AB
4	1215853	AB	AB	AB	AB	AB	AA	AB	AA	AA	AA	AA	AB	AB	AB	AA	AA	AA	AB	AB	AA	AA	AA	AA	AA	AB	AB	AA	AB	BB	AA	AA	AA	AB	AB	AB	AA	AB	AA	AB	AA	AB	AA	AA	BB	BB	BB	AB	BB
4	1228620	BB	BB	BB	BB	BB	BB	BB	BB	BB	BB	BB	BB	BB	BB	BB	BB	BB	BB	BB	BB	AB	BB	BB	BB	BB	BB	BB	BB	BB	BB	BB	BB	BB	BB	BB	BB	BB	BB	BB	BB	BB	BB	BB	BB	BB	BB	BB	BB
4	1252771	BB	BB	BB	BB	BB	BB	BB	BB	BB	BB	BB	BB	BB	BB	BB	BB	BB	BB	BB	BB	BB	BB	BB	BB	BB	BB	BB	BB	BB	BB	BB	BB	BB	BB	BB	BB	BB	BB	BB	BB	BB	BB	BB	BB	BB	BB	BB	BB
4	1289322	AA	AA	AA	AA	AA	AA	AA	AA	AA	AA	AA	AA	AA	AA	AA	AA	AA	AA	AA	AA	AA	AA	AA	AA	AA	AA	AA	AA	AA	AA	AA	AA	AA	AA	AA	AA	AA	AA	AA	AA	AA	AA	AA	AA	AA	AA	AA	AA
4	1299324	AB	AA	AB	AB	AA	AA	AB	AA	BB	AA	AA	AB	AA	AA	AB	AB	AA	AB	AB	BB	BB	AA	AB	AB	AA	AA	AB	AA	AA	AB	BB	AA	AA	AB	AA	AA	AB	AA	AA	AA	AA	AA	AB	AA	AA	AB	AA	AA
4	1337874	AA	AA	AA	AA	AA	AA	AA	AA	AA	AA	AA	AA	AA	AA	AA	AA	AA	AA	AA	AA	AA	AA	AA	AA	AA	AA	AA	AA	AA	AA	AB	AA	AA	AA	AA	AA	AA	AA	AA	BB	AA	AA	AA	AA	AA	AA	AA	AA
4	1368451	BB	AB	BB	BB	AB	AB	BB	AA	BB	AB	AB	BB	BB	BB	AB	BB	AB	BB	BB	BB	BB	AB	AB	AB	AB	AB	AB	BB	BB	AB	BB	AA	BB	BB	AB	AB	BB	AA	BB	BB	AB	BB	AB	BB	AB	AA	BB	BB
4	1402616	AB	AB	AB	AB	AA	AB	AB	BB	BB	AA	AA	AB	AA	AA	BB	AB	AB	AB	AB	BB	BB	AA	AB	AB	AB	AB	AB	AA	AA	AB	BB	AB	AB	AB	AA	AA	AB	AA	AA	BB	AB	AA	AB	AA	AB	BB	AB	AA
4	1424112	AA	AA	AA	AA	NC	AB	AA	AA	NC	AA	AA	AA	AA	AB	AA	AA	AA	AA	AA	AA	AA	AA	AA	AA	AA	NC	AA	AA	AA	AA	AA	NC	AB	AA	AA	AA	AA	AA	AA	AB	AA	AA	AA	AA	AA	NC	AA	AA
4	1440831	AB	AB	AA	AA	BB	BB	AB	BB	AB	BB	BB	AB	AA	AB	BB	AB	AB	AA	AA	AA	AB	BB	AB	AB	BB	AB	AB	AB	BB	AB	AB	BB	AB	AA	BB	BB	AA	BB	AB	AB	BB	AB	AB	BB	BB	BB	AB	AB
4	1499114	AA	AA	AA	AA	AA	AA	AA	AA	AA	AA	AA	AA	AA	AA	AA	AA	AA	AA	AA	AA	AA	AA	AA	AA	AA	AA	AA	AA	AA	AA	AA	AA	AA	AA	AA	AA	AA	AA	AA	AB	AA	AA	AA	AA	AA	AA	AA	AA
4	1516393	BB	BB	BB	BB	BB	BB	BB	BB	BB	BB	BB	BB	BB	BB	BB	BB	BB	BB	BB	BB	AB	BB	BB	BB	BB	BB	BB	BB	BB	BB	BB	BB	BB	BB	BB	BB	BB	BB	BB	BB	BB	BB	BB	BB	BB	BB	BB	BB
4	1551965	BB	BB	AA	AB	BB	AB	AB	BB	AB	BB	BB	AB	BB	AB	BB	AB	BB	AB	AB	AA	AB	BB	AB	AB	AB	BB	AB	BB	AB	AB	BB	BB	AB	AB	BB	BB	AB	BB	BB	AB	AB	BB	AB	AB	BB	BB	BB	BB
4	1554984	AB	AB	NC	AB	BB	AA	AB	AB	AA	AB	AB	AB	BB	AB	AA	AA	BB	AB	AB	AA	AA	AB	AB	AB	AA	AB	AB	AB	AB	AB	AB	BB	AB	AB	AB	AB	AB	BB	AB	AB	AA	AB	AB	AB	BB	AA	AB	BB
4	1563025	AA	AA	AA	AA	BB	AA	AB	AB	AA	AB	AB	AA	AA	AA	AA	AA	AB	AA	AA	AA	AA	AB	AB	AB	AA	AA	AB	AA	AB	AB	AA	BB	AA	AA	AB	AB	AA	BB	AA	AA	AA	AA	AB	AB	AB	AA	AA	AB
4	1583964	BB	BB	BB	BB	BB	BB	BB	BB	BB	BB	BB	BB	BB	BB	BB	BB	BB	BB	BB	BB	BB	BB	BB	BB	BB	BB	BB	BB	BB	BB	BB	BB	BB	BB	BB	BB	BB	BB	BB	NC	BB	BB	BB	BB	BB	BB	BB	BB
4	1619627	AB	AB	AB	BB	AA	AB	AA	AA	AB	AA	AA	AB	BB	BB	AA	AB	AB	BB	BB	BB	BB	AA	AB	AB	AA	AB	AB	AB	AA	AB	AB	AA	AB	BB	AA	AA	BB	AA	AB	AA	AA	AB	AB	AA	AB	AA	AB	AB
4	1656677	AA	AA	AB	AA	AA	AA	AB	AA	AA	AA	AA	AA	AA	AA	AA	AA	AA	AA	AA	AA	AA	AA	AA	AA	AB	AA	AA	AA	AB	AA	AA	AA	AB	AA	AA	AA	AA	AA	AA	BB	AB	AA	AA	AA	AA	AA	AA	AA
4	1671519	AA	AA	AA	AA	AA	AA	AA	AA	AA	AA	AA	AA	AA	AA	AA	AA	AA	AA	AA	AA	AA	AA	AA	AA	AA	AA	AA	AA	AA	AA	AA	AA	AA	AA	AA	AA	AA	AA	AA	AA	AA	AA	AA	AA	AA	NC	AA	AA
4	1691194	AB	AA	AB	AA	AB	AB	AB	BB	AB	AA	AA	AB	AA	AA	AB	AA	AA	AA	AA	AA	AB	AA	AA	AA	BB	AA	AA	AA	BB	AA	AB	AA	AA	AA	AA	AA	AA	AA	AA	AA	BB	AA	AA	AB	BB	BB	AB	AB
4	1716978	BB	BB	BB	BB	BB	BB	BB	BB	BB	BB	BB	BB	BB	BB	BB	BB	BB	BB	BB	BB	BB	BB	BB	BB	BB	BB	BB	BB	BB	BB	BB	BB	BB	BB	BB	BB	BB	BB	BB	BB	BB	BB	BB	BB	BB	BB	BB	BB
4	1776044	AA	AA	AA	AA	AB	AA	AB	AA	AA	AB	AB	AA	AA	AA	AA	AA	AB	AA	AA	AA	AA	AB	AB	AB	AA	AA	AB	AA	AA	AB	AA	BB	AA	AA	AB	AB	AA	BB	AA	AA	AA	AA	AB	AA	AA	AA	AA	AA
4	1798028	BB	AB	BB	BB	BB	BB	BB	BB	BB	BB	BB	AA	BB	BB	AB	BB	BB	BB	BB	BB	AB	BB	BB	BB	BB	AB	BB	BB	BB	BB	BB	BB	AB	BB	BB	BB	BB	BB	BB	BB	BB	BB	BB	BB	BB	BB	BB	BB
4	1823753	BB	BB	BB	BB	BB	BB	BB	BB	BB	BB	BB	BB	BB	BB	BB	BB	BB	BB	BB	BB	BB	BB	BB	BB	BB	BB	BB	BB	BB	BB	BB	BB	BB	BB	BB	BB	BB	BB	BB	BB	BB	BB	BB	BB	BB	BB	BB	BB
4	1827376	AB	AA	AB	AB	AB	BB	AA	AB	BB	AB	BB	BB	AB	AB	AB	BB	AB	AA	AB	BB	AB	AB	BB	BB	AB	AA	BB	AB	AA	AB	AB	AB	AA	AB	BB	AB	AB	AB	AB	AA	AB	AB	AB	BB	BB	BB	AB	AB
4	1856385	AB	AB	AB	AB	BB	BB	AB	BB	BB	BB	BB	BB	AB	AB	BB	BB	AB	NC	NC	BB	BB	BB	BB	BB	AB	AB	BB	AB	AB	BB	BB	BB	AB	AB	BB	BB	AB	BB	AB	BB	AB	AB	BB	BB	BB	BB	AB	AB
4	1868113	NC	AA	AB	AB	NC	AB	AA	AA	AA	AA	AA	AB	AB	AB	AA	AA	AA	AA	AB	AB	AA	AB	AB	AB	AA	AA	AB	AA	AA	AB	AA	NC	AA	NC	AA	AA	AB	AA	AA	AB	AA	AA	AB	NC	AA	NC	AA	AA
4	1880751	AA	AA	AA	AA	AA	AA	AA	AA	AA	AA	AA	AA	AA	AA	AA	AA	AA	AA	AA	AA	AA	AA	AA	AA	AA	AA	AA	AA	AA	AA	AA	AA	AA	AA	AA	AA	AA	AA	AA	AA	AA	AA	AA	AA	AA	AA	AA	AA
4	1903377	AB	AB	BB	BB	AA	AB	AB	AB	AA	AA	AA	AB	BB	BB	AA	AA	AB	BB	BB	AB	AB	AB	AB	AB	AB	AB	AB	AB	AB	AB	AA	AA	AB	AB	AA	AA	BB	AA	AB	AA	AB	AB	AB	AB	AA	AA	AB	AB
4	1940151	BB	BB	BB	BB	BB	BB	AB	BB	BB	AA	AB	BB	BB	BB	BB	AB	BB	BB	BB	BB	BB	AB	BB	BB	BB	BB	BB	AB	BB	AB	AB	AB	BB	BB	BB	AA	BB	AB	AB	AA	BB	AB	AB	BB	BB	BB	AB	BB
4	1971135	BB	BB	AA	AB	BB	AB	AB	AB	BB	BB	BB	AB	BB	AB	BB	AB	BB	BB	AB	AA	AA	AB	AB	AB	AB	BB	AB	BB	AB	AB	BB	BB	BB	BB	BB	BB	AB	BB	BB	BB	AB	BB	AB	AB	BB	BB	BB	BB
[truncated: 13,320 more rows]
[truncated: 23 more columns]
