# Supplementary material for: Study of genetic variability in Vitis vinifera L. germplasm by high-throughput Vitis18kSNP array: the case of Georgian genetic resources
Source: BMC Plant Biol. 2015 Jun 23;15:154. doi: 10.1186/s12870-015-0510-9 (PMC4477415; doi:10.1186/s12870-015-0510-9)
Supplement: Additional file 2: Table S2. — Ancestry values (mean and standard deviation values over 10 interations) for the three genetic groups inferred by structure on 43 grapevine cultivars and 28 putative wild individuals from Georgia genotyped at 15,317 SNP loci. [file 12870_2015_510_MOESM2_ESM.xlsx]

## Sheet: Sheet1
Additional file Table S2. Ancestry values (mean and standard deviation values over 10 interations) for the three genetic groups inferred by structure on 43 grapevine cultivars and 28 putative wild individuals from Georgia genotyped at 15,317 SNP loci
ID	Population	G1		G2		G3
		MEAN	ST.DEV	MEAN	ST.DEV	MEAN	ST.DEV
1	Sativa	0.999966	4.40959e-05	1.7e-05	9.19976e-20	1.7e-05	5.27046e-05
2	Sativa	0.999967	5.27046e-05	1.7e-05	0	1.7e-05	0
4	Sativa	0.999966	2.35514e-17	1.7e-05	0	1.7e-05	4.59988e-20
8	Sativa	0.999966	0	1.7e-05	9.19976e-20	1.7e-05	0
9	Sativa	0.999659	3.33333e-05	1.7e-05	0	0.000324	3.33333e-05
14	Sativa	0.999966	5.27046e-05	1.7e-05	0	1.7e-05	0
21	Sativa	0.999966	1.17757e-17	1.7e-05	0	1.7e-05	4.59988e-20
26	Sativa	0.999966	5.27046e-05	1.7e-05	4.40959e-05	1.7e-05	0
33	Sativa	0.999965	4.40959e-05	1.7e-05	4.40959e-05	1.7e-05	0
13	Sativa	0.967163	5e-05	1.7e-05	5e-05	0.03282	0
34	Sativa	0.743927	5e-05	1.7e-05	0	0.256056	4.59988e-20
18	Sativa	0.716159	5.27046e-05	0.144311	0	0.13953	0
6	Sativa	0.750506	5e-05	0.249477	0	1.7e-05	0
41	Sativa	0.66156	1.17757e-17	0.338426	0	1.5e-05	0
63	Sylvestris	0.603224	6.00925e-05	0.353209	0	0.043567	4.59988e-20
10	Sativa	1.7e-05	4.40959e-05	0.999967	0	1.7e-05	0
11	Sativa	1.7e-05	0	0.999967	9.19976e-20	1.7e-05	0
12	Sativa	1.7e-05	6.66667e-05	0.999966	6.00925e-05	1.7e-05	3.33333e-05
15	Sativa	1.8e-05	5.27046e-05	0.999964	0	1.8e-05	0
22	Sativa	1.6e-05	5.27046e-05	0.999967	5.27046e-05	1.6e-05	4.40959e-05
23	Sativa	1.7e-05	4.40959e-05	0.999967	0	1.7e-05	1.83995e-19
24	Sativa	1.7e-05	4.40959e-05	0.999967	0	1.7e-05	0
28	Sativa	1.6e-05	1.17757e-17	0.999967	9.19976e-20	1.6e-05	0
30	Sativa	1.7e-05	0	0.999967	0	1.7e-05	0
36	Sativa	1.7e-05	2.35514e-17	0.999967	0	1.7e-05	4.59988e-20
37	Sativa	1.7e-05	1.17757e-17	0.999967	0	1.7e-05	3.33333e-05
39	Sativa	1.6e-05	0	0.999969	9.19976e-20	1.5e-05	0
43	Sativa	1.7e-05	4.40959e-05	0.999967	0	1.6e-05	4.59988e-20
42	Sativa	1.7e-05	1.17757e-17	0.999966	0	1.7e-05	4.59988e-20
19	Sativa	0.005523	0.000116667	0.994461	0.000109291	1.7e-05	3.33333e-05
38	Sativa	1.7e-05	7.07107e-05	0.977468	0.000113039	0.022516	7.81736e-05
3	Sativa	0.040519	8.81917e-05	0.959463	6.00925e-05	1.9e-05	5e-05
27	Sativa	1.7e-05	8.81917e-05	0.930655	4.40959e-05	0.069329	1.83995e-19
32	Sativa	1.7e-05	0.000141421	0.826774	0.000153659	0.173208	5e-05
65	Sylvestris	1.7e-05	0.000148137	0.799522	0.000171594	0.200461	4.40959e-05
20	Sativa	0.252804	5.27046e-05	0.747179	8.66025e-05	1.7e-05	3.6799e-19
16	Sativa	0.269109	0.000120185	0.730875	0.000120185	1.7e-05	0
7	Sativa	0.200257	0.000136423	0.703664	0.0002651	0.09608	0.000180278
35	Sativa	0.007548	1.17757e-17	0.676391	4.59988e-20	0.31606	0
31	Sativa	0.126964	5e-05	0.640288	0	0.232748	4.59988e-20
17	Sativa	0.060125	2.35514e-17	0.597707	0	0.342168	4.59988e-20
5	Sativa	0.010353	6.66667e-05	0.52616	0	0.463487	0
25	Sativa	0.365243	5.27046e-05	0.520555	0	0.114202	4.59988e-20
66	Sylvestris	0.033724	1.17757e-17	0.492831	0	0.473446	4.59988e-20
40	Sativa	0.244226	3.33333e-05	0.392695	0	0.363079	0
69	Sylvestris	0.012644	1.17757e-17	1.7e-05	0	0.987339	4.59988e-20
44	Sylvestris	1.7e-05	0	1.7e-05	5e-05	0.999965	0
45	Sylvestris	1.7e-05	5e-05	1.7e-05	9.19976e-20	0.999966	0
46	Sylvestris	1.7e-05	3.33333e-05	1.7e-05	0	0.999966	0
47	Sylvestris	1.7e-05	1.17757e-17	1.7e-05	9.19976e-20	0.999966	0
48	Sylvestris	1.7e-05	4.40959e-05	1.7e-05	0	0.999966	3.33333e-05
49	Sylvestris	1.9e-05	0.000111803	1.9e-05	0.000217945	0.999962	0.000141421
50	Sylvestris	1.7e-05	5e-05	1.7e-05	5e-05	0.999966	9.19976e-20
51	Sylvestris	1.7e-05	4.40959e-05	1.7e-05	0.00024037	0.999966	0.000259808
53	Sylvestris	1.7e-05	0.000116667	1.7e-05	0.00015	0.999966	0.000105409
61	Sylvestris	1.7e-05	9.27961e-05	1.7e-05	5e-05	0.999967	6.00925e-05
62	Sylvestris	1.7e-05	0.000145297	1.7e-05	0.000148137	0.999965	5e-05
68	Sylvestris	1.7e-05	0.000111803	1.7e-05	0.000158114	0.999966	0.000122474
71	Sylvestris	1.7e-05	7.07107e-05	1.7e-05	6.66667e-05	0.999966	4.40959e-05
57	Sylvestris	0.039898	9.71825e-05	0.19275	8.66025e-05	0.767351	5.27046e-05
58	Sylvestris	1.9e-05	8.81917e-05	0.202434	0.000216667	0.797547	0.000181046
55	Sylvestris	1.7e-05	5.27046e-05	0.207401	4.59988e-20	0.792582	4.59988e-20
70	Sylvestris	1.7e-05	0.000120185	0.266728	3.33333e-05	0.733255	0
54	Sylvestris	1.7e-05	0.000193649	0.303779	0	0.696204	0
64	Sylvestris	0.006761	0.000109291	0.338142	4.59988e-20	0.655097	4.59988e-20
67	Sylvestris	0.011901	8.33333e-05	0.344398	4.40959e-05	0.6437	5e-05
52	Sylvestris	1.7e-05	0.000120185	0.374608	0	0.625375	0
56	Sylvestris	1.7e-05	0.000111803	0.377808	9.19976e-20	0.622175	0
60	Sylvestris	1.8e-05	6.66667e-05	0.468389	7.26483e-05	0.531593	1.83995e-19
59	Sylvestris	1.8e-05	8.33333e-05	0.47744	6.00925e-05	0.522542	0
29	Sativa	1.7e-05	4.40959e-05	0.473966	1.83995e-19	0.526017	5e-05
